# Supplementary material for: Anti-glycan IgM repertoires in newborn human cord blood
Source: PLoS One. 2019 Jul 31;14(7):e0218575. doi: 10.1371/journal.pone.0218575 (PMC6668783; doi:10.1371/journal.pone.0218575)
Supplement: S2 File — (XLSX) [file pone.0218575.s002.xlsx]

## Sheet: Samples
Cord blood-Maternal serum matched set
Company:	Promeddx
Pair	ProMedDx number	Barcode Scan ID
1	10915123	1189274
	10915123	1189296
2	10915325	1189674
	10915325	1189850
3	10915328	1189677
	10915328	1189856
4	10915333	1189682
	10915333	1189864
5	10915337	1189686
	10915337	1189871
6	10915341	1189692
	10915341	1189879
7	10915484	1189835
	10915484	1189884
8	10915485	1189836
	10915485	1189886
9	10915490	1189841
	10915490	1189895
10	10930802	1206506
	10930802	1206517
11	10931397	1207148
	10931397	1207153
12	10941800	1218222
	10941800	1218228
13	11012243	1297219
	11012243	1297241
14	11012253	1297229
	11012253	1297260
15	11012254	1297230
	11012254	1297262
16	11048017	1335089
	11048017	1335213
17	11048023	1335095
	11048023	1335224
18	11049238	1336752
	11049238	1336760
19	11049240	1336754
	11049240	1336764
20	11049243	1336757
	11049243	1336770

## Sheet: A503 Array
Family	A503	Abbreviation	Description	Linker	Carrier	Valency	Purity of component		Linker annotation:
z-control	1	Cy3	Cy3-BSA (20ug/mL + BSA, 125ug/mL total)	na	BSA		na		(1-3Gal)	This sugar was in the parent molecule at the reducing end. After reductive amination, the ring is no longer intact. Therefore, this is considered a linker
z-control	2	BSA	Bovine serum albumin	na	BSA	na	na		(Ara)	This sugar was in the parent molecule at the reducing end. After reductive amination, the ring is no longer intact. Therefore, this is considered a linker
carb-Glc	3	Maltose - 23	Glca1-4Glcb-BSA	MEAG	BSA	23	>95%		(Glc)	This sugar was in the parent molecule at the reducing end. After reductive amination, the ring is no longer intact. Therefore, this is considered a linker
carb-Glc	4	Glc-b - 23	Glc-b - BSA	MEAG	BSA	23	>95%		(GlcNAc)	This sugar was in the parent molecule at the reducing end. After reductive amination, the ring is no longer intact. Therefore, this is considered a linker
carb-GalNAc	5	GalNAc-a - 22	GalNAc-a - BSA	MEAG	BSA	22	>95%		(Man)	This sugar was in the parent molecule at the reducing end. After reductive amination, the ring is no longer intact. Therefore, this is considered a linker
carb-Glc	6	Glc-a - 22	Glc-a - BSA	MEAG	BSA	22	>95%		(xyl)	This sugar was in the parent molecule at the reducing end. After reductive amination, the ring is no longer intact. Therefore, this is considered a linker
carb-Man	7	Man-a - 20	Man-a - BSA	MEAG	BSA	20	>95%		14 atom spacer	Dextra Laboratories, structure undisclosed
carb-GlcNAc	8	GlcNAc-b -21	GlcNAc-b - BSA	MEAG	BSA	21	>95%		3 atom spacer	Dextra Laboratories, structure undisclosed
carb-GalNAc	9	GalNAc-b - 21	GalNAc-b - BSA	MEAG	BSA	21	>95%		3 atom spacer	Dextra Laboratories, structure undisclosed
non-human	10	Fuc-b - 22	Fuc-b - BSA	MEAG	BSA	22	>95%		6 atom spacer	Dextra Laboratories, structure undisclosed
carb-Fuc	11	Fuc-a - 22	Fuc-a - BSA	MEAG	BSA	22	>95%		APD = Acetylpheylenediamine	Reductive amination to NH2PhNHCSNH-BSA OR HSA (glycotech) 12-15 per carrier; then acetylation of amine
non-human	12	Rha-a - 18	Rha-a – BSA	MEAG	BSA	18	>95%		APE = Aminophenylethyl	Redective amination to NH2CH2CH2PhNHCSNH-BSA OR HSA (glycotech), 12-15 per carrier
non-human	13	Rha-b - 21	Rha-b - BSA	MEAG	BSA	21	>95%		CETE = Carboxyethylthioethyl	O-CH2CH2-S-CH2CH2-COOR
carb-Gal	14	Gal-a- 24	Gal-a - BSA	MEAG	BSA	24	>95%		hex	NH-CH2-CH2-CH2-CH2-CH2-CO-R
carb-Gal	15	Gal-b- 21	Gal-b - BSA	MEAG	BSA	21	>95%		MEAG	Mercaptoethylaminoglutarate
peptide-Tn	16	Ac-Tn(Thr)-G - 21	Ac(GalNAca)Thr-Gly-Hex-BSA	hex	BSA	21	>95%		Oct	O-CH2-CH2-CH2-CH2-CH2-CH2-CH2-CH2-S-CH2-CH2-NH-CO-CH2-CH2-CH2-CH2-CO-R
carb-GalNAc	17	GalNAca1-6Galb - 22	GalNAca1-6Galb-BSA	MEAG	BSA	22	>95%		Sp	O-CH2CH2-NR (click rxn)
Blood Group A	18	Adi - 17	GalNAca1-3Galb-BSA	MEAG	BSA	17	>95%		adipic acid	OOC-CH2-CH2-CH2-CH2-COO
carb-GlcNAc	19	GlcNAca1-4Galb - 20	GlcNAca1-4Galb-BSA	MEAG	BSA	20	>95%		na	no linker. Array component was used without modification
non-human-aGal	20	Bdi -23	Gala1-3Gal– BSA	14 atom spacer	BSA	23	na
carb-type 2	21	LacNAc - 22	Galb1-4GlcNAc – BSA	14 atom spacer	BSA	22	na
glycolipid	22	GA1di -11	Galb1-3GalNAcb – HSA	3 atom spacer)	HSA	11	na
glycolipid	23	Lac - 33	Galb1-4Glcb – BSA	unknown	BSA	33	na
peptide-GlcNAca	24	Ac-S-Ser(GlcNAc-a)-S-G - 24	Ac-Ser-(GlcNAcα)Ser-Ser-Gly-Hex-BSA	hex	BSA	24	>95%
non-human	25	Galb1-6Man-a - 13	Galb1-6Man-a - BSA	MEAG	BSA	13	>95%
carb-Man	26	Mana1-6Man-a - 15	Mana1-6Man-a - BSA	MEAG	BSA	15	>95%
peptide-F1a	27	Ac-S-Thr(F1a)-S-G - 04	Ac-Ser-(Galb1-4GlcNAcb1-6GalNAca)Thr-Ser-Gly-Hex-BSA	hex	BSA	4	>95%
non-human	28	Cellobiose -13	Glcb1-4Glcb-BSA	(Glc)	BSA	13	>95%
z-control	29	HSA	Human serum albumin (isolated from serum)	na	HSA	na	na
carb-Glc	30	Isomaltose - 13	Glca1-6Glcb-BSA	MEAG	BSA	13	>95%
glycolipid	31	Gala1-4Galb - 11	Gala1-4Galb-CETE-BSA	CETE	BSA	11	na
carb-Man	32	ManT -26	Mana1-6[Mana1-3]Manb-BSA	14 atom spacer	BSA	26	na
carb-Sia	33	3'Neu5Ac-LacNAc -19	Neu5Aca2-3Galb1-4GlcNAc – BSA	14 atom spacer	BSA	19	na
non-human	34	Ara5 - 20	Araa1-5Araa1-5Araa1-5Araa1-5Araa1-BSA	(Ara)	BSA	20	>95%
Blood Group A	35	2'F-A type 2-Sp - 13	GalNAca1-3[Fuca1-2]Galb1-4[Fuca1-3]GlcNAcb-Sp-BSA	Sp	BSA	13	>95%
Blood Group H	36	BG-H1- 20	Fuca1-2Galb1-3GlcNAcb1-3Galb1-4Glcb–APD-HSA	APD-	HSA	20	na
Lewis	37	LeA -18	Galb1-3[Fuca1-4)GlcNAcb1-3Galb1-4Glcb- BSA	3 atom spacer	BSA	18	na
Lewis	38	LeB - 09	Fuca1-2Galb1-3(Fuca1-4)GlcNAcb1-3Galb1-4Glcb-BSA	3 atom spacer	BSA	9	na
Lewis	39	LeY -08	Fuca1-2Galb1-4[Fuca1-3)GlcNAc –HSA	unknown	HSA	8	na
Lewis	40	LeX (monomeric)	Galb1-4[Fuca1-3)GlcNAc-APD-HSA ; SSEA-1; CD-15	APD	HSA	nd	na
Lewis	41	3'Neu5Ac-LeX (Sialyl LeX) - 09	Neu5Aca2-3Galb1-4[Fuca1-3)GlcNAc – BSA	14 atom spacer	BSA	9	na
glycolipid	42	Gb3- 13	Gala1-4Galb1-4Glc-HSA [aka: Pk or CD77]	3 atom spacer)	HSA	13	na
non-human	43	Xylb4 - 22	Xylb1-4Xylb1-4Xylb1-4Xylb1-BSA	(xyl)	BSA	22	>95%
Blood Group A	44	BG-A -19	GalNAca1-3(Fuca1-2)Galb -BSA	6 atom spacer	BSA	19	na
non-human	45	X3Glc3 - 15	Xyla1-6Glcb1-4(Xyla1-6)Glcb1-4(Xyla1-6)Glcb1-BSA	(Glc)	BSA	15	>90%
glycolipid	46	GM3 - 12	Neu5Aca2-3Galb1-4Glc-APD-HSA (new, IsoSep, bad?)	APD	HSA	12-15	na
carb-Sia	47	6'Neu5Ac-Lac	Neu5Aca2-6Galb1-4Glc-APD-HSA	APD	HSA	nd	na
Lewis	48	3'Neu5Ac-LeA -12	Neu5Aca2-3Galb1-3[Fuca1-4)GlcNAcb1-3Galb1-APD-HSA	APD	HSA	12	na
Lewis	49	LeX (dimeric) -07	Galb1-4[Fuca1-3)GlcNAcb1-3Galb1-4(Fuca1-3)GlcNAcb1-3Galb1-APE-BSA	APE	BSA	7	na
non-human	50	Manb4 - 14	Manb1-4Manb1-4Manb1-4Manb1-BSA	(Man)	BSA	14	>95%
non-human	51	G2M4 - 07	Manb1-4(Gala1-6)Manb1-4(Gala1-6)Manb1-4Manb1-BSA	(man)	BSA	7	>95%
carb-Glc	52	Glca1-6Glca1-4Glca1-4Glcb - 15	Glca1-6Glca1-4Glca1-4Glcb-CETE-BSA	CETE	BSA	15	na
glycolipid	53	LNT - 21	Galb1-3GlcNAcb1-3Galb-BSA	(Glc)	BSA	21	na
glycolipid	54	LSTa - 10	Neu5Aca2-3Galb1-3GlcNAcb1-3Galb1-BSA	(Glc)	BSA	10	na
glycolipid	55	LSTb - 11	Galb1-3(Neu5Aca2-6)GlcNAcb1-3Galb1-BSA	(Glc)	BSA	11	na
glycolipid	56	LSTc - 07	Neu5Aca2-6Galb1-3GlcNAcb1-3Galb1-BSA	(Glc)	BSA	7	na
glycolipid	57	GA1 - 20	Galb1-3GalNAcb1-4Galb1-BSA (GA1tri or asialo-GM1)	(Glc)	BSA	20	na
Blood Group A	58	BG-A3-14	GalNAca1-3(Fuca1-2)Galb1-3GalNAcα1-linker-BSA	Oct	BSA	14	>95%
Blood Group B	59	BG-B4-High	Gala1-3(Fuca1-2)Galb1-3GalNAcb1-linker-BSA	Oct	BSA	?	>95%
Blood Group A	60	BG-A3-04	GalNAca1-3(Fuca1-2)Galb1-3GalNAcα1-linker-BSA	Oct	BSA	4	>95%
Blood Group B	61	BG-B4-06	Gala1-3(Fuca1-2)Galb1-3GalNAcb1-linker-BSA	Oct	BSA	6	>95%
Blood Group A	62	BG-A4-05	GalNAca1-3(Fuca1-2)Galb1-3GalNAcb1-linker-BSA	Oct	BSA	5	>95%
Blood Group A	63	BG-A4-14	GalNAca1-3(Fuca1-2)Galb1-3GalNAcb1-linker-BSA	Oct	BSA	14	>95%
Blood Group B	64	BG-B2-03	Gala1-3(Fuca1-2)Galb1-4GlcNAcb1-linker-BSA	Oct	BSA	3	>95%
Blood Group B	65	BG-B3-05	Gala1-3(Fuca1-2)Galb1-3GalNAcα1-linker-BSA	Oct	BSA	5	>95%
Blood Group B	66	BG-B1-05	Gala1-3(Fuca1-2)Galb1-3GlcNAcb1-linker-BSA	Oct	BSA	5	>95%
Blood Group A	67	BG-A1-04	GalNAca1-3(Fuca1-2)Galb1-3GlcNAcb1-linker-BSA	Oct	BSA	4	>95%
Blood Group A	68	BG-A1-12	GalNAca1-3(Fuca1-2)Galb1-3GlcNAcb1-linker-BSA	Oct	BSA	12	>95%
Blood Group A	69	BG-A2-04	GalNAca1-3(Fuca1-2)Galb1-4GlcNAcb1-linker-BSA	Oct	BSA	4	>95%
Blood Group A	70	BG-A2-16	GalNAca1-3(Fuca1-2)Galb1-4GlcNAcb1-linker-BSA	Oct	BSA	16	>95%
Blood Group B	71	BG-B3-17	Gala1-3(Fuca1-2)Galb1-3GalNAcα1-linker-BSA	Oct	BSA	17	>95%
Blood Group B	72	BG-B1-15	Gala1-3(Fuca1-2)Galb1-3GlcNAcb1-linker-BSA	Oct	BSA	15	>95%
Blood Group B	73	BG-B2-17	Gala1-3(Fuca1-2)Galb1-4GlcNAcb1-linker-BSA	Oct	BSA	17	>95%
peptide-Tn-Ser	74	Ac-Tn(Ser)-Tn(Ser)-Tn(Ser)-G - 16	Ac-(GalNAca)Ser-(GalNAca)Ser-(GalNAca)Ser-Gly-Hex-BSA	hex	BSA	16	>95%
non-human	75	Chitotriose - 08	GlcNAcb1-4GlcNAcb1-4GlcNAcb-BSA	(GlcNAc)	BSA	8	na
non-human-aGal	76	Gal3- 07	Gala1-3Galb1-4Gala-BSA	(1-3Gal)	BSA	7	na
N-linked	77	Man3 - 05	Mana1-6(Mana1-3)Manb1-4GlcNAc -BSA	(GlcNAc)	BSA	5	na
peptide	78	Ac-S-S-S-G - 24	Ac-Ser-Ser-Ser-Gly-Hex-BSA	hex	BSA	24	>95%
peptide-Tn-Ser	79	Ac-S-Tn(Ser)-S-G - 22	Ac-Ser-(GalNAca)Ser-Ser-Gly-Hex-BSA	hex	BSA	22	>95%
glycolipid	80	P1 - 09	Gala1-4Galb1-4GlcNAc-BSA		BSA	9	na
glycolipid	81	Gb4 - 09	GalNAcb1-3Gala1-4Galb1-BSA (aka: P antigen)	(Glc)	BSA	9	na
glycolipid	82	GM1a - 29	Galb1-3GalNAcb1-4(Neu5Aca2-3)Galb	(Glc)	HSA	29	na
carb-type 1	83	pLNH - 21	Galb1-3GlcNAcb1-3Galb1-4GlcNAcb1-3Galb1-BSA	(Glc)	BSA	21	na
N-linked	84	Man7D3 - 08	Mana1-2Mana1-6(Mana1-3)Mana1-6(Mana1-2Mana1-3)Manb1-4GlcNAc-BSA	(GlcNAc)	BSA	8	na
glycolipid	85	LNnT - 14	Galb1-4GlcNAcb1-3Galb1-BSA	(Glc)	BSA	14	na
glycolipid	87	Gb4 tetra (P1 tetra)-Sp - 06	GalNAcb1-3Gala1-4Galb1-4GlcNAcb-Sp-BSA	Sp	BSA	6	>95%
Lewis	89	DFpLNH I, LeB - 09	Fuca1-2Galb1-3(Fuca1-4)GlcNAcb1-3Galb1-4GlcNAcb1-3Galb-BSA	(Glc)	BSA	9	na
glycolipid	90	DSLNT - 06	Neu5Aca2-3Galb1-3(Neu5Aca2-6)GlcNAcb1-3Galb1-BSA	(Glc)	BSA	5.6	na
N-linked	91	Man9 - 05 #2	Mana1-2Mana1-6(Mana1-2Mana1-3)Mana1-6(Mana1-2Mana1-2Mana1-3)Manb1-4GlcNAc-BSA	(GlcNAc)	BSA	5	na
Blood Group B	92	2'F-B type 2-Sp - 07	Gala1-3[Fuca1-2]Galb1-4[Fuca1-3]GlcNAcb-Sp-BSA	Sp	BSA	7	>95%
z-control	93	HSA (recomb)	human serum albumin (recombinant)	na	HSA	na	na
Blood Group A	94	Globo A - 03	GalNAca1-3(Fuca1-2)Galb1-3GalNAcb1-3Gala1-4Galb1-BSA	(Glc)	BSA	3	>95%
N-linked	95	Man7D1 - 10	Mana1-6(Mana1-3)Mana1-6(Mana1-2Mana1-2Mana1-3)Manb1-4GlcNAc-BSA	(GlcNAc)	BSA	10	na
glycolipid	96	GM2-Sp - 14	Neu5Aca2-3[GalNAcb1-4]Galb1-4Glcb-Sp-BSA	Sp	BSA	14	>95%
non-human	97	Cellotriose - 13	Glcb1-4Glcb1-4Glcb-BSA	(Glc)	BSA	13	>95%
Blood Group H	98	BG-H4- 04	Fuca1-2Galb1-3GalNAcb1-linker-BSA	Oct	BSA	4	>95%
Blood Group A	99	BG-A1- 05	GalNAca1-3(Fuca1-2)Galb1-3GlcNAcb1-3Galb1-4(Glc)-APD-HSA	APD	HSA	5	na
Blood Group H	100	BG-H3- 04	Fuca1-2Galb1-3GalNAcα1-linker-BSA	Oct	BSA	4	>95%
Blood Group B	101	BG-B (Dextra) - 13	Gala1-3(Fuca1-2)Galb-BSA [BG-B] from Dextra	6 atom spacer	BSA	13	na
non-human-aGal	102	alphaGal- 08	Gala1-3Galb1-4GlcNAc-BSA	14 atom spacer	BSA	8	na
carb-Glc	104	Maltopentaose - 11	Glca1-4Glca1-4Glca1-4Glca1-4Glca-BSA	(Glc)	BSA	11	>95%
Blood Group H	105	BG-H4- 15	Fuca1-2Galb1-3GalNAcb1-linker-BSA	Oct	BSA	15	>95%
Blood Group B	106	Globo B - 05	Gala1-3(Fuca1-2)Galb1-3GalNAcb1-3Gala1-4Galb1-BSA	(Glc)	BSA	5	>95%
carb-type 2	107	LacNAc (trimeric) - 08	Galb1-4GlcNAcb1-3Galb1-4GlcNAcb1-3Galb1-4GlcNAcb-APE-HSA	APE	HSA	8	na
non-human	108	Forssman Di - 21	GalNAca1-3GalNAcb1-BSA	MEAG	BSA	21	>95%
peptide-TF	109	Ac-S-TF(Ser)-S-G - 16	Ac-Ser-(Galb1-3GalNAca)Ser-Ser-Gly-Hex-BSA	hex	BSA	16	>95%
Blood Group H	110	Globo H - 03	Fuca1-2Galb1-3GalNAcb1-3Gala1-4Galb1-BSA	(Glc)	BSA	3	>95%
lewis	111	LeC-Sp - 06	Galb1-3GlcNAcb-Sp-BSA	Sp	BSA	6	>95%
Blood Group B	112	Globo B - 12	Gala1-3(Fuca1-2)Galb1-3GalNAcb1-3Gala1-4Galb1-BSA	(Glc)	BSA	12	>95%
carb-GalNAc	113	GalNAc-a - 04	GalNAc-a - BSA	MEAG		4	>95%
carb-GalNAc	114	GalNAca1-6Galb - 04	GalNAca1-6Galb-BSA	MEAG		4	>95%
Blood Group A	115	Adi - 04	GalNAca1-3Galb-BSA	MEAG	BSA	4	>95%
glycolipid	116	GA2di - 05	GalNAcb1-4Galb - BSA (aka: asialo-GM2)	MEAG	BSA	5	>95%
glycolipid	117	LNT - 05	Galb1-3GlcNAcb1-3Galb-BSA	(Glc)	BSA	5	na
glycolipid	118	GA1 - 06	Galb1-3GalNAcb1-4Galb1-BSA (GA1tri or asialo-GM1)	(Glc)		6	na
non-human	119	Forssman Di - 04	GalNAca1-3GalNAcb1-BSA	MEAG	BSA	4	>95%
peptide-Tn-Ser	120	Ac-S-Tn(Ser)-S-G - 04	AcSer-(GalNAca)Ser-Ser-Gly-Hex-BSA	hex	BSA	4	>95%
peptide-Tn-Ser	121	Ac-Tn(Ser)Tn(Ser)Tn(Ser)-G - 03	Ac-(GalNAca)Ser-(GalNAca)Ser-(GalNAca)Ser-Gly-Hex-BSA	hex	BSA	3	>95%
peptide-Tn	122	Ac-S-Tn(Thr)-S-G - 04	Ac-Ser-(GalNAca)Thr-Ser-Gly-Hex-BSA	hex	BSA	4	>95%
peptide-TF	123	Ac-S-TF(Ser)-S-G - 04	Ac-Ser-(Galb1-3GalNAca)Ser-Ser-Gly-Hex-BSA	hex	BSA	4	>95%
glycolipid	124	GA2di - 37	GalNAcb1-4Galb - BSA (aka: asialo-GM2)	MEAG	BSA	37	>95%
non-human	125	Forssman Di - 31	GalNAca1-3GalNAcb1-BSA	MEAG	BSA	31	>95%
peptide-Tn-Ser	126	Ac-S-Tn(Ser)-S-G - 33	Ac-Ser-(GalNAca)Ser-Ser-Gly-Hex-BSA	hex	BSA	33	>95%
peptide-Tn-Ser	127	Ac-Tn(Ser)Tn(Ser)Tn(Ser)-G - 27	Ac-(GalNAca)Ser-(GalNAca)Ser-(GalNAca)Ser-Gly-Hex-BSA	hex	BSA	27	>95%
peptide-TF	128	Ac-S-TF(Ser)-S-G - 28	Ac-Ser-(Galb1-3GalNAca)Ser-Ser-Gly-Hex-BSA	hex	BSA	28	>95%
non-human	129	Chitotriose - 20	GlcNAcb1-4GlcNAcb1-4GlcNAcb-BSA	(GlcNAc)	BSA	20	na
carb-Fuc	130	Fuc-a - 04	Fuc-a - BSA	MEAG	BSA	4	>95%
non-human	131	Fuc-b - 04	Fuc-b - BSA	MEAG	BSA	4	>95%
carb-GlcNAc	132	GlcNAca1-4Galb - 03	GlcNAca1-4Galb-BSA	MEAG	BSA	3	>95%
carb-type 1+2	133	LNH - 13	Galb1-4GlcNAcb1-6(Galb1-3GlcNAcb1-3)Galb1-BSA	(Glc)	BSA	13	na
carb-type 2	134	LNnH - 11	Galb1-4GlcNAcb1-6(Galb1-4GlcNAcb1-3)Galb1-BSA	(Glc)	BSA	11	na
glycolipid	135	LNnT - 04	Galb1-4GlcNAcb1-3Galb1-BSA	(Glc)	BSA	4	na
carb-type 1	136	pLNH - 07	Galb1-3GlcNAcb1-3Galb1-4GlcNAcb1-3Galb1-BSA	(Glc)	BSA	7	na
Blood Group H	137	BG-H1- 06	Fuca1-2Galb1-3GlcNAcb1-linker-BSA	Oct	BSA	6	>95%
Blood Group H	138	BG-H2- 06	Fuca1-2Galb1-4GlcNAcb1-linker-BSA	Oct	BSA	6	>95%
Blood Group H	139	BG-H2- 12	Fuca1-2Galb1-4GlcNAcb1-linker-BSA	Oct	BSA	12	>95%
Blood Group H	140	BG-H3- 14	Fuca1-2Galb1-3GalNAcα1-linker-BSA	Oct	BSA	14	>95%
N-linked	141	NGA2B - 05	GlcNAcb1-2Mana1-6(GlcNAcb1-2Mana1-3)(GlcNAcb1-4)Manb1-4GlcNAc -BSA	(GlcNAc)	BSA	5	na
peptide-Tn	142	Ac-S-Tn(Thr)-A-G - 08	Ac-Ser-(GalNAca)Thr-Ala-Gly-Hex-BSA (muc1)	hex	BSA	8	>95%
peptide-Tn	143	Ac-S-Tn(Thr)-A-G - 22	Ac-Ser-(GalNAca)Thr-Ala-Gly-Hex-BSA (muc1)	hex	BSA	22	>95%
N-linked	144	NGA2 - 07	GlcNAcb1-2Mana1-6(GlcNAcb1-2Mana1-3)Manb1-4GlcNAc -BSA	(GlcNAc)	BSA	7	na
peptide-Tn	145	Ac-V-Tn(Thr)-S-G - 08	Ac-Val-(GalNAca)Thr-Ser-Gly-Hex-BSA (muc1)	hex	BSA	8	>95%
peptide-Tn	146	Ac-V-Tn(Thr)-S-G - 19	Ac-Val-(GalNAca)Thr-Ser-Gly-Hex-BSA (muc1)	hex	BSA	19	>95%
peptide-Tn	147	Ac-A-Tn(Thr)-S-G - 05	Ac-Ala-(GalNAca)Thr-Ser-Gly-Hex-BSA (muc4)	hex	BSA	5	>95%
peptide-Tn	148	Ac-A-Tn(Thr)-S-G - 08	Ac-Ala-(GalNAca)Thr-Ser-Gly-Hex-BSA (muc4)	hex	BSA	8	>95%
peptide-Tn	149	Ac-A-Tn(Thr)-S-G - 23	Ac-Ala-(GalNAca)Thr-Ser-Gly-Hex-BSA (muc4)	hex	BSA	23	>95%
N-linked	150	NA3 - 05	Galb1-4GlcNAcb1-2Mana1-6[Galb1-4GlcNAcb1-2(Galb1-4GlcNAcb1-4)Mana1-3]Manb1-4GlcNAc -BSA	(GlcNAc)	BSA	5	na
peptide-Tn	151	Ac-S-Tn(Thr)-G-G - 07	Ac-Ser-(GalNAca)Thr-Gly-Gly-Hex-BSA (muc4)	hex	BSA	7	>95%
peptide-Tn	152	Ac-S-Tn(Thr)-G-G - 19	Ac-Ser-(GalNAca)Thr-Gly-Gly-Hex-BSA (muc4)	hex	BSA	19	>95%
N-linked	153	NA2 - 08	Galb1-4GlcNAcb1-2Mana1-6[Galb1-4GlcNAcb1-2Mana1-3]Manb1-4GlcNAc -BSA	(GlcNAc)	BSA	8	na
peptide-Tn	154	Ac-T-Tn(Thr)-P-G - 08	Ac-Thr-(GalNAca)Thr-Pro-Gly-Hex-BSA (muc2,6,7)	hex	BSA	8	>95%
peptide-Tn	155	Ac-T-Tn(Thr)-P-G - 21	Ac-Thr-(GalNAca)Thr-Pro-Gly-Hex-BSA (muc2,6,7)	hex	BSA	21	>95%
peptide-Tn	156	Ac-S-Tn(Thr)-S-G HSA-23	Ac-Ser-(GalNAca)Thr-Ser-Gly-Hex-HSA	hex	HSA	23	>95%
peptide-Tn	157	Ac-S-Tn(Thr)-S-G HSA-04	Ac-Ser-(GalNAca)Thr-Ser-Gly-Hex-HSA	hex	HSA	4	>95%
peptide-TF	158	Ac-TF(Ser)-G - 04	Ac-(Galb1-3GalNAca)Ser-Gly-Hex-BSA	hex	BSA	4	>95%
peptide-TF	159	Ac-TF(Ser)-G - 24	Ac-(Galb1-3GalNAca)Ser-Gly-Hex-BSA	hex	BSA	24	>95%
peptide-Tn	160	Ac-T-Tn(Thr)-P-G - 04	Ac-Thr-(GalNAca)Thr-Pro-Gly-Hex-BSA (muc2,6,7)	hex	BSA	4	>95%
peptide-Tn	161	Ac-S-Tn(Thr)-G-G - 03	Ac-Ser-(GalNAca)Thr-Gly-Gly-Hex-BSA (muc4)	hex	BSA	3	>95%
peptide-Tn	162	Ac-V-Tn(Thr)-S-G - 04	Ac-Val-(GalNAca)Thr-Ser-Gly-Hex-BSA (muc1)	hex	BSA	4	>95%
peptide-Tn	163	Ac-S-Tn(Thr)-A-G - 04	Ac-Ser-(GalNAca)Thr-Ala-Gly-Hex-BSA (muc1)	hex	BSA	4	>95%
glycolipid	164	GA2di (accurate) - 28	GalNAcb1-4Galb - BSA (aka: asialo-GM2)	unknown	BSA	28	na
N-linked	165	NGA3B - 06	GlcNAcb1-2Mana1-6[GlcNAcb1-2(GlcNAcb1-4)Mana1-3](GlcNAcb1-4)Manb1-4GlcNAc -BSA	(GlcNAc)	BSA	6	na
N-linked	166	NGA3 - 01	GlcNAcb1-2Mana1-6[GlcNAcb1-2(GlcNAcb1-4)Mana1-3]Manb1-4GlcNAc -BSA	(GlcNAc)	BSA	1	na
N-linked	167	NGA4 - 06	GlcNAcb1-2(GlcNAcb1-6)Mana1-6[GlcNAcb1-2(GlcNAcb1-4)Mana1-3]Manb1-4GlcNAc -BSA	(GlcNAc)	BSA	6	na
N-linked	168	NGA4(B)2 - 04	GlcNAcb1-2(GlcNAcb1-4)(GlcNAcb1-6)Mana1-6[GlcNAcb1-2Mana1-3](GlcNAcb1-4)Manb1-4GlcNAc -BSA	(GlcNAc)	BSA	4	na
N-linked	169	NGA5B - 02	GlcNAcb1-2(GlcNAcb1-4)(GlcNAcb1-6)Mana1-6[GlcNAcb1-2(GlcNAcb1-4)Mana1-3](GlcNAcb1-4)Manb1-4GlcNAc -BSA	(GlcNAc)	BSA	2	na
N-linked	170	NA4 - 05	Galb1-4GlcNAcb1-2(Galb1-4GlcNAcb1-6)Mana1-6[Galb1-4GlcNAcb1-2(Galb1-4GlcNAcb1-4)Mana1-3]Manb1-4GlcNAc -BSA	(GlcNAc)	BSA	5	na
peptide-Tn	171	Ac-P-Tn(Thr)-T-G - 05	Ac-Pro-(GalNAca)Thr-Thr-Gly-Hex-BSA (muc2)	hex	BSA	5	>95%
peptide-Tn	172	Ac-P-Tn(Thr)-T-G - 08	Ac-Pro-(GalNAca)Thr-Thr-Gly-Hex-BSA (muc2)	hex	BSA	8	>95%
peptide-Tn	173	Ac-P-Tn(Thr)-T-G - 22	Ac-Pro-(GalNAca)Thr-Thr-Gly-Hex-BSA (muc2)	hex	BSA	22	>95%
peptide-Tn	174	Ac-Tn(Thr)-Tn(Thr)-Tn(Thr)-G - 05	Ac-(GalNAca)Thr-(GalNAca)Thr-(GalNAca)Thr-Gly-Hex-BSA (muc2)	hex	BSA	5	>95%
peptide-Tn	175	Ac-Tn(Thr)-Tn(Thr)-Tn(Thr)-G - 08	Ac-(GalNAca)Thr-(GalNAca)Thr-(GalNAca)Thr-Gly-Hex-BSA (muc2)	hex	BSA	8	>95%
peptide-Tn	176	Ac-Tn(Thr)-Tn(Thr)-Tn(Thr)-G - 20	Ac-(GalNAca)Thr-(GalNAca)Thr-(GalNAca)Thr-Gly-Hex-BSA (muc2)	hex	BSA	20	>95%
peptide-Tn	177	Ac-S-Tn(Thr)-Tn(Thr)-G - 05	Ac-Ser-(GalNAca)Thr-(GalNAca)Thr-Gly-Hex-BSA (muc2)	hex	BSA	5	>95%
peptide-Tn	178	Ac-S-Tn(Thr)-Tn(Thr)-G - 09	Ac-Ser-(GalNAca)Thr-(GalNAca)Thr-Gly-Hex-BSA (muc2)	hex	BSA	9	>95%
peptide-Tn	179	Ac-S-Tn(Thr)-Tn(Thr)-G - 22	Ac-Ser-(GalNAca)Thr-(GalNAca)Thr-Gly-Hex-BSA (muc2)	hex	BSA	22	>95%
non-human-aGal	180	Gala3-type1 - 09	Gala1-3Galb1-3GlcNAc-BSA	3 atom	BSA	9	na
Blood Group H	181	2'FucLac (BG-H6) - 07	Fuca1-2Galb1-4Glc-BSA	3 atom	BSA	7	na
peptide-Tn	182	Ac-S-Tn(Thr)-V-G - 04	Ac-Ser-(GalNAca)Thr-Val-Gly-Hex-BSA	hex	BSA	4	>95%
peptide-Tn	183	Ac-S-Tn(Thr)-V-G - 22	Ac-Ser-(GalNAca)Thr-Val-Gly-Hex-BSA	hex	BSA	22	>95%
peptide-Tn	184	Ac-G-V-Tn(Thr)-S-A-G - 04	Ac-Gly-Val-(GalNAca)Thr-Ser-Ala-Gly-Hex-BSA (muc1)	hex	BSA	4	>95%
peptide-Tn	185	Ac-G-V-Tn(Thr)-S-A-G - 21	Ac-Gly-Val-(GalNAca)Thr-Ser-Ala-Gly-Hex-BSA (muc1)	hex	BSA	21	>95%
peptide-TF	186	GTSSA-TF(Ser)-TGHATPLPVTD	BSA-PEG7-Gly-Thr-Ser-Ser-Ala-(Galb1-3GalNAca)Ser-Thr-Gly-His-Ala-Thr-Pro-Leu-Pro-Val-Thr-Asp (MUC4)	PEG-linker	BSA	4	>95%
peptide-TF	187	GTSSAS-TF(Thr)-GHATPLPVTD	BSA-PEG7-Gly-Thr-Ser-Ser-Ala-Ser-(Galb1-3GalNAca)Thr-Gly-His-Ala-Thr-Pro-Leu-Pro-Val-Thr-Asp	PEG-linker	BSA	4	>95%
peptide-TF	188	GTSSASTGHA-TF(Thr)-PLPVTD	BSA-PEG7-Gly-Thr-Ser-Ser-Ala-Ser-Thr-Gly-His-Ala-(Galb1-3GalNAca)Thr-Pro-Leu-Pro-Val-Thr-Asp	PEG-linker	BSA	5	>95%
peptide-TF	189	GTSSA-TF(Ser)-TF(Thr)-GHATPLPVTD	BSA-PEG7-Gly-Thr-Ser-Ser-Ala-(Galb1-3GalNAca)Ser-(Galb1-3GalNAca)Thr-Gly-His-Ala-Thr-Pro-Leu-Pro-Val-Thr-Asp	PEG-linker	BSA	5	>95%
peptide	190	GTSSASTGHATPLPVTD	BSA-PEG7-Gly-Thr-Ser-Ser-Ala-Ser-Thr-Gly-His-Ala-Thr-Pro-Leu-Pro-Val-Thr-Asp	PEG-linker	BSA	6	>95%
z-control	191	PEG-linker - 06	OH-(CH2)2-NH-Gly-CO-PEG7-NH-(CO)Hept-SH-Mal-Cychex-CO-BSA	PEG-linker	BSA	6	>95%
non-human-aGal	192	Galilli - 21	Gala1-3Galb1-4Glc-BSA	3 atom	BSA	21	na
Blood Group H	193	6'Neu5Ac-LNF V - 12	Fuca1-2Galb1-3(Neu5Aca2-6)GlcNAcb1-3Galb1-APD-HSA	APD	HSA	12 to 15	na
Lewis+Sia	194	Fuc, 6'Neu5Ac-LNnH-APD-HSA - 12	Galb1-4[Fuca1-3]GlcNAcb1-6[Neu5Aca2-6Galb1-4GlcNAcb1-3]Galb1-APD-HSA	APD	HSA	12 to 15	na
carb-Sia	195	3'Neu5Ac-3-FL - 07	Neu5Aca2-3Galb1-4(Fuca1-3)Glc -BSA	3 atom	BSA	7	na
peptide	196	Ac-S-Thr-S-G - 18	Ac-Ser-Thr-Ser-Gly-Hex-BSA	hex	BSA	18	>95%
N-linked	197	GlcNAc-Man3 - 02	Mana1-6(GlcNAcb1-2Mana1-3)Manb1-4GlcNAcb-BSA	(GlcNAc)	BSA	2	>95%
N-linked	198	LacNAc-Man5 - 02	Mana1-6(Mana1-3)Mana1-6(Galb1-4GlcNAcb1-2Mana1-3)Manb1-4GlcNAcb-BSA	(GlcNAc)	BSA	2	>95%
N-linked	199	GlcNAc-Man5 - 03	Mana1-6(Mana1-3)Mana1-6(GlcNAcb1-2Mana1-3)Manb1-4GlcNAcb-BSA	(GlcNAc)	BSA	3	>95%
Lewis	200	LeA-LeX - 21	Galb1-3(Fuca1-4)GlcNAcb1-3Galb1-4(Fuca1-3)GlcNAcb1-3Galb1-APD-HSA	APD	HSA	21	na
carb-Sia	201	3'Neu5Ac-LNnT - 09	Neu5Aca2-3Galb1-4GlcNAcb1-3Galb1-APD-HSA	APD	HSA	9	na
GAG	202	Hep-N-acetylated	fully N-acetylated heparin polysaccharide	na	BSA	1	na
GAG	203	Hep-5000 - 01	heparin polysaccharide (MW ~5000)	na	BSA	1	na
N-linked	204	Man6 - I - 04	Mana1-6(Mana1-3)Mana1-6(Mana1-2Mana1-3)Manb1-BSA	(GlcNAc)	BSA	4	>90%
Lewis	205	3'-sulpho-LeX - 15	3-SO3-Galb1-4[Fuca1-3)GlcNAc-BSA	3 atom	BSA	15	na
GAG-Hya	206	Hya9 - 03	(GlcAb1-3GlcNAcb1-4)4b1-3GlcAb1-BSA	(GlcNAc)	BSA	3	na
Lewis	207	3'-sulpho-LeA - 15	3-SO3-Galb1-3[Fuca1-4)GlcNAc-BSA	3 atom	BSA	15	na
non-human	208	Gala1-2Gal - 13	Gala1-2Gal-BSA	3 atom	BSA	13	na
Lewis	209	6'-sulpho-LeX - 08	6-SO3-Galb1-4[Fuca1-3)GlcNAc-BSA	3 atom	BSA	8	na
GAG-Hya	210	Hya8 - 03	(GlcNAcb1-4GlcAb1-3)4b1-BSA	(GlcNAc)	BSA	3	na
Lewis	211	6'-sulpho-LeA - 16	6-SO3-Galb1-3[Fuca1-4)GlcNAc-BSA	3 atom	BSA	16	na
Blood Group H	212	MSMFLNH I - 11	Neu5Aca2-6Galb1-4GlcNAcb1-6 (Fuca1-2Galb1-3GlcNAcb1-3)Galb1-BSA	(Glc)	BSA	11	>95%
Blood Group A	213	A-LeB hexa - 06	GalNAca1-3(Fuca1-2)Galb1-3(Fuca1-4)GlcNAcb1-3Galb1-BSA	(Glc)	BSA	6	na
N-linked	214	Hybrid-M5N4B - 03	GlcNAcb1-2Mana1-3[Mana1-3(Mana1-6)Mana1-6](GlcNAcb1-4)Manb1-4GlcNAcb1-BSA	(GlcNAc)	BSA	3	na
Lewis	215	MSMFLnNH - 09	Galb1-4(Fuca1-3)GlcNAcb1-6 (Neu5Aca2-6Galb1-4GlcNAcb1-3)Galb1-BSA	(Glc)	BSA	9	na
carb-type1	216	iLNO - 06	Galb1-3GlcNAcb1-3Galb1-4GlcNAcb1-6 (Galb1-3GlcNAcb1-3)Galb1-BSA	(Glc)	BSA	6	na
Blood Group H	217	MFLNH I - 11	Galb1-4GlcNAcb1-6 (Fuca1-2Galb1-3GlcNAcb1-3)Galb1-BSA	(Glc)	BSA	11	>95%
non-human-aGal	218	alphaGal-6-deoxy - 11	Gala1-3Galb1-4(6deoxy-GlcNAc)-HSA (alphaGal)-HSA	3 atom spacer	HSA	11	na
Lewis	219	MFLNH III - 14	Galb1-4(Fuca1-3)GlcNAcb1-6 (Galb1-3GlcNAcb1-3)Galb1-BSA	(Glc)	BSA	14	na
Blood Group H	220	TFiLNO(1-2,1-2,1-3) - 04	Fuca1-2Galb1-3GlcNAcb1-3Galb1-4(Fuca1-3)GlcNAcb1-6(Fuca1-2Galb1-3GlcNAcb1-3)Galb-BSA (mixed with other stuff by MS)	(Glc)	BSA	4	mixture of at least 3 glycans
Lewis	221	LeC (dimeric)-Sp - 16	Galb1-3GlcNAcb1-3Galb1-3GlcNAcb-Sp-BSA	Sp	BSA	16	>95%
carb-Sia	222	3'Neu5Ac(9Ac)-LacNAc-Sp - 04	Neu5Ac(9Ac)a2-3Galb1-4GlcNAcb-Sp-BSA	Sp	BSA	4	>95%
non-human-aGal	223	Bdi-g - 06	Gala1-3Galb– BSA	(Glc)	BSA	6	na
glycolipid	224	Lac-C5 - 14	Galb1-4Glcb – BSA	pentyl-azide	BSA	14	>95%
carb-Man	225	Mana1-6Man-a - 04	Mana1-6Man-a - BSA	MEAG	BSA	4	>95%
Blood Group B	226	B tetra type 1-Sp - 16	Gala1-3[Fuca1-2]Galb1-3GlcNAcb-Sp-BSA	Sp	BSA	16	>95%
carb-type 2	227	LacNAc-Sp - 06	Galb1-4GlcNAcb-Sp-BSA	Sp	BSA	6	>95%
carb-GlcNAc	228	LNT-2-Sp - 15	GlcNAcb1-3Galb1-4Glcb-Sp-BSA	Sp	BSA	15	>95%
glycolipid	229	GD1a-Sp - 05	Neu5Aca2-3[Neu5Aca2-3Galb1-3GalNAcb1-4]Galb1-4Glcb-Sp-BSA	Sp	BSA	5	>95%
carb-Sia	230	6'Neu5Gc-LacNAc-Sp - 05	Neu5Gca2-6Galb1-4GlcNAcb-Sp-BSA	Sp	BSA	5	>95%
glycolipid	231	SSEA-4-Sp - 05	Neu5Aca2-3Galb1-3GalNAcb1-3Gala1-4Galb1-4Glcb-Sp-BSA	Sp	BSA	5	>95%
carb-Sia	232	3'Neu5Ac(9Ac)-LacNAc-Sp - 10	Neu5Ac(9Ac)a2-3Galb1-4GlcNAcb-Sp-BSA	Sp	BSA	10	>95%
carb-Sia	233	3'Neu5Ac(9Ac)-LeC-Sp - 12	Neu5Ac(9Ac)a2-3Galb1-3GlcNAcb-Sp-BSA	Sp	BSA	12	>95%
carb-GalNAc	234	LDN-Sp - 14	GalNAcb1-4GlcNAcb-Sp-BSA	Sp	BSA	14	>95%
Blood Group B	235	B tetra type 2-Sp - 07	Gala1-3[Fuca1-2]Galb1-4GlcNAcb-Sp-BSA	Sp	BSA	7	>95%
glycolipid	236	GD1a-Sp - 10	Neu5Aca2-3[Neu5Aca2-3Galb1-3GalNAcb1-4]Galb1-4Glcb-Sp-BSA	Sp	BSA	10	>95%
peptide-GlcNAcb	237	Ac-S-Ser(GlcNAc-b)-S-G - 24	Ac-Ser-(GlcNAcβ)Ser-Ser-Gly-Hex-BSA	hex	BSA	24	>95%
carb-type 2	238	LacNAc-Sp - 15	Galb1-4GlcNAcb-Sp-BSA	Sp	BSA	15	>95%
Lewis	239	LeC (dimeric)-Sp - 06	Galb1-3GlcNAcb1-3Galb1-3GlcNAcb-Sp-BSA	Sp	BSA	6	>95%
glycolipid	240	Lac-C5 - 05	Galb1-4Glcb – BSA	pentyl-azide	BSA	5	>95%
glycolipid	241	SSEA-4-Sp - 12	Neu5Aca2-3Galb1-3GalNAcb1-3Gala1-4Galb1-4Glcb-Sp-BSA	Sp	BSA	12	>95%
non-human-aGal	242	Bdi-g - 16	Gala1-3Galb– BSA	(Glc)	BSA	16	na
Blood Group A	243	A tetra type 1-Sp - 15	GalNAca1-3[Fuca1-2]Galb1-3GlcNAcb-Sp-BSA	Sp	BSA	15	>95%
non-human	244	Forssman Tetra-BSA - 05	GalNAca1-3GalNAcb1-3Gala1-4Galb-BSA	(Glc)	BSA	5	>95%
z-control	245	BSA - C5 (Alkyne) - 10	DF-168B-175-1 C5-alkyne-BSA	C5	BSA	10	>95%
Blood Group H	246	BG-H2 - 16	Fuca1-2Galb1-4GlcNAcb-HSA	unknown	HSA	16	na
carb-Sia	247	CT/Sda-Sp - 13	Neu5Aca2-3[GalNAcb1-4]Galb1-4GlcNAcb-Sp-BSA; like GM2 but on glycoproteins	Sp	BSA	13	>95%
Blood Group A	248	A tetra type 2-Sp - 17	GalNAca1-3[Fuca1-2]Galb1-4GlcNAcb-Sp-BSA	Sp	BSA	17	>95%
carb-Sia	249	6'Neu5Ac-LacNAc (dimeric)-Sp - 13	Neu5Aca2-6[Galb1-4GlcNAcb1-3)2b-Sp-BSA	Sp	BSA	13	>95%
glycolipid	250	GM3(Gc)-Sp - 14	Neu5Gca2-3Galb1-4Glcb-Sp-BSA	Sp	BSA	14	>95%
carb-Sia	251	3'KDN-LacNAc-Sp - 05	KDNa2-3Galb1-4GlcNAcb-Sp-BSA	Sp	BSA	5	>95%
carb-GlcNAc	252	GNLacNAc-Sp - 06	GlcNAcb1-3Galb1-4GlcNAcb-Sp-BSA	Sp	BSA	6	>95%
Blood Group A	253	2'F-A type 2-Sp - 05	GalNAca1-3[Fuca1-2]Galb1-4[Fuca1-3]GlcNAcb-Sp-BSA	Sp	BSA	5	>95%
glycolipid	254	Gb4 tetra (P1 tetra)-Sp - 15	GalNAcb1-3Gala1-4Galb1-4GlcNAcb-Sp-BSA	Sp	BSA	15	>95%
carb-GlcNAc	255	GNLacNAc-Sp - 16	GlcNAcb1-3Galb1-4GlcNAcb-Sp-BSA	Sp	BSA	16	>95%
carb-Sia	256	3'Neu5Gc-LacNAc-Sp - 06	Neu5Gca2-3Galb1-4GlcNAcb-Sp-BSA	Sp	BSA	6	>95%
glycolipid	257	GT3-Sp - 03	Neu5Aca2-8Neu5Aca2-8Neu5Aca2-3Galb1-4Glcb-Sp-BSA	Sp	BSA	3	>95%
carb-Glc	258	Glc-a - 05	Glc-a - BSA	MEAG	BSA	5	>95%
Lewis	259	LeC-Sp - 15	Galb1-3GlcNAcb-Sp-BSA	Sp	BSA	15	>95%
z-control	260	Triazole linker from Xuefei - 43	BSA-linker-triazole from Xuefei	adipic acid	BSA	43	>95%
carb-Sia	261	6'Neu5Ac-LacNAc-Sp - 05	Neu5Aca2-6Galb1-4GlcNAcb-Sp-BSA	Sp	BSA	5	>95%
glycolipid	262	Fuc-GM1a - 08	Fuca1-2Galb1-3GalNAcb1-4(Neu5Aca2-3)Galb1-4-BSA	(Glc)	BSA	8	>90%
carb-Sia	263	3'KDN-LeC-Sp - 04	KDNa2-3Galb1-3GlcNAcb-Sp-BSA	Sp	BSA	4	>95%
N-linked	264	Man1 - 04	Manβ1-4GlcNAcβ1-4GlcNAcβ1-BSA	4HB	BSA	4	>95%
Blood Group A	265	A tetra type 1-Sp - 05	GalNAca1-3[Fuca1-2]Galb1-3GlcNAcb-Sp-BSA	Sp	BSA	5	>95%
carb-GlcNAc	266	3'GN type1-Sp - 16	GlcNAcb1-3Galb1-3GlcNAcb-Sp-BSA	Sp	BSA	16	>95%
Blood Group B	267	2'F-B type 2-Sp - 15	Gala1-3[Fuca1-2]Galb1-4[Fuca1-3]GlcNAcb-Sp-BSA	Sp	BSA	15	>95%
carb-Sia	268	3'KDN-LeC-Sp - 12	KDNa2-3Galb1-3GlcNAcb-Sp-BSA	Sp	BSA	12	>95%
Blood Group B	269	B tetra type 2-Sp - 20	Gala1-3[Fuca1-2]Galb1-4GlcNAcb-Sp-BSA	Sp	BSA	20	>95%
non-human	270	Galb1-4Gal	Galb1-4Gal-BSA	3 atom spacer	BSA	nd	na
glycolipid	271	GD3-Sp - 04	Neu5Aca2-8Neu5Aca2-3Galb1-4Glcb-Sp-BSA	Sp	BSA	4	>95%
carb-Sia	272	3'KDN-LacNAc-Sp - 12	KDNa2-3Galb1-4GlcNAcb-Sp-BSA	Sp	BSA	12	>95%
carb-Sia	273	3'Neu5Ac-LacNAc-Sp - 05	Neu5Aca2-3Galb1-4GlcNAcb-Sp-BSA	Sp	BSA	5	>95%
carb-Sia	274	6'Neu5Ac-LDN-Sp - 13	Neu5Aca2-6GalNAcb1-4GlcNAcb-Sp-BSA	Sp	BSA	13	>95%
carb-Man	275	Man-a - 05	Man-a - BSA	MEAG	BSA	5	>95%
Blood Group B	276	B tetra type 1-Sp - 04	Gala1-3[Fuca1-2]Galb1-3GlcNAcb-Sp-BSA	Sp	BSA	4	>95%
Blood Group A	277	A tetra type 2-Sp - 07	GalNAca1-3[Fuca1-2]Galb1-4GlcNAcb-Sp-BSA	Sp	BSA	7	>95%
carb-type 1	278	LNT-Sp - 06	Galb1-3GlcNAcb1-3Galb1-4GlcNAcb-Sp-BSA	Sp	BSA	6	>95%
Lewis	279	LeC-Sp - 07	Galb1-3GlcNAcb-Sp-BSA	Sp	BSA	7	>95%
glycolipid	280	GQ2-Sp - 06	Neu5Aca2-8Neu5Aca2-8Neu5Aca2-8Neu5Aca2-3[GalNAcb1-4]Galb1-4Glcb-Sp-BSA	Sp	BSA	6	>95%
carb-Sia	281	3'Neu5Ac-LeC-Sp - 12	Neu5Aca2-3Galb1-3GlcNAcb-Sp-BSA	Sp	BSA	12	>95%
glycolipid	282	GM3-Sp - 11	Neu5Aca2-3Galb1-4Glcb-Sp-BSA	Sp	BSA	11	>95%
peptide-Tn-Ser	283	R-Tn(Ser)-Tn-hydroxyethylamide - 36	BSA-linker-Tn(Ser)-hydroxyethylamide	adipic acid	BSA	36	>95%
carb-Sia	284	3'Neu5Ac-LeC-Sp - 05	Neu5Aca2-3Galb1-3GlcNAcb-Sp-BSA	Sp	BSA	5	>95%
glycolipid	285	GM3-Sp - 04	Neu5Aca2-3Galb1-4Glcb-Sp-BSA	Sp	BSA	4	>95%
carb-GlcNAc	286	3'GN-LacNAc (dimeric)-Sp - 14	GlcNAcb1-3(Galb1-4GlcNAcb1-3)2b-Sp-BSA	Sp	BSA	14	>95%
carb-GlcNAc	287	LNT-2-Sp - 06	GlcNAcb1-3Galb1-4Glcb-Sp-BSA	Sp	BSA	6	>95%
glycolipid	288	GT2-Sp - 08	Neu5Aca2-8Neu5Aca2-8Neu5Aca2-3[GalNAcb1-4]Galb1-4Glcb-Sp-BSA	Sp	BSA	8	>95%
non-human	289	Forssman Tetra-BSA - 13	GalNAca1-3GalNAcb1-3Gala1-4Galb-BSA	(Glc)	BSA	13	>95%
non-human-aGal	290	alpha-Gal tetra - 17	Gala1-3Galb1-4GlcNAcb1-3Galb1-BSA	(Glc)	BSA	17	>95%
glycolipid	291	Gb5/SSEA3 - 04	Galb1-3GalNAcb1-3Gala1-4Galb1-BSA	(Glc)	BSA	4	>95%
carb-Sia	292	3'Neu5Ac-LacNAc-Sp - 10	Neu5Aca2-3Galb1-4GlcNAcb-Sp-BSA	Sp	BSA	10	>95%
Blood Group H	293	Globo H - 10	Fuca1-2Galb1-3GalNAcb1-3Gala1-4Galb1-BSA	(Glc)	BSA	10	>95%
Blood Group A	294	Globo A - 09	GalNAca1-3(Fuca1-2)Galb1-3GalNAcb1-3Gala1-4Galb1-BSA	(Glc)	BSA	9	>95%
glycolipid	295	GT2-Sp - 03	Neu5Aca2-8Neu5Aca2-8Neu5Aca2-3[GalNAcb1-4]Galb1-4Glcb-Sp-BSA	Sp	BSA	3	>95%
carb-Sia	296	3'Neu5Gc-LacNAc-Sp - 10	Neu5Gca2-3Galb1-4GlcNAcb-Sp-BSA	Sp	BSA	10	>95%
carb-Sia	297	3'Neu5Ac-LacNAc (dimeric)-Sp - 13	Neu5Aca2-3(Galb1-4GlcNAcb1-3)2b-Sp-BSA	Sp	BSA	13	>95%
carb-Sia	298	CT/Sda-Sp - 05	Neu5Aca2-3[GalNAcb1-4]Galb1-4GlcNAcb-Sp-BSA; like GM2 but on glycoproteins	Sp	BSA	5	>95%
peptide-GlcNAca	299	Ac-S-Ser(GlcNAc-a)-S-G - 07	Ac-Ser-(GlcNAcα)Ser-Ser-Gly-Hex-BSA	hex	BSA	7	>95%
Blood Group H	300	TFiLNO(1-2,1-2,1-4) - 06	Fuca1-2Galb1-3GlcNAcb1-3Galb1-4GlcNAcb1-6[Fuca1-2Galb1-3(Fuca1-4)GlcNAcb1-3]Galb-BSA	(Glc)	BSA	6	na
glycolipid	301	GD3-Sp - 08	Neu5Aca2-8Neu5Aca2-3Galb1-4Glcb-Sp-BSA	Sp	BSA	8	>95%
carb-type 1	302	LNT-Sp - 15	Galb1-3GlcNAcb1-3Galb1-4GlcNAcb-Sp-BSA	Sp	BSA	15	>95%
carb-Sia	303	3'Neu5Gc-LeC-Sp - 12	Neu5Gca2-3Galb1-3GlcNAcb-Sp-BSA	Sp	BSA	12	>95%
glycolipid	304	GQ2-Sp - 03	Neu5Aca2-8Neu5Aca2-8Neu5Aca2-8Neu5Aca2-3[GalNAcb1-4]Galb1-4Glcb-Sp-BSA	Sp	BSA	3	>95%
glycolipid	305	Gb5/SSEA3 - 12	Galb1-3GalNAcb1-3Gala1-4Galb1-BSA	(Glc)	BSA	12	>95%
peptide-GlcNAcb	306	Ac-S-Ser(GlcNAc-b)-S-G - 07	Ac-Ser-(GlcNAcβ)Ser-Ser-Gly-Hex-BSA	hex	BSA	7	>95%
carb-type 2	307	LacNAc (dimeric)-Sp - 16	(Galb1-4GlcNAcb1-3)2b-Sp-BSA	Sp	BSA	16	>95%
carb-Sia	308	3'Neu5Ac-LacNAc (dimeric)-Sp - 06	Neu5Aca2-3(Galb1-4GlcNAcb1-3)2b-Sp-BSA	Sp	BSA	6	>95%
non-human-aGal	309	alpha-Gal tetra - 04	Gala1-3Galb1-4GlcNAcb1-3Galb1-BSA	(Glc)	BSA	4	>95%
carb-Sia	310	3'Neu5Ac(9Ac)-LeC-Sp - 05	Neu5Ac(9Ac)a2-3Galb1-3GlcNAcb-Sp-BSA	Sp	BSA	5	>95%
carb-type 2	311	LacNAc (dimeric)-Sp - 06	(Galb1-4GlcNAcb1-3)2b-Sp-BSA	Sp	BSA	6	>95%
glycolipid	312	GM2-Sp - 07	Neu5Aca2-3[GalNAcb1-4]Galb1-4Glcb-Sp-BSA	Sp	BSA	7	>95%
carb-type 1	313	MFiLNO(1-3) - 09	Galb1-3GlcNAcb1-3Galb1-4(Fuca1-3)GlcNAcb1-6 (Galb1-3GlcNAcb1-3)Galb1-BSA	(Glc)	BSA	9	na
glycolipid	314	GD2-Sp - 04	Neu5Aca2-8Neu5Aca2-3[GalNAcb1-4]Galb1-4Glcb-Sp-BSA	Sp	BSA	4	>95%
carb-Sia	315	6'Neu5Ac-LacNAc (dimeric)-Sp - 05	Neu5Aca2-6[Galb1-4GlcNAcb1-3)2b-Sp-BSA	Sp	BSA	5	>95%
carb-Sia	316	3'Neu5Gc-LeC-Sp - 05	Neu5Gca2-3Galb1-3GlcNAcb-Sp-BSA	Sp	BSA	5	>95%
Lewis	317	DFLNnH, LeX/LeX - 10	Galb1-4(Fuca1-3)GlcNAcb1-6[Galb1-4(Fuca1-3)GlcNAcb1-3]Galb1-BSA	(Glc)	BSA	10	na
glycolipid	318	GD1b - 05	Neu5Aca2-8Siaa2-3(Galb1-3GalNAcb1-4)Galb1-4-BSA	(Glc)	BSA	5	>90%
carb-Sia	319	6'Neu5Ac-LacNAc-Sp - 11	Neu5Aca2-6Galb1-4GlcNAcb-Sp-BSA	Sp	BSA	11	>95%
carb-GlcNAc	320	3'GN-LacNAc (dimeric)-Sp - 06	GlcNAcb1-3(Galb1-4GlcNAcb1-3)2b-Sp-BSA	Sp	BSA	6	>95%
N-linked	321	Man1 - 12	Manβ1-4GlcNAcβ1-4GlcNAcβ1-BSA	4HB	BSA	12	>95%
glycolipid	322	GM3(Gc)-Sp - 05	Neu5Gca2-3Galb1-4Glcb-Sp-BSA	Sp	BSA	5	>95%
carb-GalNAc	323	LDN-Sp - 05	GalNAcb1-4GlcNAcb-Sp-BSA	Sp	BSA	5	>95%
carb-Sia	324	6'Neu5Ac-LDN-Sp - 05	Neu5Aca2-6GalNAcb1-4GlcNAcb-Sp-BSA	Sp	BSA	5	>95%
glycolipid	325	GT3-Sp - 07	Neu5Aca2-8Neu5Aca2-8Neu5Aca2-3Galb1-4Glcb-Sp-BSA	Sp	BSA	7	>95%
peptide-core 3	326	Ac-S-Thr(core 3)-S-G - 05	Ac-Ser-(GlcNAcb1-3GalNAca)Thr-Ser-Gly-Hex-BSA	hex	BSA	5	>95%
carb-Sia	327	3'Neu5Ac-LDN-Sp - 11	Neu5Aca2-3GalNAcb1-4GlcNAcb-Sp-BSA	Sp	BSA	11	>95%
carb-GlcNAc	328	3'GN type1-Sp - 04	GlcNAcb1-3Galb1-3GlcNAcb-Sp-BSA	Sp	BSA	4	>95%
Lewis	329	DFLNHc, LacNAc/LeB - 08	Galb1-4GlcNAcb1-6[Fuca1-2Galb1-3(Fuca1-4)GlcNAcb1-3]Galb1-BSA	(Glc)	BSA	8	na
glycolipid	330	GD2-Sp - 10	Neu5Aca2-8Neu5Aca2-3[GalNAcb1-4]Galb1-4Glcb-Sp-BSA	Sp	BSA	10	>95%
carb-Sia	331	3'Neu5Ac-LDN-Sp - 05	Neu5Aca2-3GalNAcb1-4GlcNAcb-Sp-BSA	Sp	BSA	5	>95%
z-control	332	BSA - C5 (Alkyne) - 23	DF-168C-16-B5 C5-alkyne-BSA	C5	BSA	23	>95%
Blood Group B	333	2'F-B type 2-Sp - 03	Gala1-3[Fuca1-2]Galb1-4[Fuca1-3]GlcNAcb-Sp-BSA	Sp	BSA	3	>95%
Blood Group A	334	A tetra type 2-Sp - 05	GalNAca1-3[Fuca1-2]Galb1-4GlcNAcb-Sp-BSA	Sp	BSA	5	>95%
Blood Group B	335	B tetra type 2-Sp - 05	Gala1-3[Fuca1-2]Galb1-4GlcNAcb-Sp-BSA	Sp	BSA	5	>95%
glycolipid	336	GM2-Sp - 04	Neu5Aca2-3[GalNAcb1-4]Galb1-4Glcb-Sp-BSA	Sp	BSA	4	>95%
Blood Group A	337	BG-A5-05	GalNAca1-3(Fuca1-2)Galb1-3Galb1-linker-BSA	Oct	BSA	5	>95%
peptide-core 3	338	Ac-S-Thr(core 3)-S-G - 21	Ac-Ser-(GlcNAcb1-3GalNAca)Thr-Ser-Gly-Hex-BSA	hex	BSA	21	>95%
Blood Group B	339	BG-B5-04	Gala1-3(Fuca1-2)Galb1-3Galb1-linker-BSA	Oct	BSA	4	>95%
Blood Group B	340	BG-B5-17	Gala1-3(Fuca1-2)Galb1-3Galb1-linker-BSA	Oct	BSA	17	>95%
peptide-F1a	341	Ac-S-Thr(F1a)-S-G - 18	AcSer-(Galb1-4GlcNAcb1-6GalNAca)Thr-Ser-Gly-Hex-BSA	hex	BSA	18	>95%
Blood Group H	342	BG-H1-10	Fuca1-2Galb1-3GlcNAcb1-linker-BSA	Oct	BSA	10	>95%
Blood Group A	343	BG-A6-04	GalNAca1-3(Fuca1-2)Galb1-4Glcb1-linker-BSA	Oct	BSA	14	>95%
Blood Group A	344	BG-A6-23	GalNAca1-3(Fuca1-2)Galb1-4Glcb1-linker-BSA	Oct	BSA	23	>95%
Blood Group H	345	BG-H5-04	Fuca1-2Galb1-3Galb1-linker-BSA	Oct	BSA	4	>95%
Blood Group H	346	BG-H5-19	Fuca1-2Galb1-3Galb1-linker-BSA	Oct	BSA	19	>95%
Blood Group B	347	BG-B6- 03	Gala1-3(Fuca1-2)Galb1-4Glcb1-linker-BSA	Oct	BSA	3	>95%
Blood Group B	348	BG-B6-15	Gala1-3(Fuca1-2)Galb1-4Glcb1-linker-BSA	Oct	BSA	15	>95%
Blood Group H	349	BG-H6-05	Fuca1-2Galb1-4Glcb1-linker-BSA	Oct	BSA	5	>95%
Blood Group H	350	BG-H6-21	Fuca1-2Galb1-4Glcb1-linker-BSA	Oct	BSA	21	>95%
Blood Group A	351	BG-A5-16	GalNAca1-3(Fuca1-2)Galb1-3Galb1-linker-BSA	Oct	BSA	16	>95%
y-glycoprotein	352	AGE60	Advanced glycation endproducts day 60	na	BSA	na	na
y-glycoprotein	353	Alpha-1-acid glycoprotein	alpha1 Acid Glycoprotein-purified from human serum	na		na	na
y-glycoprotein	354	Alpha-fetoprotein	alpha fetoprotein (AFP)-human, from cell culture	na		na	na
y-glycoprotein	355	BSM	Bovine submaxillary mucin (STn, STF, S-GlcNAcb1-3, ~20% of Sia is acetylated at 7,8, or 9)	na	BSM	na	na
y-glycoprotein	356	BSM (ox)	periodate oxidized bovine submaxillary mucin	na		na	na
y-glycoprotein	357	BSM (deacetylated)	Deacetylated-Bovine submaxillary mucin	na	BSM	na	na
y-glycoprotein	358	BSM (asialo)	Asialo-Bovine submaxillary mucin (aBSM, Tn, TF, GlcNAcb1-3GalNAc)	na	BSM	na	na
y-glycoprotein	359	CEA	carcinoembryonic antigen isolated from human metastatic liver	na		na	na
y-glycoprotein	360	FABP	Fatty Acid Binding Protein	na		na	na
y-glycoprotein	361	fetuin	fetuin from calf serum (Neu5Ac2-3LacNAc, Neu5Ac2-6LacNAc, SiaLeC, STF)	na		na	>98%
y-glycoprotein	362	fetuin (asialo)	asialofetuin from calf serum- type I (Galb1-4GlcNAc, Galb1-3GlcNAc, Galb1-3GalNAc; mostly NA2 and NA3)	na		na	na
y-glycoprotein	363	PSM A pos	porcine submaxillary mucin (A+)	na	porcine submaxillary mucin
y-glycoprotein	364	PSM A neg	porcine submaxillary mucin (A-)	na	porcine submaxillary mucin
y-glycoprotein	365	Fetuin (ox)	periodate oxidized fetuin	na		na	na
y-glycoprotein	366	glycophorin (asialo)	asialo-glycophorin A (aGn)	na	Gn	na	na
y-glycoprotein	367	Glycophorin A	Glycophorin A (Gn)	na	Gn	na	na
y-glycoprotein	368	hsp90	Heat Shock Protein 90	na		na	na
y-glycoprotein	369	KLH	Keyhole limpet hemocyanin	na	KLH	na	na
y-glycoprotein	370	gp120	gp120 from HIV; expressed in HEK293T cells; LOTS OF CARRY OVER. WE NEED TO DOPE W BSA OR PUT A BLANK/BUFFER AFTER THIS (OR BOTH)	na	gp120		na
z-control	371	BSA blank			BSA
y-glycoprotein	372	OSM (asialo)	asialo-Ovine submaxillary mucin	na	OSM	na	na
y-glycoprotein	373	OSM (ox)	periodate oxidized ovine submaxillary mucin	na	OSM	na	na
y-glycoprotein	374	ovalbumin	ovalbumin (56% Man5+Man6)	na	Ovalbumin	na	na
y-glycoprotein	375	Ovalbumin (ox)	periodate oxidized ovalbumin	na	Ovalbumin	na	na
y-glycoprotein	376	PSA	Prostate Specific Antigen (PSA); human seminal fluid	na	prostate specific antigen	na	na
y-glycoprotein	377	Tgl	Thyroglobulin -human	na	thyroglobulin	na	na
y-glycoprotein	378	FABP-3	Fatty Acid Binding Protein (Heart type)	na	Fatty acid binding protein	na	na
peptide-core 2	379	Ac-S-Thr(core 2)-S-G - 12	Ac-Ser-(Galb1-3(GlcNAcb1-6)GalNAca)Thr-Ser-Gly-Hex-BSA	hex	BSA	12	>95%
peptide-N-GlcNAc	380	Ac-F-N(GlcNAcb1)-S-G-Hex-12	AcPhe-(GlcNAcb1)Asn-Ser-Gly-Hex-12	hex	BSA	12	>95%
Peptide-core-5	381	Ac-S-Ser(core 5)-S-G-04	Ac-Ser-(GalNAca1-3GalNAca)Ser-Ser-Gly-Hex-BSA	Hex	BSA	4	>95%
Peptide-core-5	382	Ac-S-Ser(core 5)-S-G-18	Ac-Ser-(GalNAca1-3GalNAca)Ser-Ser-Gly-Hex-BSA	Hex	BSA	18	>95%
Peptide-core-5	383	Ac-Ser(core 5)-S-G-05	Ac-(GalNAca1-3GalNAca)Ser-Ser-Gly-Hex-BSA	Hex	BSA	5	>95%
Peptide-core-5	384	Ac-Ser(core 5)-S-G-08	Ac-(GalNAca1-3GalNAca)Ser-Ser-Gly-Hex-BSA	Hex	BSA	8	>95%
y-glycoprotein	385	OSM	Ovine submaxillary mucin (94% STn, 4% TF, 2% Fuca1-2Galb1-3GalNAc)	na	OSM	na	na
peptide-Fuc	386	Ac-G-S(Fuca)-S-G-Hex-05	Ac-G-S(Fuca)-S-G-Hex-BSA	Hex	BSA	5	>95%
peptide-Fuc	387	Ac-G-S(Fuca)-S-G-Hex-15	Ac-G-S(Fuca)-S-G-Hex-BSA	Hex	BSA	15	>95%
peptide-Xyl	388	Ac-G-S(Xylb)-G-G-Hex-04	Ac-Gly-Ser(Xylb)-Gly-Gly-Hex-BSA	Hex	BSA	4	>95%
peptide-Xyl	389	Ac-G-S(Xylb)-G-G-Hex-21	Ac-Gly-Ser(Xylb)-Gly-Gly-Hex-BSA	Hex	BSA	21	>95%
peptide-Tn	390	Ac-G-S-T(Tna)A-P-G-Hex-06	Ac-G-S-T(GalNAca)A-P-G-Hex-BSA	Hex	BSA	6	>95%
peptide-Tn	391	Ac-G-S-T(Tna)A-P-G-Hex-19	Ac-G-S-T(GalNAca)A-P-G-Hex-BSA	Hex	BSA	19	>95%
peptide-Glc	392	Ac-A-S(Glcb)-S-G-Hex-05	Ac-A-S(Glcb)-S-G-Hex-BSA	Hex	BSA	5	>95%
peptide-Glc	393	Ac-A-S(Glcb)-S-G-Hex-18	Ac-A-S(Glcb)-S-G-Hex-BSA	Hex	BSA	18	>95%
N-linked	394	Man8D1D3 #2	Mana1-2Mana1-6(Mana1-3)Mana1-6(Mana1-2Mana1-2Mana1-3)Manb1-4GlcNAc-BSA	(GlcNAc)	BSA	6	na
peptide	395	Muc1	BSA--hexyl-G-V-T-S-A-P-D-T-R-P-A-P-G-S-T-A-P-P-A-amide	azido-hexyl	BSA	6	>95%
peptide-Tn	396	Muc1-Tn8	BSA--hexyl-G-V-T-S-A-P-D-T(GalNAc-a)-R-P-A-P-G-S-T-A-P-P-A-amide	azido-hexyl	BSA	6	>95%
peptide-Tn	397	Muc1-Tn15	BSA--hexyl-G-V-T-S-A-P-D-T-R-P-A-P-G-S-T(GalNAc-a)-A-P-P-A-amide	azido-hexyl	BSA	6	>95%
z-control	398	human IgM	use 50ug/mL + 75ug/mL BSA;from Saddam's data, it appears to have a little IgG and IgA in it.	na	IgM		na
z-control	399	human IgA	use 50ug/mL + 75ug/mL BSA	na	IgA		na
z-control	400	human IgG	use 25ug/mL + 100ug/mL BSA	na	IgG		na
z-control	401	Alexa Fluoro 647	Alexa Fluoro 647-BSA (30mg/mL+ BSA, 125mg/mL total)	na	BSA		na
z-control	402	rabbit IgG	use 25ug/mL + 100ug/mL BSA;	na	IgG
z-control	403	mouse IgM	use 50ug/mL + 75ug/mL BSA; monoclonal IgM purified from hybridoma	na	IgM		na
z-control	404	mouse IgG	use 25ug/mL + 100ug/mL BSA	na	IgG		na
z-control	405	BSA #2	Bovine serum albumin	na	BSA	na	na
peptide-Man	406	Ac-S-S(Mana)-S-G - 06	Ac-S-S(Man a)-S-G-Hex-OH	hex	BSA	6	>95%
peptide-Gal	407	Ac-S-S(Gala)-S-G - 06	Ac-S-S(Gal a)-S-G-Hex-OH	hex	BSA	6	>95%
peptide-Man	408	Ac-P-T(Mana)-A-G - 07	Ac-Pro-Thr(Man a)-Ala-Gly-Hex-BSA	hex	BSA	7	>95%
peptide-Man	409	Ac-S-S(Mana)-S-G - 20	Ac-S-S(Man a)-S-G-Hex-OH	hex	BSA	20	>95%
peptide-Gal	410	Ac-S-S(Gala)-S-G - 16	Ac-S-S(Gal a)-S-G-Hex-OH	hex	BSA	16	>95%
peptide-Man	411	Ac-P-T(Mana)-A-G - 22	Ac-Pro-Thr(Man a)-Ala-Gly-Hex-BSA	hex	BSA	22	>95%
y-glycoprotein	412	fetuin (human)	a2-HS-glycoprotein (aka human fetuin)	na	na	na
peptide	413	Ac-APGSTAPPA-G-05	Ac-A-P-G-S-T-A-P-P-A-G-	hex	BSA	5	>95%
peptide-Tn	414	Ac-APGS-Tn(Thr)-APPA-G-11	Ac-A-P-G-S-Tn(Thr)-A-P-P-A-G-	hex	BSA	11	>95%
peptide-Tn	415	Ac-APGS-Tn(Thr)-APPA-G-03	Ac-A-P-G-S-Tn(Thr)-A-P-P-A-G-	hex	BSA	3	>95%
peptide	416	Ac-APGSTAPPA-G-14	Ac-A-P-G-S-T-A-P-P-A-G-	hex	BSA	14	>95%
peptide	417	Ac-GSTAP-G-05	Ac-G-S-T-A-P-G-	hex	BSA	5	>95%
glycolipid	418	iGb4-07	GalNAcb1-3Gala1-3Galb-	(Glc)	BSA	7	>95%
peptide	419	Ac-GSTAP-G-15	Ac-G-S-T-A-P-G-	hex	BSA	15	>95%
glycolipid	420	iGb5-06	Galb1-3GalNAcb1-3Gala1-3Galb-	(Glc)	BSA	6	>95%
peptide-Tn-Ser	421	AzHex-S-Tn(Ser)-V-G-HexNH2-06	BSA-AzHex-S-Tn(Ser)-V-G-HexNH2	azido-hexyl	BSA	6	>95%
carb-Man	422	Ma2Ma6(Ma2Ma3)-03	aMan(1-2)aMan(1-6)[aMan(1-2)aMan(1-3)]	(Man)	BSA	3	>95%
peptide-Tn-Ser	423	AzHex-S-Tn(Ser)-V-G-HexOH-06	BSA-AzHex-S-Tn(Ser)-V-G-HexOH	azido-hexyl	BSA	6	>95%
carb-Man	424	Ma2Ma2Ma3-04	aMan(1-2)aMan(1-2)aMan(1-3)	(Man)	BSA	4	>95%
peptide-Tn-Ser	425	AzHex-S-Tn(Ser)-V-G-HexOH-15	BSA-AzHex-S-Tn(Ser)-V-G-HexOH	azido-hexyl	BSA	15	>95%
non-human	426	Rha-a - 05	Rha-a – BSA	MEAG	BSA	5	>95%
peptide-Tn-Ser	427	AzHex-S-Tn(Ser)-V-G-HexNH2-16	BSA-AzHex-S-Tn(Ser)-V-G-HexNH2	azido-hexyl	BSA	16	>95%
non-human	428	Rha-b - 05	Rha-b - BSA	MEAG	BSA	5	>95%
peptide-Tn-Ser	429	Ac-S-Tn(Ser)-V-G-03	Ac-Ser-Ser(GalNAca)-V-G-	hex	BSA	3	>95%
peptide-TF	430	Ac-S-TFa(Ser)-TFa(Ser)-G-15	Ac-Ser-Ser(Galb1-3GalNAca-)-Ser(Galb1-3GalNAca-)-Gly-Hex	hex	BSA	15	>95%
carb-Man	431	Ma2Ma3(Ma6)-08	aMan(1-2)aMan(1-3)[aMan(1-6)]	(Man)	BSA	8	>95%
glycolipid	432	iFs-05	GalNAca1-3GalNAcb1-3Gala1-3Galb- (iso-Forssman)	(Glc)	BSA	5	>95%
peptide-Core4	433	Ac-S-Core4(Thr)-S-G-07	Ac-Ser-Core4(Thr)-Ser-Gly-Hex-BSA	hex	BSA	7	>95%
glycolipid	434	GT1a - 04	Neu5Aca2-8Neu5Aca2-3Galb1-3GalNAcb1-4(Neu5Aca2-3)Galb-	(Glc)	BSA	4	>95%
peptide-Core4	435	Ac-S-Core4(Thr)-S-G-10	Ac-Ser-Core4(Thr)-Ser-Gly-Hex-BSA	hex	BSA	10	>95%
glycolipid	436	iFs-11	GalNAca1-3GalNAcb1-3Gala1-3Galb- (iso-Forssman)	(Glc)	BSA	11	>95%
carb-Man	437	Ma3(Ma6Ma6Ma3)-05	aMan(1-3)[aMan(1-6)]aMan(1-6)[aMan(1-3)]	(Man)	BSA	5	>95%
peptide-Tn	438	AzHex-D-Tn(Thr)-R-NH2-06	BSA--hexyl-D-T(GalNAc-a)-R-amide	azido-hexyl	BSA	6	>95%
carb-Man	439	Ma2Ma2Ma3(Ma3Ma6)-03	aMan(1-2)aMan(1-2)aMan(1-3)[aMan(1-3)aMan(1-6)]	(Man)	BSA	3	>95%
peptide-Tn	440	AzHex-PD-Tn(Thr)-RP-NH2-07	BSA--hexyl-PD-T(GalNAc-a)-RP-amide	azido-hexyl	BSA	7	>95%
carb-Man	441	Ma2Ma3Ma6(Ma3)-04	aMan(1-2)aMan(1-3)aMan(1-6)[aMan(1-3)]	(Man)	BSA	4	>95%
peptide-Tn	442	AzHex-SAPD-Tn(Thr)-RPAP-NH2-07	BSA--hexyl-SAPD-T(GalNAc-a)-RPAP-amide	azido-hexyl	BSA	7	>95%
carb-Man	443	Ma2Ma3(Ma6)-04	aMan(1-2)aMan(1-3)[aMan(1-6)]	(Man)	BSA	4	>95%
peptide-Tn	444	AzHex-VTSAPD-Tn(Thr)-RPAPGS-NH2-06	BSA--hexyl-VTSAPD-T(GalNAc-a)-RPAPGS-amide	azido-hexyl	BSA	6	>95%
carb-Man	445	Ma3Ma6-05	aMan(1-3)aMan(1-6)	(Man)	BSA	5	>95%
carb-Man	446	Ma2Ma6-16	aMan(1-2)aMan(1-6)	(Man)	BSA	16	>95%
carb-Man	447	Ma2Ma6(Ma3)-07	aMan(1-2)aMan(1-6)[aMan(1-3)]	(Man)	BSA	7	>95%
Carb-GlcA	448	GlcA-LNT-05	GlcAb1-3Galb1-3GlcNAcb1-3Galb-	(Glc)	BSA	5	>95%
peptide	449	AzHex-D-T-R-NH2-07	BSA--hexyl-D-T-R-amide	azido-hexyl	BSA	7	>95%
peptide	450	AzHex-P-D-T-R-P-NH2-07	BSA--hexyl-PDTRP-amide	azido-hexyl	BSA	7	>95%
peptide	451	AzHex-S-A-P-D-T-R-P-A-P-NH2-07	BSA--hexyl-SAPDTRPAP-amide	azido-hexyl	BSA	7	>95%
peptide	452	AzHex-V-T-S-A-P-D-T-R-P-A-P-G-S-NH2-07	BSA--hexyl-VTSAPDTRPAPGS-amide	azido-hexyl	BSA	7	>95%
glycolipid	453	GD2-b-propyl-03	Neu5Aca2-8Neu5Aca2-3[GalNAcb1-4]Galb1-4Glcb-propyl-BSA	propyl-azide	BSA	3	>95%
carb-Man	454	Ma2Ma2Ma3(Ma6Ma6)-06	aMan(1-2)aMan(1-2)aMan(1-3)[aMan(1-6)aMan(1-6)]	(Man)	BSA	6	>95%
glycolipid	455	GD3(9-OAc)-b-propyl-03	Neu5Ac(9-OAc)a2-8Neu5Aca2-3Galb1-4Glcb-propyl-BSA	propyl-azide	BSA	3	>95%
carb-Man	456	Ma2Ma3(Ma6)Ma6-09	aMan(1-2)aMan(1-3)[aMan(1-6)]aMan(1-6)	(Man)	BSA	9	>95%
glycolipid	457	GD3(Gc-Ac)-b-propyl-03	Neu5Gca2-8Neu5Aca2-3Galb1-4Glcb-propyl-BSA	propyl-azide	BSA	3	>95%
carb-Man	458	Ma6(Ma3)Ma6-10	aMan(1-6)[aMan(1-3)]aMan(1-6)	(Man)	BSA	10	>95%
glycolipid	459	GD3(Gc-Gc)-b-propyl-03	Neu5Gca2-8Neu5Gca2-3Galb1-4Glcb-propyl-BSA	propyl-azide	BSA	3	>95%
carb-Man	460	Ma2Ma6(Ma3)Ma6-07	aMan(1-2)aMan(1-6)[aMan(1-3)]aMan(1-6)	(Man)	BSA	7	>95%
glycolipid	461	GM1b-05	Siaa2-3Galb1-3GalNAcb1-4Galb-	(Glc)	BSA	5	>95%
carb-Man	462	Ma6Ma6(Ma2Ma3)-06	aMan(1-6)aMan(1-6)[aMan(1-2)aMan(1-3)]	(Man)	BSA	6	>95%
carb-Man	463	Ma2Ma6Ma6-06	aMan(1-2)aMan(1-6)aMan(1-6)	(Man)	BSA	6	>95%
peptide-TF	464	Ac-S-TFa(Ser)-TFa(Ser)-G-03	Ac-Ser-Ser(Galb1-3GalNAca-)-Ser(Galb1-3GalNAca-)-Gly-Hex	hex	BSA	3	>95%
carb-Man	465	Ma4(Ma6)-07	aMan(1-4)[aMan(1-6)]	(Man)	BSA	7	>95%
carb-Man	466	Ma2Ma3Ma6(Ma3)-10	aMan(1-2)aMan(1-3)aMan(1-6)[aMan(1-3)]	(Man)	BSA	10	>95%
glycolipid	467	GM1b-13	Siaa2-3Galb1-3GalNAcb1-4Galb-	(Glc)	BSA	13	>95%
carb-Man	468	Ma6Ma4(Ma6Ma6)-06	aMan(1-6)aMan(1-4)[aMan(1-6)aMan(1-6)]	(Man)	BSA	5.5	>95%
carb-Man	469	Ma2Ma6(Ma2Ma3)Ma6-04	aMan(1-2)aMan(1-6)[aMan(1-2)aMan(1-3)]aMan(1-6)	(Man)	BSA	4	>95%
peptide-Core4	470	Ac-S-Core4(Thr)-S-G-03	Ac-Ser-Core4(Thr)-Ser-Gly-Hex-BSA	hex	BSA	3	>95%
carb-Man	471	Ma3Ma6-13	aMan(1-3)aMan(1-6)	(Man)	BSA	13	>95%
glycolipid	472	3'-Neu5Ac-Gb3-08	Siaa2-3Gala1-4Galb-	(Glc)	BSA	8	>95%
carb-Man	473	Ma2Ma2Ma3(Ma6)-07	aMan(1-2)aMan(1-2)aMan(1-3)[aMan(1-6)]	(Man)	BSA	7	>95%
carb-Man	474	Ma3(Ma6)Ma6(Ma2Ma3)-06	aMan(1-3)[aMan(1-6)]aMan(1-6)[aMan(1-2)aMan(1-3)]	(Man)	BSA	5.6	>95%
Carb-GlcA	475	GlcA-LNT-16	GlcAb1-3Galb1-3GlcNAcb1-3Galb-	(Glc)	BSA	16	>95%
carb-Man	476	Ma2Ma3-11	aMan(1-2)aMan(1-3)	(Man)	BSA	11	>95%
carb-Man	477	Ma2Ma2Ma3-12	aMan(1-2)aMan(1-2)aMan(1-3)	(Man)	BSA	12	>95%
carb-Man	478	Ma2Ma3-04	aMan(1-2)aMan(1-3)	(Man)	BSA	4	>95%
carb-Man	479	Ma2Ma3Ma6-15	aMan(1-2)aMan(1-3)aMan(1-6)	(Man)	BSA	15	>95%
carb-Man	480	Ma3Ma6(Ma2Ma3)-03	aMan(1-3)aMan(1-6)[aMan(1-2)aMan(1-3)]	(Man)	BSA	3.4	>95%
z-control	481	DNP-BSA	dinitrophenylated lysines on BSA	na	BSA
carb-Man	482	Ma6Ma6-05	aMan(1-6)aMan(1-6)	(Man)	BSA	5	>95%
glycolipid	483	LSTd-03	Siaa2-3Galb1-4GalNAcb1-3Galb-	(Glc)	BSA	3	>95%
carb-Man	484	Ma2Ma2-06	aMan(1-2)aMan(1-2)	(Man)	BSA	6	>95%
carb-Man	485	Ma3Ma6(Ma2Ma3)-10	aMan(1-3)aMan(1-6)[aMan(1-2)aMan(1-3)]	(Man)	BSA	10	>95%
carb-Man	486	Ma2Ma2Ma3(Ma3Ma6)-09	aMan(1-2)aMan(1-2)aMan(1-3)[aMan(1-3)aMan(1-6)]	(Man)	BSA	9	>95%
glycolipid	487	iGb4-19	GalNAcb1-3Gala1-3Galb-	(Glc)	BSA	19	>95%
carb-Man	488	Ma6Ma6-09	aMan(1-6)aMan(1-6)	(Man)	BSA	9	>95%
carb-Man	489	Ma2Ma2Ma2-04	aMan(1-2)aMan(1-2)aMan(1-2)	(Man)	BSA	4	>95%
glycolipid	490	iGb5-15	Galb1-3GalNAcb1-3Gala1-3Galb-	(Glc)	BSA	15	>95%
carb-Man	491	Ma2Ma2-11	aMan(1-2)aMan(1-2)	(Man)	BSA	11	>95%
carb-Man	492	Ma3Ma6(Ma3)-04	aMan(1-3)aMan(1-6)[aMan(1-3)]	(Man)	BSA	4	>95%
glycolipid	493	3'-Neu5Ac-Gb3 - 04	Siaa2-3Gala1-4Galb1-	(Glc)	BSA	4	>95%
carb-Man	494	Ma6(Ma3)Ma6-04	aMan(1-6)[aMan(1-3)]aMan(1-6)	(Man)	BSA	4	>95%
carb-Man	495	Ma3(Ma6)-07	aMan(1-3)[aMan(1-6)]	(Man)	BSA	7	>95%
glycolipid	496	di-sialyl type 1 - 04	NeuAcα2-8Neu5Acα2-3Galβ1-3GlcNAcβ1-3Galb-	(Glc)	BSA	4	>95%
carb-Man	497	Ma3Ma6(Ma3)-11	aMan(1-3)aMan(1-6)[aMan(1-3)]	(Man)	BSA	11	>95%
carb-Man	498	Ma2Ma6(Ma2Ma3)-07	aMan(1-2)aMan(1-6)[aMan(1-2)aMan(1-3)]	(Man)	BSA	7	>95%
peptide-Tn-Ser	499	Ac-S-Tn(Ser)-V-G-13	Ac-Ser-Ser(GalNAca)-V-G-	hex	BSA	13	>95%
carb-Man	500	Ma2Ma3Ma6-03	aMan(1-2)aMan(1-3)aMan(1-6)	(Man)	BSA	3	>95%
carb-Man	501	Ma2Ma6(Ma3)-03	aMan(1-2)aMan(1-6)[aMan(1-3)]	(Man)	BSA	3	>95%
z-control	502	dsDNA	double stranded calf thymus DNA	na	null	na
z-control	503	BSA#3			BSA

## Sheet: A411 Array
Family	A411	Abbreviation	Description	Linker	Carrier	Valency	Purity of component		Linker annotation:
z-control	1	Cy3	Cy3-BSA (20ug/mL + BSA, 125ug/mL total)	na	BSA		na		(1-3Gal)	This sugar was in the parent molecule at the reducing end. After reductive amination, the ring is no longer intact. Therefore, this is considered a linker
z-control	2	BSA	Bovine serum albumin	na	BSA	na	na		(Ara)	This sugar was in the parent molecule at the reducing end. After reductive amination, the ring is no longer intact. Therefore, this is considered a linker
carb-Glc	3	Maltose - 23	Glca1-4Glcb-BSA	MEAG	BSA	23	>95%		(Glc)	This sugar was in the parent molecule at the reducing end. After reductive amination, the ring is no longer intact. Therefore, this is considered a linker
carb-Glc	4	Glc-b - 23	Glc-b - BSA	MEAG	BSA	23	>95%		(GlcNAc)	This sugar was in the parent molecule at the reducing end. After reductive amination, the ring is no longer intact. Therefore, this is considered a linker
carb-GalNAc	5	GalNAc-a - 22	GalNAc-a - BSA	MEAG	BSA	22	>95%		(Man)	This sugar was in the parent molecule at the reducing end. After reductive amination, the ring is no longer intact. Therefore, this is considered a linker
carb-Glc	6	Glc-a - 22	Glc-a - BSA	MEAG	BSA	22	>95%		(xyl)	This sugar was in the parent molecule at the reducing end. After reductive amination, the ring is no longer intact. Therefore, this is considered a linker
carb-Man	7	Man-a - 20	Man-a - BSA	MEAG	BSA	20	>95%		14 atom spacer	Dextra Laboratories, structure undisclosed
carb-GlcNAc	8	GlcNAc-b -21	GlcNAc-b - BSA	MEAG	BSA	21	>95%		3 atom spacer	Dextra Laboratories, structure undisclosed
carb-GalNAc	9	GalNAc-b - 21	GalNAc-b - BSA	MEAG	BSA	21	>95%		3 atom spacer	Dextra Laboratories, structure undisclosed
non-human	10	Fuc-b - 22	Fuc-b - BSA	MEAG	BSA	22	>95%		6 atom spacer	Dextra Laboratories, structure undisclosed
carb-Fuc	11	Fuc-a - 22	Fuc-a - BSA	MEAG	BSA	22	>95%		APD = Acetylpheylenediamine	Reductive amination to NH2PhNHCSNH-BSA OR HSA (glycotech) 12-15 per carrier; then acetylation of amine
non-human	12	Rha-a - 18	Rha-a – BSA	MEAG	BSA	18	>95%		APE = Aminophenylethyl	Redective amination to NH2CH2CH2PhNHCSNH-BSA OR HSA (glycotech), 12-15 per carrier
non-human	13	Rha-b - 21	Rha-b - BSA	MEAG	BSA	21	>95%		CETE = Carboxyethylthioethyl	O-CH2CH2-S-CH2CH2-COOR
carb-Gal	14	Gal-a- 24	Gal-a - BSA	MEAG	BSA	24	>95%		hex	NH-CH2-CH2-CH2-CH2-CH2-CO-R
carb-Gal	15	Gal-b- 21	Gal-b - BSA	MEAG	BSA	21	>95%		MEAG	Mercaptoethylaminoglutarate
peptide-Tn	16	Ac-Tn(Thr)-G - 21	Ac(GalNAca)Thr-Gly-Hex-BSA	hex	BSA	21	>95%		Oct	O-CH2-CH2-CH2-CH2-CH2-CH2-CH2-CH2-S-CH2-CH2-NH-CO-CH2-CH2-CH2-CH2-CO-R
carb-GalNAc	17	GalNAca1-6Galb - 22	GalNAca1-6Galb-BSA	MEAG	BSA	22	>95%		Sp	O-CH2CH2-NR (click rxn)
Blood Group A	18	Adi - 17	GalNAca1-3Galb-BSA	MEAG	BSA	17	>95%		adipic acid	OOC-CH2-CH2-CH2-CH2-COO
carb-GlcNAc	19	GlcNAca1-4Galb - 20	GlcNAca1-4Galb-BSA	MEAG	BSA	20	>95%		na	no linker. Array component was used without modification
non-human-aGal	20	Bdi -23	Gala1-3Gal– BSA	14 atom spacer	BSA	23	na
carb-type 2	21	LacNAc - 22	Galb1-4GlcNAc – BSA	14 atom spacer	BSA	22	na
glycolipid	22	GA1di -11	Galb1-3GalNAcb – HSA	3 atom spacer)	HSA	11	na
glycolipid	23	Lac - 33	Galb1-4Glcb – BSA	unknown	BSA	33	na
peptide-GlcNAca	24	Ac-S-Ser(GlcNAc-a)-S-G - 24	Ac-Ser-(GlcNAcα)Ser-Ser-Gly-Hex-BSA	hex	BSA	24	>95%
non-human	25	Galb1-6Man-a - 13	Galb1-6Man-a - BSA	MEAG	BSA	13	>95%
carb-Man	26	Mana1-6Man-a - 15	Mana1-6Man-a - BSA	MEAG	BSA	15	>95%
peptide-F1a	27	Ac-S-Thr(F1a)-S-G - 04	Ac-Ser-(Galb1-4GlcNAcb1-6GalNAca)Thr-Ser-Gly-Hex-BSA	hex	BSA	4	>95%
non-human	28	Cellobiose -13	Glcb1-4Glcb-BSA	(Glc)	BSA	13	>95%
z-control	29	HSA	Human serum albumin (isolated from serum)	na	HSA	na	na
carb-Glc	30	Isomaltose - 13	Glca1-6Glcb-BSA	MEAG	BSA	13	>95%
glycolipid	31	Gala1-4Galb - 11	Gala1-4Galb-CETE-BSA	CETE	BSA	11	na
carb-Man	32	ManT -26	Mana1-6[Mana1-3]Manb-BSA	14 atom spacer	BSA	26	na
carb-Sia	33	3'Neu5Ac-LacNAc -19	Neu5Aca2-3Galb1-4GlcNAc – BSA	14 atom spacer	BSA	19	na
Blood Group A	34	BG-A -19	GalNAca1-3(Fuca1-2)Galb -BSA	6 atom spacer	BSA	19	na
Blood Group A	35	2'F-A type 2-Sp - 13	GalNAca1-3[Fuca1-2]Galb1-4[Fuca1-3]GlcNAcb-Sp-BSA	Sp	BSA	13	>95%
Blood Group H	36	BG-H1- 20	Fuca1-2Galb1-3GlcNAcb1-3Galb1-4Glcb–APD-HSA	APD-	HSA	20	na
Lewis	37	LeA -18	Galb1-3[Fuca1-4)GlcNAcb1-3Galb1-4Glcb- BSA	3 atom spacer	BSA	18	na
Lewis	38	LeB - 09	Fuca1-2Galb1-3(Fuca1-4)GlcNAcb1-3Galb1-4Glcb-BSA	3 atom spacer	BSA	9	na
Lewis	39	LeY -08	Fuca1-2Galb1-4[Fuca1-3)GlcNAc –HSA	unknown	HSA	8	na
Lewis	40	LeX (monomeric)	Galb1-4[Fuca1-3)GlcNAc-APD-HSA ; SSEA-1; CD-15	APD	HSA	nd	na
Lewis	41	3'Neu5Ac-LeX (Sialyl LeX) - 09	Neu5Aca2-3Galb1-4[Fuca1-3)GlcNAc – BSA	14 atom spacer	BSA	9	na
glycolipid	42	Gb3- 13	Gala1-4Galb1-4Glc-HSA [aka: Pk or CD77]	3 atom spacer)	HSA	13	na
non-human	43	Xylb4 - 22	Xylb1-4Xylb1-4Xylb1-4Xylb1-BSA	(xyl)	BSA	22	>95%
non-human	44	Ara5 - 20	Araa1-5Araa1-5Araa1-5Araa1-5Araa1-BSA	(Ara)	BSA	20	>95%
non-human	45	X3Glc3 - 15	Xyla1-6Glcb1-4(Xyla1-6)Glcb1-4(Xyla1-6)Glcb1-BSA	(Glc)	BSA	15	>90%
glycolipid	46	GM3 - 12	Neu5Aca2-3Galb1-4Glc-APD-HSA (new, IsoSep, bad?)	APD	HSA	12-15	na
carb-Sia	47	6'Neu5Ac-Lac	Neu5Aca2-6Galb1-4Glc-APD-HSA	APD	HSA	nd	na
Lewis	48	3'Neu5Ac-LeA -12	Neu5Aca2-3Galb1-3[Fuca1-4)GlcNAcb1-3Galb1-APD-HSA	APD	HSA	12	na
Lewis	49	LeX (dimeric) -07	Galb1-4[Fuca1-3)GlcNAcb1-3Galb1-4(Fuca1-3)GlcNAcb1-3Galb1-APE-BSA	APE	BSA	7	na
non-human	50	Manb4 - 14	Manb1-4Manb1-4Manb1-4Manb1-BSA	(Man)	BSA	14	>95%
non-human	51	G2M4 - 07	Manb1-4(Gala1-6)Manb1-4(Gala1-6)Manb1-4Manb1-BSA	(man)	BSA	7	>95%
carb-Glc	52	Glca1-6Glca1-4Glca1-4Glcb - 15	Glca1-6Glca1-4Glca1-4Glcb-CETE-BSA	CETE	BSA	15	na
glycolipid	53	LNT - 21	Galb1-3GlcNAcb1-3Galb-BSA	(Glc)	BSA	21	na
glycolipid	54	LSTa - 10	Neu5Aca2-3Galb1-3GlcNAcb1-3Galb1-BSA	(Glc)	BSA	10	na
glycolipid	55	LSTb - 11	Galb1-3(Neu5Aca2-6)GlcNAcb1-3Galb1-BSA	(Glc)	BSA	11	na
glycolipid	56	LSTc - 07	Neu5Aca2-6Galb1-3GlcNAcb1-3Galb1-BSA	(Glc)	BSA	7	na
glycolipid	57	GA1 - 20	Galb1-3GalNAcb1-4Galb1-BSA (GA1tri or asialo-GM1)	(Glc)	BSA	20	na
Blood Group B	58	BG-B4-06	Gala1-3(Fuca1-2)Galb1-3GalNAcb1-linker-BSA	Oct	BSA	6	>95%
Blood Group B	59	BG-B4-High	Gala1-3(Fuca1-2)Galb1-3GalNAcb1-linker-BSA	Oct	BSA	?	>95%
Blood Group A	60	BG-A3-04	GalNAca1-3(Fuca1-2)Galb1-3GalNAcα1-linker-BSA	Oct	BSA	4	>95%
Blood Group A	61	BG-A3-14	GalNAca1-3(Fuca1-2)Galb1-3GalNAcα1-linker-BSA	Oct	BSA	14	>95%
Blood Group A	62	BG-A4-05	GalNAca1-3(Fuca1-2)Galb1-3GalNAcb1-linker-BSA	Oct	BSA	5	>95%
Blood Group A	63	BG-A4-14	GalNAca1-3(Fuca1-2)Galb1-3GalNAcb1-linker-BSA	Oct	BSA	14	>95%
Blood Group B	64	BG-B2-03	Gala1-3(Fuca1-2)Galb1-4GlcNAcb1-linker-BSA	Oct	BSA	3	>95%
Blood Group B	65	BG-B3-05	Gala1-3(Fuca1-2)Galb1-3GalNAcα1-linker-BSA	Oct	BSA	5	>95%
Blood Group B	66	BG-B3-17	Gala1-3(Fuca1-2)Galb1-3GalNAcα1-linker-BSA	Oct	BSA	17	>95%
Blood Group A	67	BG-A1-04	GalNAca1-3(Fuca1-2)Galb1-3GlcNAcb1-linker-BSA	Oct	BSA	4	>95%
Blood Group A	68	BG-A1-12	GalNAca1-3(Fuca1-2)Galb1-3GlcNAcb1-linker-BSA	Oct	BSA	12	>95%
Blood Group A	69	BG-A2-04	GalNAca1-3(Fuca1-2)Galb1-4GlcNAcb1-linker-BSA	Oct	BSA	4	>95%
Blood Group A	70	BG-A2-16	GalNAca1-3(Fuca1-2)Galb1-4GlcNAcb1-linker-BSA	Oct	BSA	16	>95%
Blood Group B	71	BG-B1-05	Gala1-3(Fuca1-2)Galb1-3GlcNAcb1-linker-BSA	Oct	BSA	5	>95%
Blood Group B	72	BG-B1-15	Gala1-3(Fuca1-2)Galb1-3GlcNAcb1-linker-BSA	Oct	BSA	15	>95%
Blood Group B	73	BG-B2-17	Gala1-3(Fuca1-2)Galb1-4GlcNAcb1-linker-BSA	Oct	BSA	17	>95%
peptide-Tn-Ser	74	Ac-Tn(Ser)-Tn(Ser)-Tn(Ser)-G - 16	Ac-(GalNAca)Ser-(GalNAca)Ser-(GalNAca)Ser-Gly-Hex-BSA	hex	BSA	16	>95%
non-human	75	Chitotriose - 08	GlcNAcb1-4GlcNAcb1-4GlcNAcb-BSA	(GlcNAc)	BSA	8	na
non-human-aGal	76	Gal3- 07	Gala1-3Galb1-4Gala-BSA	(1-3Gal)	BSA	7	na
N-linked	77	Man3 - 05	Mana1-6(Mana1-3)Manb1-4GlcNAc -BSA	(GlcNAc)	BSA	5	na
peptide	78	Ac-S-S-S-G - 24	Ac-Ser-Ser-Ser-Gly-Hex-BSA	hex	BSA	24	>95%
peptide-Tn-Ser	79	Ac-S-Tn(Ser)-S-G - 22	Ac-Ser-(GalNAca)Ser-Ser-Gly-Hex-BSA	hex	BSA	22	>95%
glycolipid	80	P1 - 09	Gala1-4Galb1-4GlcNAc-BSA		BSA	9	na
glycolipid	81	Gb4 - 09	GalNAcb1-3Gala1-4Galb1-BSA (aka: P antigen)	(Glc)	BSA	9	na
glycolipid	82	GM1a - 29	Galb1-3GalNAcb1-4(Neu5Aca2-3)Galb	(Glc)	HSA	29	na
carb-type 1	83	pLNH - 21	Galb1-3GlcNAcb1-3Galb1-4GlcNAcb1-3Galb1-BSA	(Glc)	BSA	21	na
z-control	84	HSA (recomb)	human serum albumin (recombinant)	na	HSA	na	na
glycolipid	85	LNnT - 14	Galb1-4GlcNAcb1-3Galb1-BSA	(Glc)	BSA	14	na
N-linked	86	Man5 - 05	Mana1-6(Mana1-3)Mana1-6(Mana1-3)Manb1-4GlcNAc-BSA	(GlcNAc)	BSA	5	>90%
glycolipid	87	Gb4 tetra (P1 tetra)-Sp - 06	GalNAcb1-3Gala1-4Galb1-4GlcNAcb-Sp-BSA	Sp	BSA	6	>95%
N-linked	88	Man6 - II - 05	Mana1-2Mana1-3Mana1-6(Mana1-2Mana1-3)Manb1-BSA	(GlcNAc)	BSA	5	>80%
Lewis	89	DFpLNH I, LeB - 09	Fuca1-2Galb1-3(Fuca1-4)GlcNAcb1-3Galb1-4GlcNAcb1-3Galb-BSA	(Glc)	BSA	9	na
glycolipid	90	DSLNT - 06	Neu5Aca2-3Galb1-3(Neu5Aca2-6)GlcNAcb1-3Galb1-BSA	(Glc)	BSA	5.6	na
N-linked	91	Man9 - 05 #2	Mana1-2Mana1-6(Mana1-2Mana1-3)Mana1-6(Mana1-2Mana1-2Mana1-3)Manb1-4GlcNAc-BSA	(GlcNAc)	BSA	5	na
Blood Group B	92	2'F-B type 2-Sp - 07	Gala1-3[Fuca1-2]Galb1-4[Fuca1-3]GlcNAcb-Sp-BSA	Sp	BSA	7	>95%
N-linked	93	Man7D3 - 08	Mana1-2Mana1-6(Mana1-3)Mana1-6(Mana1-2Mana1-3)Manb1-4GlcNAc-BSA	(GlcNAc)	BSA	8	na
Blood Group A	94	Globo A - 03	GalNAca1-3(Fuca1-2)Galb1-3GalNAcb1-3Gala1-4Galb1-BSA	(Glc)	BSA	3	>95%
N-linked	95	Man7D1 - 10	Mana1-6(Mana1-3)Mana1-6(Mana1-2Mana1-2Mana1-3)Manb1-4GlcNAc-BSA	(GlcNAc)	BSA	10	na
glycolipid	96	GM2-Sp - 14	Neu5Aca2-3[GalNAcb1-4]Galb1-4Glcb-Sp-BSA	Sp	BSA	14	>95%
z-control	97	empty			null
Blood Group H	98	BG-H4- 04	Fuca1-2Galb1-3GalNAcb1-linker-BSA	Oct	BSA	4	>95%
Blood Group A	99	BG-A1- 05	GalNAca1-3(Fuca1-2)Galb1-3GlcNAcb1-3Galb1-4(Glc)-APD-HSA	APD	HSA	5	na
Blood Group H	100	BG-H3- 04	Fuca1-2Galb1-3GalNAcα1-linker-BSA	Oct	BSA	4	>95%
Blood Group B	101	BG-B (Dextra) - 13	Gala1-3(Fuca1-2)Galb-BSA [BG-B] from Dextra	6 atom spacer	BSA	13	na
non-human-aGal	102	alphaGal- 08	Gala1-3Galb1-4GlcNAc-BSA	14 atom spacer	BSA	8	na
non-human	103	Cellotriose - 13	Glcb1-4Glcb1-4Glcb-BSA	(Glc)	BSA	13	>95%
carb-Glc	104	Maltopentaose - 11	Glca1-4Glca1-4Glca1-4Glca1-4Glca-BSA	(Glc)	BSA	11	>95%
Blood Group H	105	BG-H4- 15	Fuca1-2Galb1-3GalNAcb1-linker-BSA	Oct	BSA	15	>95%
Blood Group B	106	Globo B - 05	Gala1-3(Fuca1-2)Galb1-3GalNAcb1-3Gala1-4Galb1-BSA	(Glc)	BSA	5	>95%
carb-type 2	107	LacNAc (trimeric) - 08	Galb1-4GlcNAcb1-3Galb1-4GlcNAcb1-3Galb1-4GlcNAcb-APE-HSA	APE	HSA	8	na
non-human	108	Forssman Di - 21	GalNAca1-3GalNAcb1-BSA	MEAG	BSA	21	>95%
peptide-TF	109	Ac-S-TF(Ser)-S-G - 16	Ac-Ser-(Galb1-3GalNAca)Ser-Ser-Gly-Hex-BSA	hex	BSA	16	>95%
Blood Group H	110	Globo H - 03	Fuca1-2Galb1-3GalNAcb1-3Gala1-4Galb1-BSA	(Glc)	BSA	3	>95%
lewis	111	LeC-Sp - 06	Galb1-3GlcNAcb-Sp-BSA	Sp	BSA	6	>95%
Blood Group B	112	Globo B - 12	Gala1-3(Fuca1-2)Galb1-3GalNAcb1-3Gala1-4Galb1-BSA	(Glc)	BSA	12	>95%
carb-GalNAc	113	GalNAc-a - 04	GalNAc-a - BSA	MEAG		4	>95%
carb-GalNAc	114	GalNAca1-6Galb - 04	GalNAca1-6Galb-BSA	MEAG		4	>95%
Blood Group A	115	Adi - 04	GalNAca1-3Galb-BSA	MEAG	BSA	4	>95%
glycolipid	116	GA2di - 05	GalNAcb1-4Galb - BSA (aka: asialo-GM2)	MEAG	BSA	5	>95%
glycolipid	117	LNT - 05	Galb1-3GlcNAcb1-3Galb-BSA	(Glc)	BSA	5	na
glycolipid	118	GA1 - 06	Galb1-3GalNAcb1-4Galb1-BSA (GA1tri or asialo-GM1)	(Glc)		6	na
non-human	119	Forssman Di - 04	GalNAca1-3GalNAcb1-BSA	MEAG	BSA	4	>95%
peptide-Tn-Ser	120	Ac-S-Tn(Ser)-S-G - 04	AcSer-(GalNAca)Ser-Ser-Gly-Hex-BSA	hex	BSA	4	>95%
peptide-Tn-Ser	121	Ac-Tn(Ser)Tn(Ser)Tn(Ser)-G - 03	Ac-(GalNAca)Ser-(GalNAca)Ser-(GalNAca)Ser-Gly-Hex-BSA	hex	BSA	3	>95%
peptide-Tn	122	Ac-S-Tn(Thr)-S-G - 04	Ac-Ser-(GalNAca)Thr-Ser-Gly-Hex-BSA	hex	BSA	4	>95%
peptide-TF	123	Ac-S-TF(Ser)-S-G - 04	Ac-Ser-(Galb1-3GalNAca)Ser-Ser-Gly-Hex-BSA	hex	BSA	4	>95%
glycolipid	124	GA2di - 37	GalNAcb1-4Galb - BSA (aka: asialo-GM2)	MEAG	BSA	37	>95%
non-human	125	Forssman Di - 31	GalNAca1-3GalNAcb1-BSA	MEAG	BSA	31	>95%
peptide-Tn-Ser	126	Ac-S-Tn(Ser)-S-G - 33	Ac-Ser-(GalNAca)Ser-Ser-Gly-Hex-BSA	hex	BSA	33	>95%
peptide-Tn-Ser	127	Ac-Tn(Ser)Tn(Ser)Tn(Ser)-G - 27	Ac-(GalNAca)Ser-(GalNAca)Ser-(GalNAca)Ser-Gly-Hex-BSA	hex	BSA	27	>95%
peptide-TF	128	Ac-S-TF(Ser)-S-G - 28	Ac-Ser-(Galb1-3GalNAca)Ser-Ser-Gly-Hex-BSA	hex	BSA	28	>95%
non-human	129	Chitotriose - 20	GlcNAcb1-4GlcNAcb1-4GlcNAcb-BSA	(GlcNAc)	BSA	20	na
carb-Fuc	130	Fuc-a - 04	Fuc-a - BSA	MEAG	BSA	4	>95%
non-human	131	Fuc-b - 04	Fuc-b - BSA	MEAG	BSA	4	>95%
carb-GlcNAc	132	GlcNAca1-4Galb - 03	GlcNAca1-4Galb-BSA	MEAG	BSA	3	>95%
carb-type 1+2	133	LNH - 13	Galb1-4GlcNAcb1-6(Galb1-3GlcNAcb1-3)Galb1-BSA	(Glc)	BSA	13	na
carb-type 2	134	LNnH - 11	Galb1-4GlcNAcb1-6(Galb1-4GlcNAcb1-3)Galb1-BSA	(Glc)	BSA	11	na
glycolipid	135	LNnT - 04	Galb1-4GlcNAcb1-3Galb1-BSA	(Glc)	BSA	4	na
carb-type 1	136	pLNH - 07	Galb1-3GlcNAcb1-3Galb1-4GlcNAcb1-3Galb1-BSA	(Glc)	BSA	7	na
Blood Group H	137	BG-H1- 06	Fuca1-2Galb1-3GlcNAcb1-linker-BSA	Oct	BSA	6	>95%
Blood Group H	138	BG-H2- 06	Fuca1-2Galb1-4GlcNAcb1-linker-BSA	Oct	BSA	6	>95%
Blood Group H	139	BG-H2- 12	Fuca1-2Galb1-4GlcNAcb1-linker-BSA	Oct	BSA	12	>95%
Blood Group H	140	BG-H3- 14	Fuca1-2Galb1-3GalNAcα1-linker-BSA	Oct	BSA	14	>95%
peptide-Tn	141	Ac-S-Tn(Thr)-A-G - 04	Ac-Ser-(GalNAca)Thr-Ala-Gly-Hex-BSA (muc1)	hex	BSA	4	>95%
peptide-Tn	142	Ac-S-Tn(Thr)-A-G - 08	Ac-Ser-(GalNAca)Thr-Ala-Gly-Hex-BSA (muc1)	hex	BSA	8	>95%
peptide-Tn	143	Ac-S-Tn(Thr)-A-G - 22	Ac-Ser-(GalNAca)Thr-Ala-Gly-Hex-BSA (muc1)	hex	BSA	22	>95%
peptide-Tn	144	Ac-V-Tn(Thr)-S-G - 04	Ac-Val-(GalNAca)Thr-Ser-Gly-Hex-BSA (muc1)	hex	BSA	4	>95%
peptide-Tn	145	Ac-V-Tn(Thr)-S-G - 08	Ac-Val-(GalNAca)Thr-Ser-Gly-Hex-BSA (muc1)	hex	BSA	8	>95%
peptide-Tn	146	Ac-V-Tn(Thr)-S-G - 19	Ac-Val-(GalNAca)Thr-Ser-Gly-Hex-BSA (muc1)	hex	BSA	19	>95%
peptide-Tn	147	Ac-A-Tn(Thr)-S-G - 05	Ac-Ala-(GalNAca)Thr-Ser-Gly-Hex-BSA (muc4)	hex	BSA	5	>95%
peptide-Tn	148	Ac-A-Tn(Thr)-S-G - 08	Ac-Ala-(GalNAca)Thr-Ser-Gly-Hex-BSA (muc4)	hex	BSA	8	>95%
peptide-Tn	149	Ac-A-Tn(Thr)-S-G - 23	Ac-Ala-(GalNAca)Thr-Ser-Gly-Hex-BSA (muc4)	hex	BSA	23	>95%
peptide-Tn	150	Ac-S-Tn(Thr)-G-G - 03	Ac-Ser-(GalNAca)Thr-Gly-Gly-Hex-BSA (muc4)	hex	BSA	3	>95%
peptide-Tn	151	Ac-S-Tn(Thr)-G-G - 07	Ac-Ser-(GalNAca)Thr-Gly-Gly-Hex-BSA (muc4)	hex	BSA	7	>95%
peptide-Tn	152	Ac-S-Tn(Thr)-G-G - 19	Ac-Ser-(GalNAca)Thr-Gly-Gly-Hex-BSA (muc4)	hex	BSA	19	>95%
peptide-Tn	153	Ac-T-Tn(Thr)-P-G - 04	Ac-Thr-(GalNAca)Thr-Pro-Gly-Hex-BSA (muc2,6,7)	hex	BSA	4	>95%
peptide-Tn	154	Ac-T-Tn(Thr)-P-G - 08	Ac-Thr-(GalNAca)Thr-Pro-Gly-Hex-BSA (muc2,6,7)	hex	BSA	8	>95%
peptide-Tn	155	Ac-T-Tn(Thr)-P-G - 21	Ac-Thr-(GalNAca)Thr-Pro-Gly-Hex-BSA (muc2,6,7)	hex	BSA	21	>95%
peptide-Tn	156	Ac-S-Tn(Thr)-S-G HSA-23	Ac-Ser-(GalNAca)Thr-Ser-Gly-Hex-HSA	hex	HSA	23	>95%
peptide-Tn	157	Ac-S-Tn(Thr)-S-G HSA-04	Ac-Ser-(GalNAca)Thr-Ser-Gly-Hex-HSA	hex	HSA	4	>95%
peptide-TF	158	Ac-TF(Ser)-G - 04	Ac-(Galb1-3GalNAca)Ser-Gly-Hex-BSA	hex	BSA	4	>95%
peptide-TF	159	Ac-TF(Ser)-G - 24	Ac-(Galb1-3GalNAca)Ser-Gly-Hex-BSA	hex	BSA	24	>95%
N-linked	160	NA2 - 08	Galb1-4GlcNAcb1-2Mana1-6[Galb1-4GlcNAcb1-2Mana1-3]Manb1-4GlcNAc -BSA	(GlcNAc)	BSA	8	na
N-linked	161	NA3 - 05	Galb1-4GlcNAcb1-2Mana1-6[Galb1-4GlcNAcb1-2(Galb1-4GlcNAcb1-4)Mana1-3]Manb1-4GlcNAc -BSA	(GlcNAc)	BSA	5	na
N-linked	162	NGA2 - 07	GlcNAcb1-2Mana1-6(GlcNAcb1-2Mana1-3)Manb1-4GlcNAc -BSA	(GlcNAc)	BSA	7	na
N-linked	163	NGA2B - 05	GlcNAcb1-2Mana1-6(GlcNAcb1-2Mana1-3)(GlcNAcb1-4)Manb1-4GlcNAc -BSA	(GlcNAc)	BSA	5	na
N-linked	164	NA4 - 05	Galb1-4GlcNAcb1-2(Galb1-4GlcNAcb1-6)Mana1-6[Galb1-4GlcNAcb1-2(Galb1-4GlcNAcb1-4)Mana1-3]Manb1-4GlcNAc -BSA	(GlcNAc)	BSA	5	na
N-linked	165	NGA3B - 06	GlcNAcb1-2Mana1-6[GlcNAcb1-2(GlcNAcb1-4)Mana1-3](GlcNAcb1-4)Manb1-4GlcNAc -BSA	(GlcNAc)	BSA	6	na
N-linked	166	NGA3 - 01	GlcNAcb1-2Mana1-6[GlcNAcb1-2(GlcNAcb1-4)Mana1-3]Manb1-4GlcNAc -BSA	(GlcNAc)	BSA	1	na
N-linked	167	NGA4 - 06	GlcNAcb1-2(GlcNAcb1-6)Mana1-6[GlcNAcb1-2(GlcNAcb1-4)Mana1-3]Manb1-4GlcNAc -BSA	(GlcNAc)	BSA	6	na
N-linked	168	NGA4(B)2 - 04	GlcNAcb1-2(GlcNAcb1-4)(GlcNAcb1-6)Mana1-6[GlcNAcb1-2Mana1-3](GlcNAcb1-4)Manb1-4GlcNAc -BSA	(GlcNAc)	BSA	4	na
N-linked	169	NGA5B - 02	GlcNAcb1-2(GlcNAcb1-4)(GlcNAcb1-6)Mana1-6[GlcNAcb1-2(GlcNAcb1-4)Mana1-3](GlcNAcb1-4)Manb1-4GlcNAc -BSA	(GlcNAc)	BSA	2	na
glycolipid	170	GA2di (accurate) - 28	GalNAcb1-4Galb - BSA (aka: asialo-GM2)	unknown	BSA	28	na
peptide-Tn	171	Ac-P-Tn(Thr)-T-G - 05	Ac-Pro-(GalNAca)Thr-Thr-Gly-Hex-BSA (muc2)	hex	BSA	5	>95%
peptide-Tn	172	Ac-P-Tn(Thr)-T-G - 08	Ac-Pro-(GalNAca)Thr-Thr-Gly-Hex-BSA (muc2)	hex	BSA	8	>95%
peptide-Tn	173	Ac-P-Tn(Thr)-T-G - 22	Ac-Pro-(GalNAca)Thr-Thr-Gly-Hex-BSA (muc2)	hex	BSA	22	>95%
peptide-Tn	174	Ac-Tn(Thr)-Tn(Thr)-Tn(Thr)-G - 05	Ac-(GalNAca)Thr-(GalNAca)Thr-(GalNAca)Thr-Gly-Hex-BSA (muc2)	hex	BSA	5	>95%
peptide-Tn	175	Ac-Tn(Thr)-Tn(Thr)-Tn(Thr)-G - 08	Ac-(GalNAca)Thr-(GalNAca)Thr-(GalNAca)Thr-Gly-Hex-BSA (muc2)	hex	BSA	8	>95%
peptide-Tn	176	Ac-Tn(Thr)-Tn(Thr)-Tn(Thr)-G - 20	Ac-(GalNAca)Thr-(GalNAca)Thr-(GalNAca)Thr-Gly-Hex-BSA (muc2)	hex	BSA	20	>95%
peptide-Tn	177	Ac-S-Tn(Thr)-Tn(Thr)-G - 05	Ac-Ser-(GalNAca)Thr-(GalNAca)Thr-Gly-Hex-BSA (muc2)	hex	BSA	5	>95%
peptide-Tn	178	Ac-S-Tn(Thr)-Tn(Thr)-G - 09	Ac-Ser-(GalNAca)Thr-(GalNAca)Thr-Gly-Hex-BSA (muc2)	hex	BSA	9	>95%
peptide-Tn	179	Ac-S-Tn(Thr)-Tn(Thr)-G - 22	Ac-Ser-(GalNAca)Thr-(GalNAca)Thr-Gly-Hex-BSA (muc2)	hex	BSA	22	>95%
non-human-aGal	180	Gala3-type1 - 09	Gala1-3Galb1-3GlcNAc-BSA	3 atom	BSA	9	na
Blood Group H	181	2'FucLac (BG-H6) - 07	Fuca1-2Galb1-4Glc-BSA	3 atom	BSA	7	na
peptide-Tn	182	Ac-S-Tn(Thr)-V-G - 04	Ac-Ser-(GalNAca)Thr-Val-Gly-Hex-BSA	hex	BSA	4	>95%
peptide-Tn	183	Ac-S-Tn(Thr)-V-G - 22	Ac-Ser-(GalNAca)Thr-Val-Gly-Hex-BSA	hex	BSA	22	>95%
peptide-Tn	184	Ac-G-V-Tn(Thr)-S-A-G - 04	Ac-Gly-Val-(GalNAca)Thr-Ser-Ala-Gly-Hex-BSA (muc1)	hex	BSA	4	>95%
peptide-Tn	185	Ac-G-V-Tn(Thr)-S-A-G - 21	Ac-Gly-Val-(GalNAca)Thr-Ser-Ala-Gly-Hex-BSA (muc1)	hex	BSA	21	>95%
peptide-TF	186	GTSSA-TF(Ser)-TGHATPLPVTD	BSA-PEG7-Gly-Thr-Ser-Ser-Ala-(Galb1-3GalNAca)Ser-Thr-Gly-His-Ala-Thr-Pro-Leu-Pro-Val-Thr-Asp (MUC4)	PEG-linker	BSA	4	>95%
peptide-TF	187	GTSSAS-TF(Thr)-GHATPLPVTD	BSA-PEG7-Gly-Thr-Ser-Ser-Ala-Ser-(Galb1-3GalNAca)Thr-Gly-His-Ala-Thr-Pro-Leu-Pro-Val-Thr-Asp	PEG-linker	BSA	4	>95%
peptide-TF	188	GTSSASTGHA-TF(Thr)-PLPVTD	BSA-PEG7-Gly-Thr-Ser-Ser-Ala-Ser-Thr-Gly-His-Ala-(Galb1-3GalNAca)Thr-Pro-Leu-Pro-Val-Thr-Asp	PEG-linker	BSA	5	>95%
peptide-TF	189	GTSSA-TF(Ser)-TF(Thr)-GHATPLPVTD	BSA-PEG7-Gly-Thr-Ser-Ser-Ala-(Galb1-3GalNAca)Ser-(Galb1-3GalNAca)Thr-Gly-His-Ala-Thr-Pro-Leu-Pro-Val-Thr-Asp	PEG-linker	BSA	5	>95%
peptide	190	GTSSASTGHATPLPVTD	BSA-PEG7-Gly-Thr-Ser-Ser-Ala-Ser-Thr-Gly-His-Ala-Thr-Pro-Leu-Pro-Val-Thr-Asp	PEG-linker	BSA	6	>95%
z-control	191	PEG-linker - 06	OH-(CH2)2-NH-Gly-CO-PEG7-NH-(CO)Hept-SH-Mal-Cychex-CO-BSA	PEG-linker	BSA	6	>95%
non-human-aGal	192	Galilli - 21	Gala1-3Galb1-4Glc-BSA	3 atom	BSA	21	na
Blood Group H	193	6'Neu5Ac-LNF V - 12	Fuca1-2Galb1-3(Neu5Aca2-6)GlcNAcb1-3Galb1-APD-HSA	APD	HSA	12 to 15	na
Lewis+Sia	194	Fuc, 6'Neu5Ac-LNnH-APD-HSA - 12	Galb1-4[Fuca1-3]GlcNAcb1-6[Neu5Aca2-6Galb1-4GlcNAcb1-3]Galb1-APD-HSA	APD	HSA	12 to 15	na
carb-Sia	195	3'Neu5Ac-3-FL - 07	Neu5Aca2-3Galb1-4(Fuca1-3)Glc -BSA	3 atom	BSA	7	na
N-linked	196	GlcNAc-Man5 - 03	Mana1-6(Mana1-3)Mana1-6(GlcNAcb1-2Mana1-3)Manb1-4GlcNAcb-BSA	(GlcNAc)	BSA	3	>95%
N-linked	197	GlcNAc-Man3 - 02	Mana1-6(GlcNAcb1-2Mana1-3)Manb1-4GlcNAcb-BSA	(GlcNAc)	BSA	2	>95%
N-linked	198	LacNAc-Man5 - 02	Mana1-6(Mana1-3)Mana1-6(Galb1-4GlcNAcb1-2Mana1-3)Manb1-4GlcNAcb-BSA	(GlcNAc)	BSA	2	>95%
peptide	199	Ac-S-Thr-S-G - 18	Ac-Ser-Thr-Ser-Gly-Hex-BSA	hex	BSA	18	>95%
Lewis	200	LeA-LeX - 21	Galb1-3(Fuca1-4)GlcNAcb1-3Galb1-4(Fuca1-3)GlcNAcb1-3Galb1-APD-HSA	APD	HSA	21	na
carb-Sia	201	3'Neu5Ac-LNnT - 09	Neu5Aca2-3Galb1-4GlcNAcb1-3Galb1-APD-HSA	APD	HSA	9	na
GAG	202	Hep-N-acetylated	fully N-acetylated heparin polysaccharide	na	BSA	1	na
GAG	203	Hep-5000 - 01	heparin polysaccharide (MW ~5000)	na	BSA	1	na
N-linked	204	Man6 - I - 04	Mana1-6(Mana1-3)Mana1-6(Mana1-2Mana1-3)Manb1-BSA	(GlcNAc)	BSA	4	>90%
Lewis	205	3'-sulpho-LeX - 15	3-SO3-Galb1-4[Fuca1-3)GlcNAc-BSA	3 atom	BSA	15	na
GAG-Hya	206	Hya9 - 03	(GlcAb1-3GlcNAcb1-4)4b1-3GlcAb1-BSA	(GlcNAc)	BSA	3	na
Lewis	207	3'-sulpho-LeA - 15	3-SO3-Galb1-3[Fuca1-4)GlcNAc-BSA	3 atom	BSA	15	na
non-human	208	Gala1-2Gal - 13	Gala1-2Gal-BSA	3 atom	BSA	13	na
Lewis	209	6'-sulpho-LeX - 08	6-SO3-Galb1-4[Fuca1-3)GlcNAc-BSA	3 atom	BSA	8	na
GAG-Hya	210	Hya8 - 03	(GlcNAcb1-4GlcAb1-3)4b1-BSA	(GlcNAc)	BSA	3	na
Lewis	211	6'-sulpho-LeA - 16	6-SO3-Galb1-3[Fuca1-4)GlcNAc-BSA	3 atom	BSA	16	na
Blood Group H	212	MSMFLNH I - 11	Neu5Aca2-6Galb1-4GlcNAcb1-6 (Fuca1-2Galb1-3GlcNAcb1-3)Galb1-BSA	(Glc)	BSA	11	>95%
Blood Group A	213	A-LeB hexa - 06	GalNAca1-3(Fuca1-2)Galb1-3(Fuca1-4)GlcNAcb1-3Galb1-BSA	(Glc)	BSA	6	na
N-linked	214	Hybrid-M5N4B - 03	GlcNAcb1-2Mana1-3[Mana1-3(Mana1-6)Mana1-6](GlcNAcb1-4)Manb1-4GlcNAcb1-BSA	(GlcNAc)	BSA	3	na
Lewis	215	MSMFLnNH - 09	Galb1-4(Fuca1-3)GlcNAcb1-6 (Neu5Aca2-6Galb1-4GlcNAcb1-3)Galb1-BSA	(Glc)	BSA	9	na
carb-type1	216	iLNO - 06	Galb1-3GlcNAcb1-3Galb1-4GlcNAcb1-6 (Galb1-3GlcNAcb1-3)Galb1-BSA	(Glc)	BSA	6	na
Blood Group H	217	MFLNH I - 11	Galb1-4GlcNAcb1-6 (Fuca1-2Galb1-3GlcNAcb1-3)Galb1-BSA	(Glc)	BSA	11	>95%
non-human-aGal	218	alphaGal-6-deoxy - 11	Gala1-3Galb1-4(6deoxy-GlcNAc)-HSA (alphaGal)-HSA	3 atom spacer	HSA	11	na
Lewis	219	MFLNH III - 14	Galb1-4(Fuca1-3)GlcNAcb1-6 (Galb1-3GlcNAcb1-3)Galb1-BSA	(Glc)	BSA	14	na
Blood Group H	220	TFiLNO(1-2,1-2,1-3) - 04	Fuca1-2Galb1-3GlcNAcb1-3Galb1-4(Fuca1-3)GlcNAcb1-6(Fuca1-2Galb1-3GlcNAcb1-3)Galb-BSA (mixed with other stuff by MS)	(Glc)	BSA	4	mixture of at least 3 glycans
Lewis	221	LeC (dimeric)-Sp - 16	Galb1-3GlcNAcb1-3Galb1-3GlcNAcb-Sp-BSA	Sp	BSA	16	>95%
carb-Sia	222	3'Neu5Ac(9Ac)-LacNAc-Sp - 04	Neu5Ac(9Ac)a2-3Galb1-4GlcNAcb-Sp-BSA	Sp	BSA	4	>95%
non-human-aGal	223	Bdi-g - 06	Gala1-3Galb– BSA	(Glc)	BSA	6	na
glycolipid	224	Lac-C5 - 14	Galb1-4Glcb – BSA	pentyl-azide	BSA	14	>95%
carb-Man	225	Mana1-6Man-a - 04	Mana1-6Man-a - BSA	MEAG	BSA	4	>95%
Blood Group B	226	B tetra type 1-Sp - 16	Gala1-3[Fuca1-2]Galb1-3GlcNAcb-Sp-BSA	Sp	BSA	16	>95%
carb-type 2	227	LacNAc-Sp - 06	Galb1-4GlcNAcb-Sp-BSA	Sp	BSA	6	>95%
carb-GlcNAc	228	LNT-2-Sp - 15	GlcNAcb1-3Galb1-4Glcb-Sp-BSA	Sp	BSA	15	>95%
glycolipid	229	GD1a-Sp - 05	Neu5Aca2-3[Neu5Aca2-3Galb1-3GalNAcb1-4]Galb1-4Glcb-Sp-BSA	Sp	BSA	5	>95%
carb-Sia	230	6'Neu5Gc-LacNAc-Sp - 05	Neu5Gca2-6Galb1-4GlcNAcb-Sp-BSA	Sp	BSA	5	>95%
glycolipid	231	SSEA-4-Sp - 05	Neu5Aca2-3Galb1-3GalNAcb1-3Gala1-4Galb1-4Glcb-Sp-BSA	Sp	BSA	5	>95%
carb-Sia	232	3'Neu5Ac(9Ac)-LacNAc-Sp - 10	Neu5Ac(9Ac)a2-3Galb1-4GlcNAcb-Sp-BSA	Sp	BSA	10	>95%
carb-Sia	233	3'Neu5Ac(9Ac)-LeC-Sp - 12	Neu5Ac(9Ac)a2-3Galb1-3GlcNAcb-Sp-BSA	Sp	BSA	12	>95%
carb-GalNAc	234	LDN-Sp - 14	GalNAcb1-4GlcNAcb-Sp-BSA	Sp	BSA	14	>95%
Blood Group B	235	B tetra type 2-Sp - 07	Gala1-3[Fuca1-2]Galb1-4GlcNAcb-Sp-BSA	Sp	BSA	7	>95%
glycolipid	236	GD1a-Sp - 10	Neu5Aca2-3[Neu5Aca2-3Galb1-3GalNAcb1-4]Galb1-4Glcb-Sp-BSA	Sp	BSA	10	>95%
peptide-GlcNAcb	237	Ac-S-Ser(GlcNAc-b)-S-G - 24	Ac-Ser-(GlcNAcβ)Ser-Ser-Gly-Hex-BSA	hex	BSA	24	>95%
carb-type 2	238	LacNAc-Sp - 15	Galb1-4GlcNAcb-Sp-BSA	Sp	BSA	15	>95%
Lewis	239	LeC (dimeric)-Sp - 06	Galb1-3GlcNAcb1-3Galb1-3GlcNAcb-Sp-BSA	Sp	BSA	6	>95%
glycolipid	240	Lac-C5 - 05	Galb1-4Glcb – BSA	pentyl-azide	BSA	5	>95%
glycolipid	241	SSEA-4-Sp - 12	Neu5Aca2-3Galb1-3GalNAcb1-3Gala1-4Galb1-4Glcb-Sp-BSA	Sp	BSA	12	>95%
non-human-aGal	242	Bdi-g - 16	Gala1-3Galb– BSA	(Glc)	BSA	16	na
Blood Group A	243	A tetra type 1-Sp - 15	GalNAca1-3[Fuca1-2]Galb1-3GlcNAcb-Sp-BSA	Sp	BSA	15	>95%
non-human	244	Forssman Tetra-BSA - 05	GalNAca1-3GalNAcb1-3Gala1-4Galb-BSA	(Glc)	BSA	5	>95%
z-control	245	BSA - C5 (Alkyne) - 10	DF-168B-175-1 C5-alkyne-BSA	C5	BSA	10	>95%
Blood Group H	246	BG-H2 - 16	Fuca1-2Galb1-4GlcNAcb-HSA	unknown	HSA	16	na
carb-Sia	247	CT/Sda-Sp - 13	Neu5Aca2-3[GalNAcb1-4]Galb1-4GlcNAcb-Sp-BSA; like GM2 but on glycoproteins	Sp	BSA	13	>95%
Blood Group A	248	A tetra type 2-Sp - 17	GalNAca1-3[Fuca1-2]Galb1-4GlcNAcb-Sp-BSA	Sp	BSA	17	>95%
carb-Sia	249	6'Neu5Ac-LacNAc (dimeric)-Sp - 13	Neu5Aca2-6[Galb1-4GlcNAcb1-3)2b-Sp-BSA	Sp	BSA	13	>95%
glycolipid	250	GM3(Gc)-Sp - 14	Neu5Gca2-3Galb1-4Glcb-Sp-BSA	Sp	BSA	14	>95%
carb-Sia	251	3'KDN-LacNAc-Sp - 05	KDNa2-3Galb1-4GlcNAcb-Sp-BSA	Sp	BSA	5	>95%
carb-GlcNAc	252	GNLacNAc-Sp - 06	GlcNAcb1-3Galb1-4GlcNAcb-Sp-BSA	Sp	BSA	6	>95%
Blood Group A	253	2'F-A type 2-Sp - 05	GalNAca1-3[Fuca1-2]Galb1-4[Fuca1-3]GlcNAcb-Sp-BSA	Sp	BSA	5	>95%
glycolipid	254	Gb4 tetra (P1 tetra)-Sp - 15	GalNAcb1-3Gala1-4Galb1-4GlcNAcb-Sp-BSA	Sp	BSA	15	>95%
carb-GlcNAc	255	GNLacNAc-Sp - 16	GlcNAcb1-3Galb1-4GlcNAcb-Sp-BSA	Sp	BSA	16	>95%
carb-Sia	256	3'Neu5Gc-LacNAc-Sp - 06	Neu5Gca2-3Galb1-4GlcNAcb-Sp-BSA	Sp	BSA	6	>95%
glycolipid	257	GT3-Sp - 03	Neu5Aca2-8Neu5Aca2-8Neu5Aca2-3Galb1-4Glcb-Sp-BSA	Sp	BSA	3	>95%
carb-Glc	258	Glc-a - 05	Glc-a - BSA	MEAG	BSA	5	>95%
Lewis	259	LeC-Sp - 15	Galb1-3GlcNAcb-Sp-BSA	Sp	BSA	15	>95%
z-control	260	Triazole linker from Xuefei - 43	BSA-linker-triazole from Xuefei	adipic acid	BSA	43	>95%
carb-Sia	261	6'Neu5Ac-LacNAc-Sp - 05	Neu5Aca2-6Galb1-4GlcNAcb-Sp-BSA	Sp	BSA	5	>95%
glycolipid	262	Fuc-GM1a - 08	Fuca1-2Galb1-3GalNAcb1-4(Neu5Aca2-3)Galb1-4-BSA	(Glc)	BSA	8	>90%
carb-Sia	263	3'KDN-LeC-Sp - 04	KDNa2-3Galb1-3GlcNAcb-Sp-BSA	Sp	BSA	4	>95%
N-linked	264	Man1 - 04	Manβ1-4GlcNAcβ1-4GlcNAcβ1-BSA	4HB	BSA	4	>95%
Blood Group A	265	A tetra type 1-Sp - 05	GalNAca1-3[Fuca1-2]Galb1-3GlcNAcb-Sp-BSA	Sp	BSA	5	>95%
carb-GlcNAc	266	3'GN type1-Sp - 16	GlcNAcb1-3Galb1-3GlcNAcb-Sp-BSA	Sp	BSA	16	>95%
Blood Group B	267	2'F-B type 2-Sp - 15	Gala1-3[Fuca1-2]Galb1-4[Fuca1-3]GlcNAcb-Sp-BSA	Sp	BSA	15	>95%
carb-Sia	268	3'KDN-LeC-Sp - 12	KDNa2-3Galb1-3GlcNAcb-Sp-BSA	Sp	BSA	12	>95%
Blood Group B	269	B tetra type 2-Sp - 20	Gala1-3[Fuca1-2]Galb1-4GlcNAcb-Sp-BSA	Sp	BSA	20	>95%
non-human	270	Galb1-4Gal	Galb1-4Gal-BSA	3 atom spacer	BSA	nd	na
glycolipid	271	GD3-Sp - 04	Neu5Aca2-8Neu5Aca2-3Galb1-4Glcb-Sp-BSA	Sp	BSA	4	>95%
carb-Sia	272	3'KDN-LacNAc-Sp - 12	KDNa2-3Galb1-4GlcNAcb-Sp-BSA	Sp	BSA	12	>95%
carb-Sia	273	3'Neu5Ac-LacNAc-Sp - 05	Neu5Aca2-3Galb1-4GlcNAcb-Sp-BSA	Sp	BSA	5	>95%
carb-Sia	274	6'Neu5Ac-LDN-Sp - 13	Neu5Aca2-6GalNAcb1-4GlcNAcb-Sp-BSA	Sp	BSA	13	>95%
carb-Man	275	Man-a - 05	Man-a - BSA	MEAG	BSA	5	>95%
Blood Group B	276	B tetra type 1-Sp - 04	Gala1-3[Fuca1-2]Galb1-3GlcNAcb-Sp-BSA	Sp	BSA	4	>95%
Blood Group A	277	A tetra type 2-Sp - 07	GalNAca1-3[Fuca1-2]Galb1-4GlcNAcb-Sp-BSA	Sp	BSA	7	>95%
carb-type 1	278	LNT-Sp - 06	Galb1-3GlcNAcb1-3Galb1-4GlcNAcb-Sp-BSA	Sp	BSA	6	>95%
Lewis	279	LeC-Sp - 07	Galb1-3GlcNAcb-Sp-BSA	Sp	BSA	7	>95%
glycolipid	280	GQ2-Sp - 06	Neu5Aca2-8Neu5Aca2-8Neu5Aca2-8Neu5Aca2-3[GalNAcb1-4]Galb1-4Glcb-Sp-BSA	Sp	BSA	6	>95%
carb-Sia	281	3'Neu5Ac-LeC-Sp - 12	Neu5Aca2-3Galb1-3GlcNAcb-Sp-BSA	Sp	BSA	12	>95%
glycolipid	282	GM3-Sp - 11	Neu5Aca2-3Galb1-4Glcb-Sp-BSA	Sp	BSA	11	>95%
peptide-Tn-Ser	283	R-Tn(Ser)-Tn-hydroxyethylamide - 36	BSA-linker-Tn(Ser)-hydroxyethylamide	adipic acid	BSA	36	>95%
carb-Sia	284	3'Neu5Ac-LeC-Sp - 05	Neu5Aca2-3Galb1-3GlcNAcb-Sp-BSA	Sp	BSA	5	>95%
glycolipid	285	GM3-Sp - 04	Neu5Aca2-3Galb1-4Glcb-Sp-BSA	Sp	BSA	4	>95%
carb-GlcNAc	286	3'GN-LacNAc (dimeric)-Sp - 14	GlcNAcb1-3(Galb1-4GlcNAcb1-3)2b-Sp-BSA	Sp	BSA	14	>95%
carb-GlcNAc	287	LNT-2-Sp - 06	GlcNAcb1-3Galb1-4Glcb-Sp-BSA	Sp	BSA	6	>95%
glycolipid	288	GT2-Sp - 08	Neu5Aca2-8Neu5Aca2-8Neu5Aca2-3[GalNAcb1-4]Galb1-4Glcb-Sp-BSA	Sp	BSA	8	>95%
non-human	289	Forssman Tetra-BSA - 13	GalNAca1-3GalNAcb1-3Gala1-4Galb-BSA	(Glc)	BSA	13	>95%
non-human-aGal	290	alpha-Gal tetra - 17	Gala1-3Galb1-4GlcNAcb1-3Galb1-BSA	(Glc)	BSA	17	>95%
glycolipid	291	Gb5/SSEA3 - 04	Galb1-3GalNAcb1-3Gala1-4Galb1-BSA	(Glc)	BSA	4	>95%
carb-Sia	292	3'Neu5Ac-LacNAc-Sp - 10	Neu5Aca2-3Galb1-4GlcNAcb-Sp-BSA	Sp	BSA	10	>95%
Blood Group H	293	Globo H - 10	Fuca1-2Galb1-3GalNAcb1-3Gala1-4Galb1-BSA	(Glc)	BSA	10	>95%
Blood Group A	294	Globo A - 09	GalNAca1-3(Fuca1-2)Galb1-3GalNAcb1-3Gala1-4Galb1-BSA	(Glc)	BSA	9	>95%
glycolipid	295	GT2-Sp - 03	Neu5Aca2-8Neu5Aca2-8Neu5Aca2-3[GalNAcb1-4]Galb1-4Glcb-Sp-BSA	Sp	BSA	3	>95%
carb-Sia	296	3'Neu5Gc-LacNAc-Sp - 10	Neu5Gca2-3Galb1-4GlcNAcb-Sp-BSA	Sp	BSA	10	>95%
carb-Sia	297	3'Neu5Ac-LacNAc (dimeric)-Sp - 13	Neu5Aca2-3(Galb1-4GlcNAcb1-3)2b-Sp-BSA	Sp	BSA	13	>95%
carb-Sia	298	CT/Sda-Sp - 05	Neu5Aca2-3[GalNAcb1-4]Galb1-4GlcNAcb-Sp-BSA; like GM2 but on glycoproteins	Sp	BSA	5	>95%
peptide-GlcNAca	299	Ac-S-Ser(GlcNAc-a)-S-G - 07	Ac-Ser-(GlcNAcα)Ser-Ser-Gly-Hex-BSA	hex	BSA	7	>95%
Blood Group H	300	TFiLNO(1-2,1-2,1-4) - 06	Fuca1-2Galb1-3GlcNAcb1-3Galb1-4GlcNAcb1-6[Fuca1-2Galb1-3(Fuca1-4)GlcNAcb1-3]Galb-BSA	(Glc)	BSA	6	na
glycolipid	301	GD3-Sp - 08	Neu5Aca2-8Neu5Aca2-3Galb1-4Glcb-Sp-BSA	Sp	BSA	8	>95%
carb-type 1	302	LNT-Sp - 15	Galb1-3GlcNAcb1-3Galb1-4GlcNAcb-Sp-BSA	Sp	BSA	15	>95%
carb-Sia	303	3'Neu5Gc-LeC-Sp - 12	Neu5Gca2-3Galb1-3GlcNAcb-Sp-BSA	Sp	BSA	12	>95%
glycolipid	304	GQ2-Sp - 03	Neu5Aca2-8Neu5Aca2-8Neu5Aca2-8Neu5Aca2-3[GalNAcb1-4]Galb1-4Glcb-Sp-BSA	Sp	BSA	3	>95%
glycolipid	305	Gb5/SSEA3 - 12	Galb1-3GalNAcb1-3Gala1-4Galb1-BSA	(Glc)	BSA	12	>95%
peptide-GlcNAcb	306	Ac-S-Ser(GlcNAc-b)-S-G - 07	Ac-Ser-(GlcNAcβ)Ser-Ser-Gly-Hex-BSA	hex	BSA	7	>95%
carb-type 2	307	LacNAc (dimeric)-Sp - 16	(Galb1-4GlcNAcb1-3)2b-Sp-BSA	Sp	BSA	16	>95%
carb-Sia	308	3'Neu5Ac-LacNAc (dimeric)-Sp - 06	Neu5Aca2-3(Galb1-4GlcNAcb1-3)2b-Sp-BSA	Sp	BSA	6	>95%
non-human-aGal	309	alpha-Gal tetra - 04	Gala1-3Galb1-4GlcNAcb1-3Galb1-BSA	(Glc)	BSA	4	>95%
carb-Sia	310	3'Neu5Ac(9Ac)-LeC-Sp - 05	Neu5Ac(9Ac)a2-3Galb1-3GlcNAcb-Sp-BSA	Sp	BSA	5	>95%
carb-type 2	311	LacNAc (dimeric)-Sp - 06	(Galb1-4GlcNAcb1-3)2b-Sp-BSA	Sp	BSA	6	>95%
glycolipid	312	GM2-Sp - 07	Neu5Aca2-3[GalNAcb1-4]Galb1-4Glcb-Sp-BSA	Sp	BSA	7	>95%
carb-type 1	313	MFiLNO(1-3) - 09	Galb1-3GlcNAcb1-3Galb1-4(Fuca1-3)GlcNAcb1-6 (Galb1-3GlcNAcb1-3)Galb1-BSA	(Glc)	BSA	9	na
glycolipid	314	GD2-Sp - 04	Neu5Aca2-8Neu5Aca2-3[GalNAcb1-4]Galb1-4Glcb-Sp-BSA	Sp	BSA	4	>95%
carb-Sia	315	6'Neu5Ac-LacNAc (dimeric)-Sp - 05	Neu5Aca2-6[Galb1-4GlcNAcb1-3)2b-Sp-BSA	Sp	BSA	5	>95%
carb-Sia	316	3'Neu5Gc-LeC-Sp - 05	Neu5Gca2-3Galb1-3GlcNAcb-Sp-BSA	Sp	BSA	5	>95%
Lewis	317	DFLNnH, LeX/LeX - 10	Galb1-4(Fuca1-3)GlcNAcb1-6[Galb1-4(Fuca1-3)GlcNAcb1-3]Galb1-BSA	(Glc)	BSA	10	na
glycolipid	318	GD1b - 05	Neu5Aca2-8Siaa2-3(Galb1-3GalNAcb1-4)Galb1-4-BSA	(Glc)	BSA	5	>90%
carb-Sia	319	6'Neu5Ac-LacNAc-Sp - 11	Neu5Aca2-6Galb1-4GlcNAcb-Sp-BSA	Sp	BSA	11	>95%
carb-GlcNAc	320	3'GN-LacNAc (dimeric)-Sp - 06	GlcNAcb1-3(Galb1-4GlcNAcb1-3)2b-Sp-BSA	Sp	BSA	6	>95%
N-linked	321	Man1 - 12	Manβ1-4GlcNAcβ1-4GlcNAcβ1-BSA	4HB	BSA	12	>95%
glycolipid	322	GM3(Gc)-Sp - 05	Neu5Gca2-3Galb1-4Glcb-Sp-BSA	Sp	BSA	5	>95%
carb-GalNAc	323	LDN-Sp - 05	GalNAcb1-4GlcNAcb-Sp-BSA	Sp	BSA	5	>95%
carb-Sia	324	6'Neu5Ac-LDN-Sp - 05	Neu5Aca2-6GalNAcb1-4GlcNAcb-Sp-BSA	Sp	BSA	5	>95%
glycolipid	325	GT3-Sp - 07	Neu5Aca2-8Neu5Aca2-8Neu5Aca2-3Galb1-4Glcb-Sp-BSA	Sp	BSA	7	>95%
peptide-core 3	326	Ac-S-Thr(core 3)-S-G - 05	Ac-Ser-(GlcNAcb1-3GalNAca)Thr-Ser-Gly-Hex-BSA	hex	BSA	5	>95%
carb-Sia	327	3'Neu5Ac-LDN-Sp - 11	Neu5Aca2-3GalNAcb1-4GlcNAcb-Sp-BSA	Sp	BSA	11	>95%
carb-GlcNAc	328	3'GN type1-Sp - 04	GlcNAcb1-3Galb1-3GlcNAcb-Sp-BSA	Sp	BSA	4	>95%
Lewis	329	DFLNHc, LacNAc/LeB - 08	Galb1-4GlcNAcb1-6[Fuca1-2Galb1-3(Fuca1-4)GlcNAcb1-3]Galb1-BSA	(Glc)	BSA	8	na
glycolipid	330	GD2-Sp - 10	Neu5Aca2-8Neu5Aca2-3[GalNAcb1-4]Galb1-4Glcb-Sp-BSA	Sp	BSA	10	>95%
carb-Sia	331	3'Neu5Ac-LDN-Sp - 05	Neu5Aca2-3GalNAcb1-4GlcNAcb-Sp-BSA	Sp	BSA	5	>95%
z-control	332	BSA - C5 (Alkyne) - 23	DF-168C-16-B5 C5-alkyne-BSA	C5	BSA	23	>95%
Blood Group B	333	2'F-B type 2-Sp - 03	Gala1-3[Fuca1-2]Galb1-4[Fuca1-3]GlcNAcb-Sp-BSA	Sp	BSA	3	>95%
Blood Group A	334	A tetra type 2-Sp - 05	GalNAca1-3[Fuca1-2]Galb1-4GlcNAcb-Sp-BSA	Sp	BSA	5	>95%
Blood Group B	335	B tetra type 2-Sp - 05	Gala1-3[Fuca1-2]Galb1-4GlcNAcb-Sp-BSA	Sp	BSA	5	>95%
glycolipid	336	GM2-Sp - 04	Neu5Aca2-3[GalNAcb1-4]Galb1-4Glcb-Sp-BSA	Sp	BSA	4	>95%
Blood Group A	337	BG-A5-05	GalNAca1-3(Fuca1-2)Galb1-3Galb1-linker-BSA	Oct	BSA	5	>95%
peptide-core 3	338	Ac-S-Thr(core 3)-S-G - 21	Ac-Ser-(GlcNAcb1-3GalNAca)Thr-Ser-Gly-Hex-BSA	hex	BSA	21	>95%
Blood Group B	339	BG-B5-04	Gala1-3(Fuca1-2)Galb1-3Galb1-linker-BSA	Oct	BSA	4	>95%
Blood Group B	340	BG-B5-17	Gala1-3(Fuca1-2)Galb1-3Galb1-linker-BSA	Oct	BSA	17	>95%
peptide-F1a	341	Ac-S-Thr(F1a)-S-G - 18	AcSer-(Galb1-4GlcNAcb1-6GalNAca)Thr-Ser-Gly-Hex-BSA	hex	BSA	18	>95%
Blood Group H	342	BG-H1-10	Fuca1-2Galb1-3GlcNAcb1-linker-BSA	Oct	BSA	10	>95%
Blood Group A	343	BG-A6-04	GalNAca1-3(Fuca1-2)Galb1-4Glcb1-linker-BSA	Oct	BSA	14	>95%
Blood Group A	344	BG-A6-23	GalNAca1-3(Fuca1-2)Galb1-4Glcb1-linker-BSA	Oct	BSA	23	>95%
Blood Group H	345	BG-H5-04	Fuca1-2Galb1-3Galb1-linker-BSA	Oct	BSA	4	>95%
Blood Group H	346	BG-H5-19	Fuca1-2Galb1-3Galb1-linker-BSA	Oct	BSA	19	>95%
Blood Group B	347	BG-B6- 03	Gala1-3(Fuca1-2)Galb1-4Glcb1-linker-BSA	Oct	BSA	3	>95%
Blood Group B	348	BG-B6-15	Gala1-3(Fuca1-2)Galb1-4Glcb1-linker-BSA	Oct	BSA	15	>95%
Blood Group H	349	BG-H6-05	Fuca1-2Galb1-4Glcb1-linker-BSA	Oct	BSA	5	>95%
Blood Group H	350	BG-H6-21	Fuca1-2Galb1-4Glcb1-linker-BSA	Oct	BSA	21	>95%
Blood Group A	351	BG-A5-16	GalNAca1-3(Fuca1-2)Galb1-3Galb1-linker-BSA	Oct	BSA	16	>95%
y-glycoprotein	352	AGE60	Advanced glycation endproducts day 60	na	BSA	na	na
y-glycoprotein	353	Alpha-1-acid glycoprotein	alpha1 Acid Glycoprotein-purified from human serum	na		na	na
y-glycoprotein	354	Alpha-fetoprotein	alpha fetoprotein (AFP)-human, from cell culture	na		na	na
y-glycoprotein	355	BSM	Bovine submaxillary mucin (STn, STF, S-GlcNAcb1-3, ~20% of Sia is acetylated at 7,8, or 9)	na	BSM	na	na
y-glycoprotein	356	BSM (asialo)	Asialo-Bovine submaxillary mucin (aBSM, Tn, TF, GlcNAcb1-3GalNAc)	na	BSM	na	na
y-glycoprotein	357	BSM (deacetylated)	Deacetylated-Bovine submaxillary mucin	na	BSM	na	na
y-glycoprotein	358	BSM (ox)	periodate oxidized bovine submaxillary mucin	na		na	na
y-glycoprotein	359	CEA	carcinoembryonic antigen isolated from human metastatic liver	na		na	na
y-glycoprotein	360	FABP	Fatty Acid Binding Protein	na		na	na
y-glycoprotein	361	fetuin	fetuin from calf serum (Neu5Ac2-3LacNAc, Neu5Ac2-6LacNAc, SiaLeC, STF)	na		na	>98%
y-glycoprotein	362	fetuin (asialo)	asialofetuin from calf serum- type I (Galb1-4GlcNAc, Galb1-3GlcNAc, Galb1-3GalNAc; mostly NA2 and NA3)	na		na	na
z-control	363	empty or print buffer?			null
z-control	364	Print Buffer-04		na	null
y-glycoprotein	365	Fetuin (ox)	periodate oxidized fetuin	na		na	na
y-glycoprotein	366	glycophorin (asialo)	asialo-glycophorin A (aGn)	na	Gn	na	na
y-glycoprotein	367	Glycophorin A	Glycophorin A (Gn)	na	Gn	na	na
y-glycoprotein	368	hsp90	Heat Shock Protein 90	na		na	na
y-glycoprotein	369	KLH	Keyhole limpet hemocyanin	na	KLH	na	na
y-glycoprotein	370	gp120	gp120 from HIV; expressed in HEK293T cells; LOTS OF CARRY OVER. WE NEED TO DOPE W BSA OR PUT A BLANK/BUFFER AFTER THIS (OR BOTH)	na	gp120		na
y-glycoprotein	371	OSM	Ovine submaxillary mucin (94% STn, 4% TF, 2% Fuca1-2Galb1-3GalNAc)	na	OSM	na	na
y-glycoprotein	372	OSM (asialo)	asialo-Ovine submaxillary mucin	na	OSM	na	na
y-glycoprotein	373	OSM (ox)	periodate oxidized ovine submaxillary mucin	na	OSM	na	na
y-glycoprotein	374	ovalbumin	ovalbumin (56% Man5+Man6)	na	Ovalbumin	na	na
y-glycoprotein	375	Ovalbumin (ox)	periodate oxidized ovalbumin	na	Ovalbumin	na	na
y-glycoprotein	376	PSA	Prostate Specific Antigen (PSA); human seminal fluid	na	prostate specific antigen	na	na
y-glycoprotein	377	Tgl	Thyroglobulin -human	na	thyroglobulin	na	na
y-glycoprotein	378	FABP-3	Fatty Acid Binding Protein (Heart type)	na	Fatty acid binding protein	na	na
peptide-core 2	379	Ac-S-Thr(core 2)-S-G - 12	Ac-Ser-(Galb1-3(GlcNAcb1-6)GalNAca)Thr-Ser-Gly-Hex-BSA	hex	BSA	12	>95%
peptide-N-GlcNAc	380	Ac-F-N(GlcNAcb1)-S-G-Hex-12	AcPhe-(GlcNAcb1)Asn-Ser-Gly-Hex-12	hex	BSA	12	>95%
Peptide-core-5	381	Ac-S-Ser(core 5)-S-G-04	Ac-Ser-(GalNAca1-3GalNAca)Ser-Ser-Gly-Hex-BSA	Hex	BSA	4	>95%
Peptide-core-5	382	Ac-S-Ser(core 5)-S-G-18	Ac-Ser-(GalNAca1-3GalNAca)Ser-Ser-Gly-Hex-BSA	Hex	BSA	18	>95%
Peptide-core-5	383	Ac-Ser(core 5)-S-G-05	Ac-(GalNAca1-3GalNAca)Ser-Ser-Gly-Hex-BSA	Hex	BSA	5	>95%
Peptide-core-5	384	Ac-Ser(core 5)-S-G-08	Ac-(GalNAca1-3GalNAca)Ser-Ser-Gly-Hex-BSA	Hex	BSA	8	>95%
N-linked	385	Man9 #2	extra?		BSA
peptide-Fuc	386	Ac-G-S(Fuca)-S-G-Hex-05	Ac-G-S(Fuca)-S-G-Hex-BSA	Hex	BSA	5	>95%
peptide-Fuc	387	Ac-G-S(Fuca)-S-G-Hex-15	Ac-G-S(Fuca)-S-G-Hex-BSA	Hex	BSA	15	>95%
peptide-Xyl	388	Ac-G-S(Xylb)-G-G-Hex-04	Ac-Gly-Ser(Xylb)-Gly-Gly-Hex-BSA	Hex	BSA	4	>95%
peptide-Xyl	389	Ac-G-S(Xylb)-G-G-Hex-21	Ac-Gly-Ser(Xylb)-Gly-Gly-Hex-BSA	Hex	BSA	21	>95%
peptide-Tn	390	Ac-G-S-T(Tna)A-P-G-Hex-06	Ac-G-S-T(GalNAca)A-P-G-Hex-BSA	Hex	BSA	6	>95%
peptide-Tn	391	Ac-G-S-T(Tna)A-P-G-Hex-19	Ac-G-S-T(GalNAca)A-P-G-Hex-BSA	Hex	BSA	19	>95%
peptide-Glc	392	Ac-A-S(Glcb)-S-G-Hex-05	Ac-A-S(Glcb)-S-G-Hex-BSA	Hex	BSA	5	>95%
peptide-Glc	393	Ac-A-S(Glcb)-S-G-Hex-18	Ac-A-S(Glcb)-S-G-Hex-BSA	Hex	BSA	18	>95%
N-linked	394	Man8D1D3 #2	Mana1-2Mana1-6(Mana1-3)Mana1-6(Mana1-2Mana1-2Mana1-3)Manb1-4GlcNAc-BSA	(GlcNAc)	BSA	6	na
peptide	395	Muc1	BSA--hexyl-G-V-T-S-A-P-D-T-R-P-A-P-G-S-T-A-P-P-A-amide	azido-hexyl	BSA	6	>95%
peptide-Tn	396	Muc1-Tn8	BSA--hexyl-G-V-T-S-A-P-D-T(GalNAc-a)-R-P-A-P-G-S-T-A-P-P-A-amide	azido-hexyl	BSA	6	>95%
peptide-Tn	397	Muc1-Tn15	BSA--hexyl-G-V-T-S-A-P-D-T-R-P-A-P-G-S-T(GalNAc-a)-A-P-P-A-amide	azido-hexyl	BSA	6	>95%
z-control	398	human IgM	use 50ug/mL + 75ug/mL BSA;from Saddam's data, it appears to have a little IgG and IgA in it.	na	IgM		na
z-control	399	human IgA	use 50ug/mL + 75ug/mL BSA	na	IgA		na
z-control	400	human IgG	use 25ug/mL + 100ug/mL BSA	na	IgG		na
z-control	401	Alexa Fluoro 647	Alexa Fluoro 647-BSA (30mg/mL+ BSA, 125mg/mL total)	na	BSA		na
z-control	402	rabbit IgG	use 25ug/mL + 100ug/mL BSA;	na	IgG
z-control	403	mouse IgM	use 50ug/mL + 75ug/mL BSA; monoclonal IgM purified from hybridoma	na	IgM		na
z-control	404	mouse IgG	use 25ug/mL + 100ug/mL BSA	na	IgG		na
z-control	405	BSA #2	Bovine serum albumin	na	BSA	na	na
peptide-Man	406	Ac-S-S(Mana)-S-G - 06	Ac-S-S(Man a)-S-G-Hex-OH	hex	BSA	6	>95%
peptide-Gal	407	Ac-S-S(Gala)-S-G - 06	Ac-S-S(Gal a)-S-G-Hex-OH	hex	BSA	6	>95%
peptide-Man	408	Ac-P-T(Mana)-A-G - 07	Ac-Pro-Thr(Man a)-Ala-Gly-Hex-BSA	hex	BSA	7	>95%
peptide-Man	409	Ac-S-S(Mana)-S-G - 20	Ac-S-S(Man a)-S-G-Hex-OH	hex	BSA	20	>95%
peptide-Gal	410	Ac-S-S(Gala)-S-G - 16	Ac-S-S(Gal a)-S-G-Hex-OH	hex	BSA	16	>95%
peptide-Man	411	Ac-P-T(Mana)-A-G - 22	Ac-Pro-Thr(Man a)-Ala-Gly-Hex-BSA	hex	BSA	22	>95%
y-glycoprotein	412	fetuin (human)	a2-HS-glycoprotein (aka human fetuin)	na	na	na

## Sheet: Cord IgM_A503
		Sample =	C3	C4	C5	C6	C10	C12	C13	C19	C1	C8	C9	C14	C2	C7	C11	C16	C17
		Purity =	contamination level <0.03%								contamination level 0.03-0.1%				contamination level >0.1%
		Dilution =	1:5	1:5	1:5	1:5	1:5	1:5	1:5	1:5	1:5	1:5	1:5	1:5	1:5	1:5	1:5	1:5	1:5
		Date of experiment =	2015-04-15	2015-04-20	2015-04-20	2015-04-20	2015-04-15	2015-04-20	2015-04-20	2015-04-20	2015-04-20	2015-04-20	2015-04-20	2015-04-20	2015-04-20	2015-04-20	2015-04-15	2015-04-20	2015-04-20
		Array version =	A503	A503	A503	A503	A503	A503	A503	A503	A503	A503	A503	A503	A503	A503	A503	A503	A503
		Batch =	D	D	D	D	D	D	D	D	D	D	D	D	D	D	D	D	D
		Slide # =	2	3	3	3	2	4	4	4	3	3	4	4	3	3	2	4	4
		Block =	13	9	11	6	2	3	9	16	1	16	1	11	3	8	16	6	8
Array A503		Pin =	1	1	3	2	2	3	1	4	1	4	1	3	3	4	4	2	4
Family	Print#	Name	C3	C4	C5	C6	C10	C12	C13	C19	C1	C8	C9	C14	C2	C7	C11	C16	C17
z-control	1	Cy3	15.1837	14.0836	14.4941	12.8617	11.3073	13.8136	15.5781	11.468	14.1479	11.5431	15.1024	13.9261	13.919	13.1173	10.4865	13.8095	12.3918
z-control	2	BSA	10.384	9.32381	10.5099	8.56821	9.59937	8.91494	10.2105	9.77819	9.28338	9.67255	9.89015	8.0294	10.1548	10.8595	10.2797	9.4661	11.4489
carb-Glc	3	Maltose - 23	9.38293	9.22814	9.68036	9.5043	9.23783	9.46223	9.17703	9.92342	9.4661	11.5598	9.52922	9.14514	11.2969	11.6582	11.4249	9.18489	12.964
carb-Glc	4	Glc-b - 23	9.89334	9.36592	10.3174	11.5775	9.24926	10.1747	7.87078	10.4986	10.0639	12.6145	12.022	10.1125	12.9813	10.9187	11.8504	12.7098	14.6758
carb-GalNAc	5	GalNAc-a - 22	11.0668	9.93092	10.2213	9.87564	9.8527	10.1084	8.76566	10.8752	10.9738	13.0732	10.7424	10.1476	11.6349	12.4587	12.3656	11.5709	14.6521
carb-Glc	6	Glc-a - 22	9.45381	8.52675	9.63746	8.55614	9.44688	9.13382	9.52055	10.7599	9.59088	12.1246	11.0779	9.34502	13.3786	12.4606	13.1827	11.5159	15.1958
carb-Man	7	Man-a - 20	9.68184	8.25528	9.34221	8.01888	9.11323	8.45834	9.43348	9.59088	8.40279	9.87564	8.53907	7.89782	9.33092	10.6859	10.1114	8.99404	11.6079
carb-GlcNAc	8	GlcNAc-b -21	9.92362	10.1888	10.6881	10.4667	10.9919	9.26273	9.8805	10.2121	10.3638	12.4922	10.4961	9.29795	11.6695	12.2459	13.2468	11.6917	12.1484
carb-GalNAc	9	GalNAc-b - 21	8.65286	8.807	9.54152	8.60384	9.16243	8.90545	9.65115	9.88243	10.1411	12.7087	10.075	9.10095	10.8781	11.9612	11.9138	9.58138	14.4806
non-human	10	Fuc-b - 22	9.74941	8.09762	8.92436	8.58732	8.84594	8.89591	9.42288	9.05021	9.69695	10.2943	9.18175	8.11419	10.9486	10.4948	10.8628	9.61552	12.5645
carb-Fuc	11	Fuc-a - 22	9.94346	9.26865	9.69034	9.17702	9.54197	8.78027	9.71335	10.1588	8.78027	11.6562	9.53539	9.28045	12.2215	11.9347	12.8628	11.1588	14.1249
non-human	12	Rha-a - 18	13.7493	10.6892	10.5742	9.25378	9.06488	10.2958	7.42155	11.7218	10.181	13.4757	10.8387	8.6409	12.2757	13.0468	15.2528	9.94488	15.8044
non-human	13	Rha-b - 21	9.78205	9.51682	9.73279	9.2327	9.40864	10.4242	8.39739	10.1652	10.4828	12.5284	11.2406	8.95042	10.3492	13.0258	11.7602	10.8742	12.8649
carb-Gal	14	Gal-a- 24	9.2065	8.55614	9.60969	9.17387	9.15029	9.54152	8.24629	10.025	9.94395	11.3776	9.83625	9.29214	10.7139	10.7095	11.5956	11.7867	13.699
carb-Gal	15	Gal-b- 21	10.0275	8.03636	9.40414	8.78648	9.16243	10.4275	10.1387	9.96328	10.4149	11.4202	10.9931	9.75514	10.6975	11.5986	11.2118	11.9112	13.5161
peptide-Tn	16	Ac-Tn(Thr)-G - 21	11.9547	10.2403	10.3994	10.2136	11.9017	10.195	11.7873	11.6202	10.3352	11.5249	10.966	10.0171	10.5724	11.9088	11.7187	11.8752	14.7509
carb-GalNAc	17	GalNAca1-6Galb - 22	8.85195	9.6602	9.48533	8.37006	10.3631	10.3926	7.63861	10.6613	10.6837	13.4581	10.5634	9.21131	11.3739	12.7142	14.0052	11.9227	15.7763
Blood Group A	18	Adi - 17	13.075	8.26124	9.93279	7.29682	9.04927	9.91683	8.82724	10.0665	9.78545	12.4456	9.64888	9.01006	11.9276	11.0575	12.8627	11.6815	13.7174
carb-GlcNAc	19	GlcNAca1-4Galb - 20	9.99666	9.37832	9.85805	9.60969	9.01887	10.3913	10.8732	10.7803	10.8829	11.4796	10.7477	9.59561	11.4109	12.2245	12.3935	11.3249	15.1822
non-human-aGal	20	Bdi -23	10.5655	7.47667	8.61086	7.61552	8.65286	9.35481	7.22882	10.1865	9.37969	9.76146	8.82523	8.41086	10.0233	10.9088	11.3938	9.82422	13.1632
carb-type 2	21	LacNAc - 22			8.15318	9.67367	10.1313	10.0145		11.1829	10.181	12.0539		8.52675	10.1289	10.4898	11.3536	10.4642	12.33
glycolipid	22	GA1di -11	8.61448	11.2128	7.34253	7.22882	8.66486	7.79473	7.5121	9.79575	7.22882	10.536	7.22882	7.22882	8.98865	10.2485	10.0493	8.72742	11.1195
glycolipid	23	Lac - 33	9.11573	10.5549	10.0893	10.4828	8.8308	9.81817	10.5421	10.9031	9.21284	12.4637	10.0162	10.1435	10.728	10.9651	13.3045	10.4809	13.7636
peptide-GlcNAca	24	Ac-S-Ser(GlcNAc-a)-S-G - 24	9.57687	10.3804	9.10095	8.73814	8.18998	8.76566	7.46868	8.98326	9.19738	9.9985	9.16277	8.52675	10.1707	10.4879	12.505	9.62827	12.5823
non-human	25	Galb1-6Man-a - 13	7.5043	7.22882	9.10923	8.37832	9.04534	8.0294	8.30807	9.42421	8.05364	11.654	8.42155	9.07242	9.31668	10.6477	10.5424	9.861	10.2642
carb-Man	26	Mana1-6Man-a - 15	8.17568	7.22882	7.72741	7.60618	8.8155	7.46122	7.94673	8.70134	9.92342	8.92811	7.26751	8.41086	9.02063	9.47639	9.45084	8.27604	10.8605
peptide-F1a	27	Ac-S-Thr(F1a)-S-G - 04	7.46562	7.22882	7.95778	7.22882	9.38293	7.53689	7.32556	9.83925	7.22882	9.71008	7.58257	7.22882	10.0145	10.1612	10.0924	8.48915	9.89495
non-human	28	Cellobiose -13	8.19472	8.05364	9.16594	10.2297	9.62417	9.67814	9.46868	10.8019	9.26865	11.4888	10.677	8.82322	11.2395	11.9767	12.9217	10.808	15.0205
z-control	29	HSA	10.1594	7.83125	8.79678	7.84322	8.28191	8.16277	8.7231	10.396	8.1786	9.97693	7.85115	7.69695	9.54763	10.1451	9.83004	8.18489	10.2266
carb-Glc	30	Isomaltose - 13	7.22882	7.22882	8.49674	7.22882	7.75584	8.38379	7.26751	9.8659	7.22882	12.7557	9.88533	8.38379	12.5213	11.9326	12.3967	10.9509	14.753
glycolipid	31	Gala1-4Galb - 11	11.8216	10.744	10.605	9.63402	10.8357	10.3252	10.9031	10.9569	11.0771	11.9774	11.2327	8.88629	11.4732	12.7934	12.9266	11.7839	12.3534
carb-Man	32	ManT -26	8.96442	10.477	8.64089	9.78234	9.93074	9.26124	8.33658	10.7451	10.7451	11.1158	10.744	7.47668	9.22814	10.1387	10.6953	9.13706	11.2907
carb-Sia	33	3'Neu5Ac-LacNAc -19	8.03217	7.22882	7.90376	7.22882	8.0352	8.55129	7.22882	10.1849	7.31413	11.3886	7.22882	7.22882	8.16912	9.28922	9.76542	7.22882	11.0136
non-human	34	Ara5 - 20	7.22882	7.22882	7.22882	7.22882	7.22882	7.22882	7.22882	7.47668	7.22882	8.76146	7.22882	7.22882	7.22882	7.22882	7.8399	7.22882	9.14836
Blood Group A	35	2'F-A type 2-Sp - 13	7.22882	8.84123	9.14514	7.22882	8.68689	9.18175	7.22882	7.90164	7.22882	8.71226	7.43216	7.49422	7.22882	9.64432	9.24698	9.33092	10.5891
Blood Group H	36	BG-H1- 20	9.02554	7.2675	9.72957	7.22882	7.22882	7.22882	10.0579	9.10095	9.03636	8.32808	8.55129	7.22882	8.83125	9.15318	9.43891	8.33658	9.31525
Lewis	37	LeA -18	7.22882	7.22882	8.95226	7.22882	8.0994	7.22882	7.22882	9.53539	7.22882	9.47125	8.11419	8.53169	7.22882	7.47667	9.38293	7.31413	7.22882
Lewis	38	LeB - 09	7.22882	7.22882	10.9467	7.22882	8.28857	7.22882	7.93931	9.77403	7.22882	9.90925	7.49927	8.61086	7.22882	7.93931	9.34826	8.01183	7.96511
Lewis	39	LeY -08	7.22882	7.28517	7.22882	7.22882	7.45381	7.22882	8.08087	9.33092	7.22882	8.76566	7.22882	7.22882	7.5121	8.41086	8.80004	7.36177	7.43216
Lewis	40	LeX (monomeric)	7.22882	7.22882	7.22882	7.22882	7.22882	7.22882	7.22882	7.22882	7.22882	7.61552	7.22882	7.22882	7.22882	7.22882	7.22882	7.23758	7.70572
Lewis	41	3'Neu5Ac-LeX (Sialyl LeX) - 09	7.22882	7.22882	7.22882	7.22882	8.12941	7.22882	7.22882	8.89591	7.22882	9.58614	7.22882	7.22882	7.22882	7.71877	9.36727	7.22882	8.66133
glycolipid	42	Gb3- 13	7.45381	9.12076	8.75936	9.46352	8.40966	9.09596	8.60384	9.56942	8.4453	11.3583	7.22882	8.93372	10.5062	10.6114	10.081	9.09262	10.4222
non-human	43	Xylb4 - 22	8.31274	8.76985	8.55614	7.61552	9.27409	8.62711	7.65228	9.81108	9.73279	12.4496	10.2005	9.17387	12.5002	12.2289	12.1938	10.9954	14.2737
Blood Group A	44	BG-A -19	13.04	9.75408	10.5968	8.91871	8.96442	9.28484	12.0463	9.94858	9.6759	12.6355	10.5005	9.07918	11.6466	9.43743	11.1417	9.7231	14.035
non-human	45	X3Glc3 - 15	7.67338	7.62941	9.27751	10.7609	8.2065	9.51058	10.0851	10.2236	9.35899	13.5348	12.298	9.04503	12.4025	11.9276	14.0506	12.2274	16.3773
glycolipid	46	GM3 - 12	7.32207	7.22882	7.22882	7.22882	7.36412	7.22882	7.64318	8.38379	7.22882	9.16117	7.22882	7.22882	7.76146	7.82321	9.09434	8.31954	8.27014
carb-Sia	47	6'Neu5Ac-Lac	7.6425	7.22882	7.22882	7.22882	7.27745	7.22882	7.64318	8.65681	7.22882	9.16594	7.22882	7.24629	7.93931	8.16276	9.19708	8.28484	8.45978
Lewis	48	3'Neu5Ac-LeA -12	7.22882	7.22882	7.22882	7.22882	7.22882	7.22882	7.22882	8.20976	7.22882	7.75537	7.22882	7.22882	7.32556	7.22882	7.67048	7.22882	9.01183
Lewis	49	LeX (dimeric) -07	7.22882	7.22882	7.22882	7.22882	7.22882	7.22882	7.22882	7.74028	7.22882	7.38924	7.22882	7.22882	7.22882	8.23421	8.58049	7.22882	10.9963
non-human	50	Manb4 - 14	7.80624	7.40549	9.63287	9.16912	8.5949	9.44269	7.52428	10.8287	9.84123	12.877	11.103	9.6097	12.7391	12.0409	14.0742	11.5403	15.2935
non-human	51	G2M4 - 07	7.22882	7.22882	7.95042	7.22882	7.36412	8.2994	7.22882	9.61203	8.06391	12.1756	10.181	8.26718	12.2614	10.5909	12.7218	10.2892	13.6044
carb-Glc	52	Glca1-6Glca1-4Glca1-4Glcb - 15	9.06488	7.22882	8.69695	7.22882	7.22882	8.70572	8.32808	9.32666	7.22882	11.3749	7.40549	7.22882	11.6094	11.4169	12.3871	9.79267	14.8211
glycolipid	53	LNT - 21	7.22882	7.22882	7.22882	7.22882	7.22882	7.22882	7.22882	7.22882	7.22882	10.9173	7.22882	7.22882	9.46868	9.51682	13.326	7.22882	12.805
glycolipid	54	LSTa - 10	7.22882	7.22882	7.22882	7.22882	7.22882	7.22882	7.22882	7.22882	7.22882	7.2793	7.22882	7.22882	7.22882	7.22882	7.22882	7.22882	7.75115
glycolipid	55	LSTb - 11	11.6421	7.23758	10.0519	7.22882	7.77495	7.22882	7.22882	9.31238	7.22882	8.8131	7.44269	7.22882	7.35373	11.0771	12.1413	8.52675	12.3984
glycolipid	56	LSTc - 07	7.22882	7.22882	7.22882	7.22882	7.22882	7.22882	7.22882	7.37037	7.22882	7.22882	7.22882	7.22882	7.22882	7.22882	7.63205	7.22882	7.22882
glycolipid	57	GA1 - 20	9.01083	8.51931	8.08759	7.22882	7.22882	8.1273	7.22882	9.01536	9.02414	11.988	8.34783	8.43216	10.7625	11.7546	14.4907	10.8983	13.7723
Blood Group A	58	BG-A3-14	7.56777	9.69475	10.0206	8.87078	9.41068	9.63402	9.30951	9.76357	12.3562	11.0876	9.42951	9.6132	10.5224	10.4446	11.2963	9.52304	13.1786
Blood Group B	59	BG-B4-High	7.22882	9.4866	8.93372	7.89014	8.72833	8.69034	8.10427	10.3443	9.9045	11.8382	9.08423	9.22051	9.1707	10.5724	13.4275	10.786	11.7057
Blood Group A	60	BG-A3-04	7.84292	7.66132	7.83125	7.22882	7.28256	8.07411	7.38136	9.81311	8.65681	9.00117	8.36177	7.52922	8.01182	10.7035	10.4543	8.63402	9.3394
Blood Group B	61	BG-B4-06	7.37668	8.65228	7.93185	7.22882	7.22882	7.22882	7.76985	9.82925	8.36176	10.0407	8.84124	8.37007	7.47382	10.3231	12.1709	9.18175	9.34362
Blood Group A	62	BG-A4-05	7.22882	7.54397	7.23758	7.22882	7.22882	8.09094	7.22882	9.06391	8.807	8.57541	7.22882	7.22882	8.04676	9.26272	10.4188	7.90926	9.76985
Blood Group A	63	BG-A4-14	7.22882	9.11747	9.08423	7.22882	8.46953	9.11748	7.22882	8.08759	13.1209	10.6562	8.85707	8.67925	11.1297	9.83924	10.9279	9.13706	12.9641
Blood Group B	64	BG-B2-03	7.22882	8.1403	8.09428	7.22882	7.66024	7.63861	7.40848	10.2082	7.4245	9.40009	8.20049	7.22882	7.84322	9.7456	11.6676	8.95227	10.966
Blood Group B	65	BG-B3-05	7.22882	9.12893	9.90164	7.67479	9.19944	8.25528	7.90164	10.2797	9.25826	10.7999	9.11419	8.48406	9.38788	10.6776	12.7535	9.74879	10.6826
Blood Group B	66	BG-B1-05	7.62154	8.23118	8.2994	7.22882	8.81857	7.22882	7.28517	9.45314	7.22882	8.74879	8.26124	7.22882	7.46868	10.1084	12.115	8.89015	10.2051
Blood Group A	67	BG-A1-04	7.22882	7.22882	7.37037	7.22882	7.70693	8.69695	7.22882	9.70572	7.22882	8.31381	7.22882	7.22882	7.2675	9.02939	9.33759	8.61086	9.93745
Blood Group A	68	BG-A1-12	7.22882	8.76566	7.22882	7.22882	7.71684	9.13382	7.37832	9.28045	9.64887	9.92998	8.61552	8.59914	9.39332	9.49674	9.90423	8.87078	12.9563
Blood Group A	69	BG-A2-04	7.22882	7.22882	7.69695	7.22882	8.14173	7.69695	7.22882	9.32239	7.22882	8.71877	7.22882	7.22882	7.28517	8.99403	9.04796	7.88243	7.68813
Blood Group A	70	BG-A2-16	7.22882	8.71877	9.25378	7.22882	8.11698	9.17703	7.22882	8.62711	7.22882	11.1105	8.37557	8.57541	10.025	9.40414	9.73159	8.66133	13.4755
Blood Group B	71	BG-B3-17	7.22882	9.60501	9.44268	8.53169	8.98372	8.91872	10.0943	10.321	9.98775	12.2365	9.24027	9.4661	9.75197	10.6403	13.9268	11.154	12.0962
Blood Group B	72	BG-B1-15	7.41839	9.09595	7.88243	7.22882	7.22882	8.05365	7.90926	9.19427	8.53907	10.4942	8.78648	8.84323	7.72741	10.4041	13.469	10.5712	12.3224
Blood Group B	73	BG-B2-17	7.22882	9.40683	8.20048	7.22882	8.33007	9.07918	7.31413	9.81412	7.95778	9.9495	8.78648	9.07072	8.46868	10.8095	13.5711	10.2251	12.303
peptide-Tn	74	Ac-Tn(Ser)-Tn(Ser)-Tn(Ser)-G - 16	11.1609	9.61436	8.51432	11.7787	14.2983	8.67256	11.0123	10.8969	13.4936	14.2082	10.0834	11.3059	11.4828	12.9613	12.536	10.7546	14.7629
non-human	75	Chitotriose - 08	11.2866	13.4928	10.9523	9.90925	12.0242	11.3492	11.4977	12.1923	11.1719	12.7983	10.1142	9.85115	12.3352	13.6847	13.3707	10.7709	11.6326
non-human-aGal	76	Gal3- 07	8.03481	7.71008	8.31954	7.22882	8.49856	9.05021	7.22882	9.38379	7.59678	9.10923	8.26421	8.69475	9.6386	9.98054	12.104	9.92624	13.4003
N-linked	77	Man3 - 05	7.22882	7.22882	7.22882	7.22882	7.22882	7.22882	7.22882	9.40145	7.22882	9.20822	7.22882	7.22882	7.91515	7.22882	8.77178	7.22882	7.22882
peptide	78	Ac-S-S-S-G - 24	7.22882	7.22882	7.22882	7.94673	7.22882	7.22882	9.00651	9.2657	7.87078	11.2032	7.70572	8.19427	10.0976	9.67479	10.4464	9.15318	10.8713
peptide-Tn	79	Ac-S-Tn(Ser)-S-G - 22	7.22882	8.01182	7.22882	7.22882	7.24651	7.22882	8.04676	10.4815	9.62595	13.3789	9.22814	7.22882	10.1125	11.1731	11.7195	10.0834	13.4829
glycolipid	80	P1 - 09	14.2086	12.4698	10.2834	12.4882	8.8831	10.5622	11.8622	12.1297	13.3676	11.486	11.2976	11.5888	11.0206	13.686	12.0713	11.2262	14.5093
glycolipid	81	Gb4 - 09	7.22882	7.22882	8.10427	7.22882	7.98645	8.76146	7.22882	9.34923	7.22882	10.2197	7.39468	7.23758	8.49674	10.4095	10.8813	8.91494	13.7796
glycolipid	82	GM1a - 29	7.22882	7.97602	7.22882	7.22882	9.07263	9.39333	8.24027	9.23876	7.22882	10.4242	9.25079	8.47639	9.93745	11.5335	12.2974	8.63402	12.2716
carb-type 1	83	pLNH - 21	8.2018	7.60618	7.22882	7.22882	7.22882	8.42421	8.31381	9.16277	8.10758	9.99045	7.30518	7.22882	8.74241	9.29359	10.3824	7.22882	13.395
N-linked	84	Man7D3 - 08	7.22882	7.22882	7.22882	7.22882	7.22882	7.22882	7.22882	7.22882	7.22882	8.31381	7.22882	7.22882	7.22882	7.22882	7.22882	7.22882	7.22882
glycolipid	85	LNnT - 14	7.22882	7.22882	7.22882	7.22882	7.22882	7.22882	7.22882	7.22882	7.22882	7.31413	7.22882		7.66132	7.22882	9.01754	10.1628	9.95595
glycolipid	87	Gb4 tetra (P1 tetra)-Sp - 06	8.70028	8.46352	8.21591	7.22882	8.80779	8.01888	7.65228	9.51806	7.22882	11.4239	8.48151	8.11419	8.30806	10.5378	11.373	9.56822	11.5962
Lewis	89	DFpLNH I, LeB - 09	7.22882	7.22882		7.22882	7.22882		7.22882	7.22882	7.22882	7.43215	7.22882			7.22882	8.2018	7.22882	7.22882
glycolipid	90	DSLNT - 06	7.22882	7.22882	7.22882	7.22882	7.22882	7.22882	7.22882	7.22882	7.22882	7.22882	7.22882	7.22882	7.22882	7.22882	7.22882	7.22882	7.22882
N-linked	91	Man9 #2	7.22882	7.22882	7.22882	7.22882	7.22882	7.22882	7.22882	7.22882	7.22882	7.22882	7.22882	7.22882	7.22882	7.22882	7.55308	7.22882	7.22882
Blood Group B	92	2'F-B type 2-Sp - 07	7.22882	7.98325	7.48405	7.22882	7.37668	7.22882	7.71878	8.01183	7.22882	9.28338	8.19427	7.59207	7.64774	10.5742	10.8553	9.39333	12.1383
z-control	93	HSA (recomb)	9.14296	7.32556	8.05364	7.2675	7.22882	7.57302	7.90164	9.46997	7.31413	8.10427	7.22882	7.56126	8.8212	8.6386	9.1405	7.38925	8.48151
Blood Group A	94	Globo A - 03	7.22882	7.83125	7.62941	7.22882	7.26915	8.06391	7.22882		7.22882		8.08759	7.22882	7.38136			7.74879
N-linked	95	Man7D1 - 10	7.22882	7.22882	7.22882	7.22882	7.22882	7.48406	7.22882	8.01888	7.22882	7.22882	7.22882	7.22882	7.46868	7.22882	7.22882	7.22882	10.8978
carb-Sia	96	CT/Sda-Sp - 05	9.51191	10.9683	9.05364	10.6242	8.88164	10.2082	9.80292	11.9178	9.46868	10.276	8.73814	8.24027	10.0918	11.0918	9.97065	10.8328	8.43216
non-human	97	Cellotriose - 13	8.12941	8.51931	9.00295	11.4155	9.82852	10.1289	11.9862	10.075	10.7397	12.5806	10.8897	9.01006	11.6158	12.1849	13.408	11.351	13.9306
Blood Group H	98	BG-H4- 04	7.385	7.22882	8.11418	7.90164	8.9796	7.22882	7.90164	8.66807	9.65001	8.31954	7.22882	7.22882	8.52675	8.25528	7.90784	7.63861	7.22882
Blood Group A	99	BG-A1- 05	7.22882	8.38379	8.40817	7.22882	7.9919	9.14997	7.31094	8.07072	7.22882	10.47	9.01536	8.39739	8.44268	9.69695	11.2387	8.7231	13.8808
Blood Group H	100	BG-H3- 04	7.71024	7.22882	7.6386	7.22882	7.22882	7.22882	7.99404	8.5634	7.22882	8.20976	7.22882	7.22882	7.22882	9.42818	7.22882	7.22882	7.22882
Blood Group B	101	BG-B (Dextra) - 13	13.6979	10.1747	10.6837	9.99671	9.27521	9.48788	13.2229	10.573	10.486	11.9539	9.32382	9.85608	11.5446	11.1387	14.2592	10.4719	13.1993
non-human-aGal	102	alphaGal- 08	7.22882	7.22882	7.22882	7.22882	7.22882	9.15318	7.22882	8.97421	8.30518	9.23573	7.50932	7.66133	9.91682	9.83924	14.0255	9.34783	13.9495
carb-Glc	104	Maltopentaose - 11	7.22882	7.22882	7.22882	7.22882	7.22882	7.22882	7.22882	7.22882	7.22882	7.22882	7.22882	7.22882	7.22882	7.22882	7.22882	7.22882	9.39197
Blood Group H	105	BG-H4- 15	10.5138	8.75936	8.05364	12.1216	13.4014	9.50179	11.0132	9.25379	13.8916	12.1604	8.00474	9.27604	10.4974	11.7005	11.0017	9.16595	11.5739
Blood Group B	106	Globo B - 05	7.22882	8.60384	7.34253	7.22882	7.22882	7.86296	7.22882	8.48151	8.27603	9.0502	8.24629	7.59207	8.08086	10.1492	12.7608	8.81108	11.8783
carb-type 2	107	LacNAc (trimeric) - 08	12.7018	11.5246	11.3461	9.52303	10.5673	10.6585	11.1908	10.6881	10.9706	11.2943	12.2733	9.56581	10.7952	11.8482	12.5047	10.9126	12.5696
non-human	108	Forssman Di - 21	9.3236	8.01182	10.1289	8.87078	8.91504	9.32666	7.81918	10.8644	9.53292	15.338	9.67367	9.00474	11.963	12.2646	14.7087	11.8815	15.6122
peptide-TF	109	Ac-S-TF(Ser)-S-G - 16	7.22882	7.22882	7.22882	7.22882	7.22882	7.22882	7.22882	7.81918	10.6669	10.7875	7.22882	7.22882	8.88243	9.38379	13.9259	8.49675	13.1049
Blood Group H	110	Globo H - 03	7.22882	7.22882	7.22882			7.22882	7.22882	8.59207	7.22882	8.58019	7.22882	7.22882	7.22882	8.16276	10.1251	7.22882	11.4387
lewis	111	LeC-Sp - 06	8.00005	8.37557	9.10923	7.22882	7.22882	7.22882	8.39197	8.8212	7.81918	11.2564	7.70572		7.86296	9.70353	11.1817	10.6056	13.6395
Blood Group B	112	Globo B - 12	7.22882	9.20048		7.22882	7.22882		7.22882	9.35202	8.59206	10.2463	9.05879			10.6742	13.4635	10.2448	13.1036
carb-GalNAc	113	GalNAc-a - 04	8.97548	7.23758		7.23758	8.27521		8.26124	10.0528	8.89014	12.5984	8.65681			11.1146	11.4259	9.47895	13.5023
carb-GalNAc	114	GalNAca1-6Galb - 04	8.2018	7.2675		7.22882	7.35631		8.28191	9.11254	7.97602	12.2858	8.51931			10.6887	12.5076	9.92154	13.609
Blood Group A	115	Adi - 04		7.22882	8.16276	7.22882	7.22882	8.56822	7.22882	8.20049	8.30806	11.8247	7.91305	7.22882	10.2485	10.0554	11.8952	10.0277	12.8366
glycolipid	116	GA2di - 05	8.70859	7.22882	7.85903	7.22882	7.41779	7.22882	8.42951	8.0294	7.22882	10.3016	7.22882	7.23758	9.04157	11.4085	11.989	9.19271	12.9066
glycolipid	117	LNT - 05	7.22882	7.22882	7.22882	7.22882	7.22882	7.22882	7.22882	7.22882	7.22882	7.47382	7.22882	7.22882	7.22882	7.22882	11.4558	7.22882	7.22882
glycolipid	118	GA1 - 06	7.41373	7.23758	7.58257	7.22882	7.22882	7.22882	7.22882	8.31954	8.1786	11.0652	7.22882	7.93931	9.65681	11.1731	14.4463	10.3366	12.5574
non-human	119	Forssman Di - 04	7.22882	7.22882	9.73921	7.22882	7.22882	8.62711	7.59679	9.22357	9.74666	13.9549	8.32808	7.90164	11.7743	11.8169	13.5939	10.8945	14.4591
peptide-Tn	120	Ac-S-Tn(Ser)-S-G - 04	7.22882	7.22882	7.22882	7.22882	7.22882	7.22882	7.67479	8.92436	7.2675	8.87661	7.22882	7.22882	7.22882	9.01535	8.2065	7.22882	7.58522
peptide-Tn	121	Ac-Tn(Ser)Tn(Ser)Tn(Ser)-G - 03	10.2947	7.22882	7.22882	10.4986	13.6451	7.22882	10.1731	10.0605	13.1126	12.942	7.22882	10.5018	8.39739	12.0671	9.5429	7.22882	12.7412
peptide-Tn	122	Ac-S-Tn(Thr)-S-G - 04	7.22882	7.22882	7.22882	7.22882	7.22882	7.22882	7.22882	7.22882	7.22882	8.25528	7.22882	7.22882	7.39769	8.55128	7.4385	9.08927	7.22882
peptide-TF	123	Ac-S-TF(Ser)-S-G - 04	7.22882	7.22882	7.22882	7.22882	7.22882	7.22882	7.22882	7.22882	7.22882	7.72741	7.22882	7.22882	7.22882	7.55856	9.79926	7.22882	11.0579
glycolipid	124	GA2di - 37	10.8243	9.62826	10.0682	10.0493	9.15273	9.19271	8.81716	8.85707	10.0707	12.8159	8.92436	9.45964	9.87564	10.8437	13.298	10.6242	14.0248
non-human	125	Forssman Di - 31	9.80469	8.70572	10.3138	8.89014	9.3029	9.27604	7.98326	10.9126	9.66919	15.4414	9.70025	9.04503	11.83	12.1584	14.8184	11.7904	15.584
peptide-Tn	126	Ac-S-Tn(Ser)-S-G - 33	7.46562	8.58732	7.74879	8.14675	7.66657	7.89015	8.6837	10.7483	10.4557	14.0351	9.92342	7.2936	10.6038	11.886	12.6717	10.9007	14.2444
peptide-Tn	127	Ac-Tn(Ser)Tn(Ser)Tn(Ser)-G - 27	11.0017	9.73814	8.87078	11.7277	14.2553	9.20049	10.9628	10.8187	13.6534	14.3256	10.2044	11.4129	11.5694	12.8825	12.6288	10.6097	14.7993
peptide-TF	128	Ac-S-TF(Ser)-S-G - 28	8.66145	7.9651	7.22882	7.39769	7.97823	7.76146	7.47895	8.49422	11.1134	11.4315	7.38925	7.22882	9.37694	9.70572	14.4179	8.69034	13.3948
non-human	129	Chitotriose - 20	12.2468	13.8942	10.7317	11.0545	12.6287	11.0821	11.7459	12.4102	11.5106	12.8939	10.5087	9.5778	11.8417	14.1042	14.5	11.4348	11.7823
carb-Fuc	130	Fuc-a - 04	7.70693	7.22882	7.59206	7.22882	7.22882	7.22882	7.99404	8.62942	7.22882	9.38379	7.33375	7.90926	11.3618	10.3541	12.5959	9.11254	12.1855
non-human	131	Fuc-b - 04	7.22882	7.22882	7.23758	7.22882	7.22882	7.22882	7.71878	8.09762	7.22882	8.05707	7.22882	7.31413	8.62711	8.8212	8.14907	7.22882	9.29795
carb-GlcNAc	132	GlcNAca1-4Galb - 03	7.6425	7.22882	7.49421	7.22882	7.22882	7.22882	7.92811	8.67925	7.22882	9.15798	7.22882	7.22882	7.98685	9.08086	10.6696	8.38379	10.8546
carb-type 1+2	133	LNH - 13	7.22882	7.22882	7.22882	7.22882	7.22882	7.22882	7.22882	7.22882	7.22882	9.25826	7.22882	7.22882	7.62941	8.70134	13.0563	7.22882	10.5323
carb-type 2	134	LNnH - 11	7.22882	7.22882	7.22882	7.22882	7.22882	7.22882	7.22882	7.22882	7.22882	8.42951	7.22882	7.22882	7.22882	7.22882	7.385	8.53169	11.4496
glycolipid	135	LNnT - 04	7.22882	7.22882	7.22882	7.22882	7.22882	7.22882	7.22882	7.5121	7.22882	7.22882	7.22882	7.22882	7.22882	7.30838	7.51949	7.31094	10.045
carb-type 1	136	pLNH - 07	7.22882	7.22882	7.22882	7.22882	7.22882	7.22882	7.22882		7.22882		7.22882	7.22882	7.22882			7.22882
Blood Group H	137	BG-H1- 06	7.22882	7.22882	7.22882	7.22882	7.22882	8.13706	7.22882		7.22882		7.22882	7.22882	8.04676		11.0145	7.22882
Blood Group H	138	BG-H2- 06	7.22882	7.22882	7.22882	7.22882	7.22882	7.22882	7.22882		7.22882		7.22882	7.22882	7.22882		7.34356	7.22882
Blood Group H	139	BG-H2- 12	7.22882	7.2675	7.22882	7.22882	7.22882	7.58257	8.36731		7.22882		7.29682	7.22882	8.02939		9.62593	7.69695
Blood Group H	140	BG-H3- 14	9.57959	8.30806	7.48405	9.96236	10.4622	8.07411	9.41622	8.93745	10.6097	10.1572	9.09762	8.39739	8.46868	10.7993	10.6069	9.77819	10.7306
N-linked	141	NGA2B - 05	7.22882	7.22882	7.22882	7.22882	7.22882	7.22882	7.22882	7.22882	7.22882	7.22882	7.22882	7.22882	7.22882	7.22882	7.22882	7.22882	7.22882
peptide-Tn	142	Ac-S-Tn(Thr)-A-G - 08	7.73322	9.87564	7.22882	7.55856	8.00545	7.51931	8.2994	9.04676	7.22882	9.20203	7.22882	7.22882	8.38379	9.12239	7.87869	9.81615	8.80497
peptide-Tn	143	Ac-S-Tn(Thr)-A-G - 22	12.092	12.0645	9.54152	10.0775	11.6129	10.3073	11.8103	12.4147	9.78338	12.2359	11.2071	9.23573	10.7839	11.8686	10.7805	11.3967	13.0749
N-linked	144	NGA2 - 07	7.22882	7.22882	8.04176	7.22882	7.22882	7.50932	7.22882	8.09762	7.22882	8.89973	7.22882	7.22882	7.77634	9.37144	7.75584	7.22882	10.2694
peptide-Tn	145	Ac-V-Tn(Thr)-S-G - 08	8.85943	9.35481	8.25528	8.45574	9.04666	8.20359	10.0707		10.3687	8.40279	8.75514	7.31413	7.35373	10.3323	9.79692	10.025	10.8156
peptide-Tn	146	Ac-V-Tn(Thr)-S-G - 19	10.1319	10.1715	9.36592	9.49548	10.7658	9.21745	11.7831	10.4215	11.2683	10.3735	10.2834	8.14675	8.52675	11.3106	11.4575	10.7467	12.0285
peptide-Tn	147	Ac-A-Tn(Thr)-S-G - 05	7.57868	7.22882	7.22882	7.22882	7.22882	7.25561	8.39197	7.62017	7.22882	7.2793	7.22882	7.22882	7.22882	9.94673	8.17088	9.83625	9.70791
peptide-Tn	148	Ac-A-Tn(Thr)-S-G - 08	8.77968	8.66807	7.90925	7.60618	8.37251	9.00296	10.7625	9.09094	7.23758	9.03288	9.00651	7.22882	7.34253	11.2167	9.44886	10.3352	10.4387
peptide-Tn	149	Ac-A-Tn(Thr)-S-G - 23	11.3917	10.3872	9.69144	9.71226	10.8338	10.4911	12.3378	10.8392	9.8131	11.2459	11.7759	9.69805	9.60852	12.0802	11.7558	11.3628	12.6346
N-linked	150	NA3 - 05	7.22882	7.22882		7.22882	7.22882	7.22882	7.22882	7.22882	7.22882	7.22882	7.22882			7.22882	7.22882	7.22882	7.22882
peptide-Tn	151	Ac-S-Tn(Thr)-G-G - 07	7.22882	7.22882		7.22882	7.82775		8.14675	8.04676	7.22882	8.24629	7.22882			9.48405	9.32468	9.45314	11.5295
peptide-Tn	152	Ac-S-Tn(Thr)-G-G - 19	10.3567	10.3302	8.51432	8.59914	10.2886	9.03289	11.0515	11.3084	8.66358	11.4335	9.34783	8.53907	10.6357	11.7922	11.2473	10.5712	14.7036
N-linked	153	NA2 - 08	7.22882	7.22882	7.22882	7.22882	7.22882	7.22882	7.22882	7.58257	7.22882	7.22882	7.22882	7.22882	7.22882	7.2675	7.22882	7.22882	9.71335
peptide-Tn	154	Ac-T-Tn(Thr)-P-G - 08	7.82775	8.35062	7.22882	7.22882	9.27745	7.43216	7.70572	7.93931	8.27603	8.41086	7.59207	7.22882	9.03288	9.75408	9.90423	10.8507	11.8654
peptide-Tn	155	Ac-T-Tn(Thr)-P-G - 21	9.90206	9.74879	8.53415	7.98325	10.3376	8.90164	10.1833	10.0101	9.81614	10.9078	9.77299	8.38925	10.6021	11.2889	11.7389	11.7109	13.7459
peptide-Tn	156	Ac-S-Tn(Thr)-S-G HSA-23	10.1	9.50681	7.50932	8.38924	8.9796	9.4001	11.1244	10.0127	8.32808	11.2712	9.59679	8.13706	9.71661	11.4265	10.7486	10.4828	11.6726
peptide-Tn	157	Ac-S-Tn(Thr)-S-G HSA-04	8.33007	7.22882	7.22882	7.22882	7.22882	7.22882	7.4245	7.77403	7.23758	8.02239	7.22882	7.22882	8.15638	8.69695	8.21818	8.84323	7.22882
peptide-TF	158	Ac-TF(Ser)-G - 04	8.304	7.45314	7.22882	7.22882	10.4841	7.22882	7.2936	7.45834	10.0101	8.70572	7.22882	7.22882	7.22882	9.50305	10.6136	7.22882	11.7258
peptide-TF	159	Ac-TF(Ser)-G - 24	10.5209	9.34922	7.32239	10.4751	12.6284	7.76146	9.99672	8.89015	12.963	12.2985	7.78234	9.63975	9.49548	11.2731	14.2802	8.86688	13.7974
peptide-Tn	160	Ac-T-Tn(Thr)-P-G - 04	7.8639	7.61552	7.37832	7.22882	8.45973	7.22882	7.80292	8.94303	7.32239	8.06391	7.22882	7.22882	8.11089	9.52675	8.78441	9.91115	11.0884
peptide-Tn	161	Ac-S-Tn(Thr)-G-G - 03	7.54197	7.22882	7.29682	7.22882	7.69025	7.22882	7.48689	8.33375	7.22882	7.53689	7.22882	7.22882	7.46868	9.10758	8.21818	8.23422	10.6144
peptide-Tn	162	Ac-V-Tn(Thr)-S-G - 04	7.31274	7.43509	7.4245	7.34253	7.22882	7.22882	7.72742	7.85115	7.78234	7.71877	7.22882	7.22882	7.22882	9.53661	8.54197	9.58376	9.11583
peptide-Tn	163	Ac-S-Tn(Thr)-A-G - 04	7.66657	9.26569	7.2675	7.22882	7.28256	7.22882	8.10427	8.62711	7.22882	8.51432	7.22882	7.22882	7.49927	9.19271	8.04534	9.20049	7.695
glycolipid	164	GA2di (accurate) - 28	9.31818	9.59678	9.51931	10.0528	9.37773	8.48151	7.22882	8.76985	9.47895	12.2222	8.24027	9.71878	9.71877	10.8531	13.1306	10.096	13.2105
N-linked	165	NGA3B - 06	7.22882	12.3793	7.22882	7.22882	7.22882	7.22882	7.22882	7.22882	7.22882	7.22882	7.22882	7.22882	7.22882	7.74265	8.68184	7.64571	9.55493
N-linked	166	NGA3 - 01	7.22882	7.22882	7.22882	7.22882	7.22882	7.22882	7.22882	7.22882	7.22882	7.23758	7.22882	7.22882	7.22882	7.25561	7.22882	7.22882	7.22882
N-linked	167	NGA4 - 06	7.22882	12.0478	7.22882	7.22882	7.22882	7.22882	7.22882	7.22882	7.22882	7.22882	7.22882	7.22882	7.22882	7.22882	7.22882	7.22882	7.22882
N-linked	168	NGA4(B)2 - 04	7.22882	7.22882	7.22882	7.22882	7.22882	7.22882	7.22882	7.22882	7.22882	7.32556	7.22882	7.22882	7.22882	7.22882	7.63205	7.22882	12.3761
N-linked	169	NGA5B - 02	7.22882	7.22882	7.22882	7.22882	7.22882	7.22882	7.22882	7.22882	7.22882	7.53689	7.22882	7.22882	7.22882	7.22882	7.22882	7.22882	10.0154
N-linked	170	NA4 - 05	7.22882	7.22882	7.22882	7.22882	7.22882	7.22882	7.22882	7.22882	7.22882	7.22882	7.22882	7.22882	7.22882	7.22882	7.34356	7.22882	8.93186
peptide-Tn	171	Ac-P-Tn(Thr)-T-G - 05	9.79537	8.59914	8.23421	7.58257	8.90928	7.78234	9.76671	8.74028	7.68369	8.96145	8.38925	7.22882	7.58257	10.3052	8.46758	10.7068	8.14675
peptide-Tn	172	Ac-P-Tn(Thr)-T-G - 08	11.6292	10.0145	9.40414	9.15798	10.4239	9.76671	11.303	10.536	9.61668	10.8781	9.88533	8.82724	9.04676	11.3517	10.1564	11.2738	11.3625
peptide-Tn	173	Ac-P-Tn(Thr)-T-G - 22	12.9728	11.4489	11.1167	11.1134	12.1614	11.3433	12.7417	12.1917	11.3131	12.3236	11.9612	10.646	11.0228	12.4417	11.7858	12.4424	13.2712
peptide-Tn	174	Ac-Tn(Thr)-Tn(Thr)-Tn(Thr)-G - 05	8.07905	7.22882	7.58257	7.22882	7.62154	7.50932	8.15318	9.11748	7.40549	9.71335	7.22882	7.59207	9.36868	10.7445	9.84292	10.1572	10.4355
peptide-Tn	175	Ac-Tn(Thr)-Tn(Thr)-Tn(Thr)-G - 08	10.5572	8.807	8.79678	7.90925	9.60828	8.97602	9.736	9.58257	8.86687	10.4322	7.48406	8.65681	10.2635	11.5372	11.0262	11.1431	11.1576
peptide-Tn	176	Ac-Tn(Thr)-Tn(Thr)-Tn(Thr)-G - 20	11.3491	9.92624	9.67143	9.4661	11.3546	9.66583	11.0673	9.46997	9.63172	10.7488	10.0145	9.38652	10.9393	12.3236	12.0312	11.5991	10.8935
peptide-Tn	177	Ac-S-Tn(Thr)-Tn(Thr)-G - 05	7.22882	7.22882	7.22882	7.22882	7.74619	7.31413	8.24629	7.22882	7.2675	9.48914	7.32556	7.22882	7.22882	10.0622	9.21235	9.37557	10.1596
peptide-Tn	178	Ac-S-Tn(Thr)-Tn(Thr)-G - 09	7.5043	7.68369	7.3394	7.22882	9.24241	8.20359	9.22357	8.05365	7.67479	11.2485	8.35621	7.25561	7.22882	10.6714	10.3876	10.0277	11.3482
peptide-Tn	179	Ac-S-Tn(Thr)-Tn(Thr)-G - 22	9.44886	9.8737	8.32239	8.99761	10.2758	9.49168	10.922	9.65228	8.54397	12.8392	10.2121	8.54397	8.64546	11.4242	11.8376	11.0459	13.0662
non-human-aGal	180	Gala3-type1 - 09	7.22882	7.22882	7.22882	7.22882	7.22882	8.50682	7.22882	9.07918	7.22882	10.0162	7.22882	7.22882	9.9206	9.91871	13.1261	9.78752	13.7858
Blood Group H	181	2'FucLac (BG-H6) - 07	8.95049	7.22882	9.26272	7.22882	7.22882	7.22882	8.59914	9.51931	7.22882	10.1982	7.22882	9.17703	9.62595	8.28484	8.40966	7.34253	11.6443
peptide-Tn	182	Ac-S-Tn(Thr)-V-G - 04	7.22882	7.22882	7.22882	7.22882	7.22882	7.22882	8.37557	7.22882	7.22882	8.0259	7.22882	7.22882	7.31413	7.95778	7.59669	9.29795	7.22882
peptide-Tn	183	Ac-S-Tn(Thr)-V-G - 22	8.3472	7.22882	7.22882	7.55856	8.09687	8.03637	10.396	8.54641	7.22882	10.235	7.48406	7.22882	9.04157	10.0407	9.92362	9.67144	8.72094
peptide-Tn	184	Ac-G-V-Tn(Thr)-S-A-G - 04	7.41373	8.12076	7.22882	7.43509	8.02686	7.55857	9.62942	8.5634	8.2994	7.22882	7.22882	7.22882	7.22882	12.1144	14.1862	10.6876	11.8952
peptide-Tn	185	Ac-G-V-Tn(Thr)-S-A-G - 21	9.51096	9.86883	7.22882	9.24026	10.1411	9.13056	11.9458	10.5802	11.1786	9.61785	8.98506	8.25528	7.94673	12.9735	14.6016	11.6152	13.1312
peptide-TF	186	GTSSA-TF(Ser)-TGHATPLPVTD	8.90351	7.32556	7.39769	7.22882	7.22882	7.22882	7.90926	8.46352	7.78234	8.15318	7.76985	7.22882	7.22882	8.49421	8.8247	7.22882	7.22882
peptide-TF	187	GTSSAS-TF(Thr)-GHATPLPVTD	9.67083	7.22882	7.72741	7.54397	7.22882	7.22882	7.66133	7.70572	8.27898	8.73386	7.22882	7.22882	7.29682	8.16276	7.33501	7.22882	7.22882
peptide-TF	188	GTSSASTGHA-TF(Thr)-PLPVTD	9.94557	8.75936	8.28484	7.35373	7.41373	8.1786	10.0294	9.3023	8.98505	10.1435	9.6466	7.81108	8.13706	10.619	8.7686	8.37007	8.91872
peptide-TF	189	GTSSA-TF(Ser)-TF(Thr)-GHATPLPVTD	13.0206	9.34782	9.04503	10.4815	9.79926	9.95319	12.0777	10.7672	11.3739	10.4328	10.605	7.84323	8.88243	10.7397	10.0778	9.53784	11.0281
peptide	190	GTSSASTGHATPLPVTD	11.4887	7.22882	7.79883	9.12567	7.81857	7.22882	10.7317		8.88049	8.48914		7.22882	7.28517	8.86687	8.45381	7.95779
z-control	191	PEG-linker - 06	7.96996	7.22882	7.22882	7.22882	7.22882	7.22882	7.22882		7.67479			7.22882	7.22882		8.07391	7.22882
non-human-aGal	192	Galilli - 21	8.75584	7.93185	10.994	7.22882	7.90784	8.90164	8.51931		9.55128			8.83125	10.316			10.096
Blood Group H	193	6'Neu5Ac-LNF V - 12	9.04272	9.64887	7.22882	9.52922	9.28079	7.44792	9.88726	10.2797	12.5839	8.00473	9.75936	8.13056	11.886	10.0699	10.13	11.0502	12.7261
Lewis+Sia	194	Fuc, 6'Neu5Ac-LNnH-APD-HSA - 12	7.22882	7.22882	7.22882	7.22882	7.22882	7.22882	7.22882	7.22882	7.22882	7.22882	7.22882	7.22882	7.22882	7.22882	7.22882	7.22882	7.22882
carb-Sia	195	3'Neu5Ac-3-FL - 07	7.22882	7.22882	7.22882	7.22882	7.22882	7.22882	7.22882	7.22882	7.22882	7.22882	7.22882	7.22882	7.22882	7.22882	7.22882	7.22882	7.22882
peptide	196	Ac-S-Thr-S-G - 18	10.4464	7.92811	8.32808	8.98865	8.55492	9.19583	11.6071	10.3281	7.22882	11.204	9.05021	9.09762	9.13706	10.0127	10.6105	9.50682	11.7937
N-linked	197	GlcNAc-Man3 - 02	7.80934	7.22882		7.22882	7.22882		7.22882	7.22882	7.22882	7.22882	7.22882			7.62941	7.4928	7.22882	7.22882
N-linked	198	LacNAc-Man5 - 02	7.22882	7.22882	7.22882	7.22882	7.22882	7.22882	7.22882	7.22882	7.22882	7.22882	7.22882	7.22882	7.22882	7.25561	7.3472	7.22882	7.22882
N-linked	199	GlcNAc-Man5 - 03	7.22882	7.22882	7.22882	7.22882	7.22882	8.2251	7.22882	7.22882	7.22882	7.22882	7.22882	7.22882	7.22882	7.22882	7.22882	7.22882	7.7638
Lewis	200	LeA-LeX - 21	7.22882	7.22882	7.22882	7.22882	7.22882	7.22882	7.22882	7.78234	7.22882	7.22882	7.22882	7.62017	7.22882	7.22882	9.43391	7.22882	7.22882
carb-Sia	201	3'Neu5Ac-LNnT - 09	7.22882	7.22882	7.22882	7.22882	7.22882	7.22882	7.22882	7.22882	7.22882	7.22882	7.22882	7.22882	7.22882	7.22882	7.22882	7.22882	7.22882
GAG	202	Hep-N-acetylated	7.22882	7.22882	7.22882	7.22882	7.22882	7.22882	7.22882	7.22882	7.22882	7.31413	7.22882	7.22882	7.22882	7.22882	7.22882	7.22882	7.22882
GAG	203	Hep-5000 - 01	7.22882	7.22882	7.22882	7.22882	7.22882	7.22882	7.26751	7.22882	7.22882	7.22882	7.22882	7.22882	7.22882	7.22882	7.22882	7.22882	7.22882
N-linked	204	Man6 - I - 04	7.22882	7.22882	7.22882	7.22882	7.22882	7.22882	7.22882	7.22882	7.22882	7.22882	7.22882	7.22882	7.22882	7.22882	7.22882	7.22882	7.22882
Lewis	205	3'-sulpho-LeX - 15	9.89334	8.53907	10.0536	9.98775	9.17687	10.9751	12.1175	11.3235	9.45314	8.52675	8.5634	7.58522	9.05878	11.1459	9.21235	8.11419	7.93559
GAG	206	Hya9 - 03	7.22882	7.44268	7.61552	7.35062	7.22882	7.90164	9.0758	7.87856	9.34922	11.805	8.25528	7.82322	9.87273	9.61203	13.2203	8.90545	10.7798
Lewis	207	3'-sulpho-LeA - 15	12.9393	9.81107	9.91871	8.60384	7.22882	9.96967	13.3834	11.5634	11.863	11.3482	9.78234	9.30518	10.5849	9.31954	9.10067	10.0724	10.3174
non-human	208	Gala1-2Gal - 13	11.6312	9.31668	8.75514	9.49421	7.93641	8.43743	7.78234	8.58019	9.00651	11.7991	8.70572	8.85707	10.2812	8.96145	10.4234	9.05879	12.7931
Lewis	209	6'-sulpho-LeX - 08	9.61448	7.22882	7.22882	8.96145	8.8308	8.20049	7.78234	7.43509	10.1794	8.48405	9.47639	7.54397	7.29682	10.2251	7.52757	7.22882	10.1101
GAG	210	Hya8 - 03	7.22882	9.02765	9.36592	7.22882	7.84292	7.98686	8.09762	8.63861	7.70572	11.8402	8.76146	8.63402	9.74347	10.0934	10.402	10.6455	13.0145
Lewis	211	6'-sulpho-LeA - 16	7.22882	7.22882	7.22882	9.48787	7.22882	7.22882	7.22882	7.22882	7.22882	7.22882	8.24629	7.22882	8.65681	7.71877	7.75584	7.22882	7.22882
Blood Group H	212	MSMFLNH I - 11	7.22882	7.22882	7.22882	7.22882	7.22882	7.22882	7.22882	7.22882	7.22882	7.22882	7.22882	7.22882	7.22882	7.22882	7.22882	7.22882	7.22882
Blood Group A	213	A-LeB hexa - 06	7.22882	7.22882	7.22882	7.22882	7.22882	8.23118	7.22882	7.22882	7.22882	7.22882	7.22882	7.43216	7.22882	9.17387	7.84895	7.65228	7.22882
N-linked	214	Hybrid-M5N4B - 03	7.22882	7.22882	7.22882	7.22882	7.22882	7.22882	7.22882	7.22882	7.22882	7.22882	7.22882	7.22882	7.22882	7.22882	7.22882	7.22882	7.22882
Lewis	215	MSMFLnNH - 09	7.22882	7.22882	7.22882	7.22882	7.22882	7.22882	7.22882	7.22882	7.22882	7.22882	7.22882	7.22882	7.22882	7.22882	7.22882	7.22882	7.22882
carb-type1	216	iLNO - 06	7.22882	7.22882	7.22882	7.22882	7.22882	7.22882	7.22882	7.22882	7.22882	7.22882	7.22882	7.22882	7.22882	7.22882	8.24812	7.22882	7.22882
Blood Group H	217	MFLNH I - 11	14.2253	10.5037	10.3838	9.05878	7.22882	10.6375	11.8988	12.1111	12.1498	12.1369	11.5002	7.69695	11.1367	10.8156	10.565	8.58019	12.3473
non-human-aGal	218	alphaGal-6-deoxy - 11	8.72996	7.22882	7.2675	7.22882	8.72833	8.57541	7.22882	8.64546	8.26124	9.81817	8.89973	7.22882	10.1628	10.1265	13.099	9.45834	13.6159
Lewis	219	MFLNH III - 14	7.22882	7.22882	7.22882	7.22882	7.22882	7.22882	7.22882	7.22882	7.22882	7.22882	7.22882	7.22882	7.32556	7.47382	12.1544	7.22882	7.22882
Blood Group H	220	TFiLNO(1-2,1-2,1-3) - 04	7.22882	7.22882	7.22882	7.22882	7.22882	7.22882	7.22882	7.22882	7.22882	7.22882	7.22882	7.22882	7.22882	7.22882	7.22882	7.22882	7.22882
Lewis	221	LeC (dimeric)-Sp - 16	14.7941	9.53046	10.4955	9.83625	7.89334	7.22882	8.03984	10.47	11.3852	11.2771	11.4706	8.93745	8.83725	10.045	11.3832	11.94	14.263
carb-Sia	222	3'Neu5Ac(9Ac)-LacNAc-Sp - 04	8.07905	8.55128	9.04676	8.10758	8.07905	7.22882	8.75514	9.84819	7.22882	9.31238	7.22882	7.69695	7.26421	8.92998	8.27521	8.17229	7.5994
non-human-aGal	223	Bdi-g - 06	7.28256	7.22882	7.22882	7.22882	7.90206	7.22882	7.22882	7.44792	7.22882	9.21591	7.22882	7.22882	7.46122	8.2994	8.89625	8.06391	8.11748
glycolipid	224	Lac-C5 - 14	11.6516	10.7052	12.8372	9.09094	9.17088	9.51682	10.9909	10.8546	9.71117	12.5157	10.1556	9.92999	10.8422	13.9009	13.1191	9.94673	13.4586
carb-Man	225	Mana1-6Man-a - 04	7.22882	7.22882	7.22882	7.22882	7.22882	7.22882	7.22882	8.67925	9.33516	7.74028	7.22882	7.22882	7.22882	9.28191	8.12941	7.22882	8.96511
Blood Group B	226	B tetra type 1-Sp - 16	7.22882	9.09762	8.13706	7.22882	7.22882	7.34253	7.22882	8.21898	9.26865	9.83425	8.90164	8.7231	7.22882	10.3994	13.5324	10.2259	12.2175
carb-type 2	227	LacNAc-Sp - 06	9.34613	9.55735	7.6386	10.1888	8.47927	7.63861	8.69034	9.65342	8.58732	8.27013	9.81817	7.22882	7.87467	9.19271	11.4664	7.22882	8.93186
carb-GlcNAc	228	LNT-2-Sp - 15	11.4102	12.7619	13.1394	11.6497	12.0031	11.2712	12.692	11.7352	11.5476	11.8625	10.6357	9.84917	11.9135	13.0694	12.3969	11.4603	13.8726
glycolipid	229	GD1a-Sp - 05	7.22882	7.22882	7.22882	7.22882	7.22882	7.22882	7.22882	8.02239	7.22882	8.13056	7.22882	7.22882	7.22882	8.2994	8.93641	7.22882	7.37037
carb-Sia	230	6'Neu5Gc-LacNAc-Sp - 05	7.22882	7.22882	7.22882	7.22882	7.22882	7.22882	7.22882	7.41622	7.22882	9.07918	7.22882	7.22882	7.22882	9.62364	9.90061	7.22882	8.97602
glycolipid	231	SSEA-4-Sp - 05	8.7381	7.22882	7.9651	13.6101	7.94487	8.52675	8.88629	9.6837	7.96875	12.5974	8.1786	8.06391	8.76566	11.4259	11.7658	8.04676	9.45314
carb-Sia	232	3'Neu5Ac(9Ac)-LacNAc-Sp - 10	9.20062	9.47511	10.6155	9.71661	8.42386	8.91115	9.8212	11.2976	7.84322	10.9159	8.27014	10.0775	7.95778	9.89782	10.6763	9.74879	10.4447
carb-Sia	233	3'Neu5Ac(9Ac)-LeC-Sp - 12	11.2208	9.9064	10.4014	10.6602	9.344	10.1966	8.33375	10.0206	10.4577	11.9511	11.6152	8.83725	9.24328	10.1435	12.2977	11.1257	13.7712
carb-GalNAc	234	LDN-Sp - 14	11.8153	12.9774	10.096	9.98955	8.60561	9.69255	10.966	9.96237	11.0575	11.7761	11.15	8.81716	11.5134	11.5775	12.8173	11.209	14.2612
Blood Group B	235	B tetra type 2-Sp - 07	7.22882	8.73386	7.40549	7.22882	7.65337	8.27898	7.22882	8.21898	7.44268	9.57062	8.6837	7.72742	7.74028	10.4142	13.2257	9.80395	11.2812
glycolipid	236	GD1a-Sp - 10	7.22882	7.22882	7.22882	7.22882	7.22882	7.22882	7.22882	7.22882	7.22882	7.22882	7.22882	7.22882	7.22882	7.72118	7.63902	7.22882	7.22882
peptide-GlcNAcb	237	Ac-S-Ser(GlcNAc-b)-S-G - 24	7.22882	7.22882	7.22882	8.76566	7.47344	7.71878	9.86981	7.56822	8.40549	12.3236	7.23758	7.33689	10.9954	10.486	12.677	9.8212	12.9787
carb-type 2	238	LacNAc-Sp - 15	10.4198	10.1943	7.77402	10.133	8.5949	8.83725	9.17703	9.80292	10.3618	9.29505	10.8993	7.22882	9.37969	9.48278	11.6299	7.98326	10.0682
Lewis	239	LeC (dimeric)-Sp - 06	14.0679	8.33375	8.97421	8.27013	7.22882	7.22882	8.23118	9.45964	10.7599	10.7296	9.95595	8.53907	7.98325	9.78027	11.2727	11.2224	13.5338
glycolipid	240	Lac-C5 - 05	9.96304	10.1289	11.9326	8.02939	8.70361	8.58495	9.16595	10.4557	8.8212	12.2491	9.44006	9.26124	9.99671	12.6945	13.1869	9.76462	12.6044
glycolipid	241	SSEA-4-Sp - 12	9.62856	7.22882	8.60618	13.9501	8.64076	8.78648	9.66245	9.4001	8.62248	12.6591	8.70134	7.90164	9.28338	11.2943	11.6839	8.28484	9.87565
non-human-aGal	242	Bdi-g - 16	7.22882	7.33375	8.08759	7.22882	8.74134	8.14675	7.22882	9.22051	7.22882	10.0596	7.22882	7.83525	9.15318	9.58969	11.5445	9.28777	12.2474
Blood Group A	243	A tetra type 1-Sp - 15	7.22882	7.23758		7.22882	7.22882		7.22882	7.22882	9.59442	8.66807	7.22882			9.21591	9.77574	8.70134	12.218
non-human	244	Forssman Tetra-BSA - 05	7.22882	7.22882		7.22882	7.40149		7.22882	9.10095	8.94673	13.4624	7.22882			11.744	13.3009	10.0792	14.5657
z-control	245	BSA - C5 (Alkyne) - 10	8.94346	9.53661		7.32556	7.22882		8.8805	8.78648	7.22882	9.28044	7.22882			10.1125	9.21818	7.35373	9.77507
Blood Group H	246	BG-H2 - 16	11.3295	8.27013		10.1691	9.49473		10.5489	10.7215	8.40279	9.62133	8.00118			12.4464	11.3387	10.5397	10.8649
glycolipid	247	GD3-Sp - 08	7.22882	7.22882	7.22882	7.22882	7.22882	7.22882	7.22882	7.22882	7.22882	10.0346	7.22882	7.22882	7.22882	8.20976	9.71272	7.22882	11.0021
Blood Group A	248	A tetra type 2-Sp - 17	7.22882	7.68369	9.10758	7.22882	7.95049	8.74454	7.22882	7.22882	7.22882	10.4109	7.66583	8.38925	9.11418	9.01182	9.73566	8.48406	13.2736
carb-Sia	249	6'Neu5Ac-LacNAc (dimeric)-Sp - 13	13.6752	13.0518	13.1367	10.1888	11.3958	11.732	12.6356	11.1516	12.7087	12.9844	13.0945	11.3492	11.6254	13.0992	11.746	11.887	13.1726
glycolipid	250	GM3(Gc)-Sp - 14	7.22882	7.22882	10.9646	7.22882	8.41981	7.22882	7.22882	7.22882	7.22882	10.0682	7.22882	8.25528	7.22882	9.14675	10.2595	8.00118	12.1904
carb-Sia	251	3'KDN-LacNAc-Sp - 05	7.22882	8.807	7.22882	9.24929	8.46366	7.22882	7.2936	7.35373	9.12567	8.42951	7.22882	7.22882	8.01182	10.2848	10.4681	7.22882	10.5224
carb-GlcNAc	252	GNLacNAc-Sp - 06	10.9675	12.0261	9.51931	10.3632	10.8908	10.2553	11.4028	10.1943	10.981	10.3583	9.05365	8.27014	10.4745	11.8353	11.3953	9.50807	10.6551
Blood Group A	253	2'F-A type 2-Sp - 05	7.22882	8.30806	8.90545	7.22882	8.25494	8.80292	7.22882	7.22882	7.22882	7.49421	7.22882	7.22882	7.22882	9.38652	9.08416	8.55129	8.49675
glycolipid	254	Gb4 tetra (P1 tetra)-Sp - 15	9.4976	8.88243	8.48405	7.22882	8.86538	8.71661	7.22882	9.30663	7.81107	12.115	8.74879	8.15318	8.84123	11.2771	11.4681	9.75197	11.8068
carb-GlcNAc	255	GNLacNAc-Sp - 16	12.227	14.1565	11.1896	10.396	10.6408	11.9047	13.2527	12.1302	12.5204	12.2057	11.0338	10.2775	11.8445	14.7519	11.8354	11.7753	13.0067
carb-Sia	256	3'Neu5Gc-LacNAc-Sp - 06	7.22882	8.55128	7.22882	8.79678	8.60027	7.22882	7.55857	9.90926	7.22882	9.70244	7.22882	7.22882	7.22882	9.64546	8.90206	7.22882	9.41622
glycolipid	257	GT3-Sp - 03	7.22882	7.22882	7.22882	7.22882	7.22882	7.22882	7.22882	9.00651	7.22882	10.2357	7.22882	7.22882	7.22882	9.28191	8.48895	7.22882	9.60853
carb-Glc	258	Glc-a - 05	7.22882	7.22882	7.22882	7.22882	7.22882	7.22882	7.22882	9.12403	7.22882	11.5543	7.22882	7.28517	11.7596	10.5652	12.4016	8.39739	13.162
Lewis	259	LeC-Sp - 15	7.95886	8.46352	9.9045	7.22882	7.22882	7.22882	7.93931	8.58733	8.88629	11.5664	8.04676	8.94303	7.50932	10.1273	12.2308	10.9126	14.6924
z-control	260	Triazole linker from Xuefei - 43	12.9182	11.0524	11.786	11.2452	11.7417	11.8897	12.7239	11.3793	10.4828	13.3313	11.95	8.66358	11.7104	12.3903	12.6817	11.6898	14.1221
carb-Sia	261	6'Neu5Ac-LacNAc-Sp - 05	7.22882	7.22882	7.22882	7.22882	7.22882	7.22882	7.22882	7.74028	7.22882	9.26569	7.22882	7.22882	7.22882	8.71661	10.0473	7.22882	10.1224
glycolipid	262	Fuc-GM1a - 08	7.22882	7.22882	7.22882	7.22882	7.22882	7.22882	7.22882	7.22882	7.67479	9.38516	7.22882	7.22882	7.22882	8.24629	9.54476	7.22882	10.2448
carb-Sia	263	3'KDN-LeC-Sp - 04	7.22882	7.99403	9.15798	7.22882	7.22882	7.22882	8.19427	8.7231	8.4242	11.0989	7.22882	9.06732	7.22882	9.8462	11.8138	10.486	13.1865
N-linked	264	Man1 - 04	7.47344	7.22882	7.22882	7.22882	7.22882	7.22882	7.22882	7.23758	7.22882	8.79061	8.39739	7.22882	10.0834	8.56821	9.50239	7.22882	11.1849
Blood Group A	265	A tetra type 1-Sp - 05	7.22882	7.32239	7.46868	7.22882	7.22882	8.84124	7.22882	7.29682	10.2312	8.34221	7.22882	7.9206	7.33375	8.89398	9.70111	8.55615	11.88
carb-GlcNAc	266	3'GN type1-Sp - 16	10.5354	8.58019	9.27309	7.22882	7.22882	7.84323	7.89015	9.58257	8.8212	11.2716	9.25826	8.86688	8.99224	9.85608	11.493	10.7693	14.1035
Blood Group B	267	2'F-B type 2-Sp - 15	7.22882	8.01182	8.30518	7.22882	7.62154	7.60619	7.22882	7.22882	7.22882	9.81918	8.63402	8.2994	8.2994	10.8669	11.7181	9.60032	13.1259
carb-Sia	268	3'KDN-LeC-Sp - 12	7.22882	8.56821	9.64089	7.22882	7.22882	7.22882	8.03637	8.92811	9.53907	11.3037	7.66133	8.80701	7.22882	10.4942	11.8321	11.1699	13.9236
Blood Group B	269	B tetra type 2-Sp - 20	7.22882	9.51307	8.70134	7.22882	8.33007	8.97964	7.88243	8.95779	8.31381	10.2403	9.0294	8.5634	8.46352	11.4165	13.7899	10.1516	12.4942
non-human	270	Galb1-4Gal	9.16243	7.22882	7.22882	8.43743	9.16364	7.23758	10.6114	9.54152	8.28484	10.3408	7.22882	9.79473	11.4505	10.9486	9.20062	8.58733	13.9655
glycolipid	271	GM2-Sp - 07	7.22882	7.22882	7.22882	7.22882	7.22882	7.22882	7.22882	7.22882	7.22882	7.62274	7.22882	7.22882	7.22882	7.97602	8.23668	7.22882	8.44531
carb-Sia	272	3'KDN-LacNAc-Sp - 12	7.43391	9.27751	7.22882	10.069	8.9222	7.22882	7.22882		9.29214		7.22882	7.4245	8.67255	11.4616		7.22882	11.7193
carb-Sia	273	3'Neu5Ac-LacNAc-Sp - 05	7.22882	8.8959	7.22882	8.807	8.75584	7.22882	7.47383	7.92811	7.22882	8.98865	7.22882	7.22882	7.65228	8.59914	9.11823	7.22882	9.64204
carb-Sia	274	6'Neu5Ac-LDN-Sp - 13	7.22882	7.22882	7.22882	7.22882	7.22882	7.22882	7.22882	7.52428	7.22882	12.4874	8.00474	7.22882	9.88243	10.6489	11.4966	8.1403	11.5056
carb-Man	275	Man-a - 05	7.22882	7.22882	7.22882	7.22882	7.22882	7.22882	7.22882	7.22882	7.22882	7.84543	7.22882	7.22882	7.22882	8.02939	8.47344	7.22882	7.63861
Blood Group B	276	B tetra type 1-Sp - 04	7.28256	8.50681	7.91304	7.22882	7.22882	7.22882	7.22882	7.72742	7.22882	9.51931	8.49422	7.74879	7.22882	10.561	13.2197	9.42022	11.6534
Blood Group A	277	A tetra type 2-Sp - 07	7.22882	7.22882	8.70134	7.22882	7.22882	8.78648	7.22882	7.22882	7.22882	9.25079	7.22882	8.16277	8.68591	9.16912	9.87501	7.99404	12.0562
carb-type 1	278	LNT-Sp - 06	9.30838	11.8016	7.22882	10.0976	7.22882	9.54397	7.74879	9.75725	9.0758	9.3295	7.50932	7.31413	8.2994	9.48914	11.3443	7.22882	10.1427
Lewis	279	LeC-Sp - 07	7.22882	8.01182	9.00651	7.22882	7.22882	7.22882	8.04676	8.20359	7.22882	11.0043	7.33375	8.88629	7.35062	9.77923	11.6591	10.3858	13.8201
glycolipid	280	GQ2-Sp - 06	7.22882	10.6876		7.22882	10.0662	10.598	10.2709	12.2374	7.22882	9.65228	10.8727		7.6386	11.4609	10.7242	11.2724	9.52551
carb-Sia	281	3'Neu5Ac-LeC-Sp - 12	7.22882	9.21591	9.70572	7.22882	7.22882	7.22882	8.08759	8.84124	8.24026	11.1612	8.40279	8.6837	7.22882	10.3926	12.0762	11.0145	13.7937
glycolipid	282	GM3-Sp - 11	7.22882	7.22882	7.22882	7.22882	7.22882	7.22882	7.22882	7.82322	7.22882	10.3109	7.22882	7.97602	7.22882	9.33092	11.59	8.1403	12.2918
peptide-Tn	283	R-Tn(Ser)-Tn-hydroxyethylamide - 36	9.73159	8.6386	7.95778	8.95594	11.6919	9.57661	9.43348	10.7333	11.5814	13.3149	9.78545	9.23573	10.394	12.2528	13.5786	10.6698	15.8242
carb-Sia	284	3'Neu5Ac-LeC-Sp - 05	7.22882	9.09595	9.36176	7.22882	7.22882	7.22882	8.41888	8.84124	7.50932	11.3355	7.36177	8.92811	7.22882	10.1532	11.8467	10.8323	13.4563
glycolipid	285	GM3-Sp - 04	7.22882	7.22882	7.22882	7.22882	7.22882	7.22882	7.22882	7.67479	7.22882	10.333	7.22882	7.81513	7.22882	9.21745	11.4627	7.34253	11.7125
carb-GlcNAc	286	3'GN-LacNAc (dimeric)-Sp - 14	11.5079	13.083	10.3742	10.2425	10.9529	10.9509	12.3954	10.7875	11.8385	10.8172	10.1043	9.2327	10.8372	11.6571	11.3514	10.5421	11.9483
carb-GlcNAc	287	LNT-2-Sp - 06	9.0041	8.85707	12.2469	8.88629	9.69444	8.41086	10.0189	8.89973	9.11747	10.672	8.88629	7.33375	10.3387	11.135	11.0909	9.38652	12.2854
glycolipid	288	GT2-Sp - 08	7.22882	11.6234	7.22882	7.22882	9.98372	11.1427	10.7761	12.3709	7.22882	9.11747	11.7836	8.91494	8.74241	11.6511	10.3667	11.8242	7.9724
non-human	289	Forssman Tetra-BSA - 13	7.22882	7.22882	9.87759	7.23758	8.65802	9.61086	7.40549	10.667	10.2059	14.9188	10.0145	9.28777	12.3959	12.9567	14.7526	11.3016	16.0848
non-human-aGal	290	alpha-Gal tetra - 17	7.24651	7.22882	7.93185	7.22882	7.74941	9.38925	7.22882		8.97964		8.07411	9.08087	10.7397			10.0346
glycolipid	291	Gb5/SSEA3 - 04	7.22882	7.22882	7.38136	7.22882	7.26915	7.22882	7.22882	7.22882	7.22882	11.7368	7.22882	7.22882	8.09762	10.3638	12.1547	8.78648	13.2978
carb-Sia	292	3'Neu5Ac-LacNAc-Sp - 10	7.22882	8.83725	7.22882	9.16912	8.81088	7.22882	7.22882	7.48406	7.22882	8.99403	7.22882	7.22882	7.22882	8.31954	9.49952	7.22882	10.4055
Blood Group H	293	Globo H - 10	7.22882	7.22882	7.22882	10.663	11.7606	7.34253	7.22882	7.35373	7.22882	10.567	7.22882	8.36454	7.29682	10.5501	11.5646	7.22882	13.2839
Blood Group A	294	Globo A - 09	7.22882	8.78027	9.13381	7.22882	8.45381	9.09762	7.22882	7.57302	10.2059	10.5005	8.91494	8.58733	9.60852	10.491	12.1196	9.02415	13.1361
glycolipid	295	GT2-Sp - 03	7.22882	10.6669	7.22882	7.22882	9.21818	10.457	10.1731	11.6876	7.22882	7.95042	10.7735	8.5634	7.2675	11.135	9.53545	10.9578	9.36038
carb-Sia	296	3'Neu5Gc-LacNAc-Sp - 10	7.22882	8.92436	7.22882	9.71226	8.72833	7.22882	7.22882	8.29068	7.22882	8.71226	7.22882	7.22882	7.38136	8.14675	9.26398	7.22882	9.17703
carb-Sia	297	3'Neu5Ac-LacNAc (dimeric)-Sp - 13	9.96234	12.7603	8.66807	9.98955	7.22882	9.80395	7.95779	9.50431	9.85411	8.60384	8.33658	7.22882	7.71877	8.71226	11.7075	7.22882	10.5802
glycolipid	298	GD3-Sp - 04	7.22882	7.22882	7.22882	7.22882	7.22882	7.22882	7.22882	7.22882	7.22882	9.42951	7.22882	7.22882	7.22882	7.98685	9.24926	7.22882	10.181
peptide-GlcNAca	299	Ac-S-Ser(GlcNAc-a)-S-G - 07	9.7977	7.45834	7.22882	7.22882	7.22882	7.61552	7.22882	8.03984	9.10095	10.0162	8.89973	7.95779	9.02414	10.93	12.6692	8.98326	13.4453
Blood Group H	300	TFiLNO(1-2,1-2,1-4) - 06	7.22882	7.22882	7.22882	7.22882	7.22882	7.22882	7.22882	7.22882	7.22882	7.23758	7.22882	7.22882	7.22882	7.22882	8.58049	7.22882	7.26751
glycolipid	301	GM2-Sp - 14	7.22882	7.22882	7.22882	7.22882	7.22882	7.22882	7.22882	7.22882	7.22882	7.33375	7.22882	7.22882	7.22882	8.02239	8.88896	7.22882	8.46093
carb-type 1	302	LNT-Sp - 15	9.9665	13.9534	7.38136	10.2943	7.22882	10.6714	8.32808	11.4619	10.4129	9.9064	9.51058	7.48406	9.01888	10.1043	11.677	7.98326	10.7693
carb-Sia	303	3'Neu5Gc-LeC-Sp - 12	7.22882	8.64546	9.70681	7.22882	7.22882	7.22882	8.06391	8.93372	7.92811	11.2331	7.74028	8.79678	7.22882	10.1825	11.4754	10.9706	13.6147
glycolipid	304	GQ2-Sp - 03	7.22882	9.01182	7.22882	7.22882	7.50867	9.25079	8.88629	11.582	7.22882	8.69034	9.81108	7.32556	7.22882	11.0281	9.39017	9.93279	9.41963
glycolipid	305	Gb5/SSEA3 - 12	11.6647	8.48914	8.79678	11.5153	11.8395	7.81513	11.6714	8.97964	9.05878	13.2616	8.48915	11.1904	10.0596	11.7764	13.224	10.1043	14.9098
peptide-GlcNAcb	306	Ac-S-Ser(GlcNAc-b)-S-G - 07	7.22882	7.22882	7.22882	7.22882	7.22882	7.22882	7.22882	8.09947	7.22882	9.45314	7.22882	7.22882	7.22882	7.73171	11.5956	7.23758	9.97149
carb-type 2	307	LacNAc (dimeric)-Sp - 16	10.7332	13.1706	9.90925	10.2105	7.30838	10.7688	9.31668	11.1092	9.72741	9.60969	9.39739	8.18489	8.8212	10.4308	11.7125	8.35621	10.9546
carb-Sia	308	3'Neu5Ac-LacNAc (dimeric)-Sp - 06	9.58771	10.7557	8.39196	10.3302	7.22882	9.31238	7.22882	9.16912	8.64546	8.31954	7.22882	7.22882	7.40549	8.43215	11.6522	7.22882	9.44138
non-human-aGal	309	alpha-Gal tetra - 04	7.22882	7.22882	7.22882	7.22882	7.22882	7.22882	7.22882	7.62942	7.22882	8.80088	7.22882	7.22882	7.22882	9.08086	11.0781	7.22882	11.6571
carb-Sia	310	3'Neu5Ac(9Ac)-LeC-Sp - 05	9.97203	9.06732	9.85115	9.90925	9.26624	8.31954	8.75514	10.032	9.29795	11.7844	10.904	9.00118	7.22882	9.99671	12.2665	10.8297	13.29
carb-type 2	311	LacNAc (dimeric)-Sp - 06	9.93499	12.1548	8.95226	10.0792	7.29144	9.74135	7.91305	9.72202	9.40952	9.38788	8.25528	7.76146	7.77402	9.93745	11.4863	7.82322	10.5986
carb-Sia	312	CT/Sda-Sp - 13	9.58771	11.3213	9.55856	11.3645	8.98918	10.8222	10.4783	11.9947	10.1059	10.626	9.53907	9.10924	10.0364	12.1269	11.4334	11.4505	10.8096
carb-type 1	313	MFiLNO(1-3) - 09	7.22882	7.22882	7.22882	7.22882	7.22882	7.22882	7.22882	7.22882	7.22882	8.24629	7.22882	7.22882	8.09762	7.68812	11.9582	7.22882	10.6991
glycolipid	314	GD2-Sp - 04	7.22882	11.4917	7.22882	7.22882	9.42587	10.9715	10.4687	12.451	7.22882	7.22882	11.5583	9.25379	8.10758	11.5507	10.0322	11.6681	8.0605
carb-Sia	315	6'Neu5Ac-LacNAc (dimeric)-Sp - 05	12.6202	11.888	12.2336	10.259	10.4424	11.0442	11.7245	10.4764	11.7317	11.796	12.2384	10.1289	10.8192	12.3916	11.385	10.9706	12.5455
carb-Sia	316	3'Neu5Gc-LeC-Sp - 05	7.22882	8.82724	9.58969	7.22882	7.22882	7.22882	8.34783	8.90545	7.32239	11.2553	7.31413	9.05365	7.22882	10.1476	11.5744	10.8202	13.4294
Lewis	317	DFLNnH, LeA/LeA - 10	7.22882	7.22882	7.22882	7.22882	7.22882	7.22882	7.22882	7.22882	7.22882	7.22882	7.22882	7.22882	7.22882	7.52427	8.25267	7.22882	7.22882
glycolipid	318	GD1b - 05	7.22882	7.22882	7.22882	7.22882	7.22882	7.22882	7.22882	7.22882	7.22882	7.95411	7.22882	7.22882	7.22882	8.90545	7.95328	7.22882	9.48406
carb-Sia	319	6'Neu5Ac-LacNAc-Sp - 11	7.22882	7.22882	7.22882	7.22882	7.22882	7.22882	7.22882	7.22882	7.22882	7.40009	7.22882	7.22882	7.22882	7.38924	9.385	7.22882	8.10095
carb-GlcNAc	320	3'GN-LacNAc (dimeric)-Sp - 06	12.3464	14.0346	11.3607	10.2921	11.4639	12.0968	13.1013	12.3224	12.706	12.2934	11.3302	10.63	11.9154	12.9272	11.5188	11.93	12.9039
N-linked	321	Man1 - 12	11.6589	10.4082	9.04157	9.45314	9.89916	7.22882	7.45834	9.54885	9.95594	11.9307	11.2947	7.84323	12.2766	10.9323	12.3566	9.17387	14.4802
glycolipid	322	GM3(Gc)-Sp - 05	7.22882	7.22882	8.10758	7.22882	8.05319	7.22882	7.22882	7.22882	7.22882	7.93931	7.22882	8.07072	7.22882	8.22509	9.12817	7.22882	10.7709
carb-GalNAc	323	LDN-Sp - 05	10.8078	9.98325	8.62248	10.1508	8.70028	8.37007	9.10593	9.18175	9.89014	10.6334	8.84719	8.05708	10.2236	10.7467	12.1878	9.90641	12.9009
carb-Sia	324	6'Neu5Ac-LDN-Sp - 05	7.22882	7.22882	7.22882	7.22882	7.22882	7.22882	7.22882	7.22882	7.22882	11.4901	7.58257	7.22882	9.28484	8.90545	9.65372	8.00118	8.03482
glycolipid	325	GT3-Sp - 07	7.22882	7.22882	7.22882	7.22882	7.22882	7.22882	7.22882	7.22882	7.22882	8.70134	7.22882	7.22882	7.22882	7.28517	8.4299	7.22882	8.90355
peptide-core 3	326	Ac-S-Thr(core 3)-S-G - 05	7.22882	8.47125	7.22882	7.22882	7.22882	8.39197	7.59207	7.22882	7.22882	8.99224	7.22882	7.22882	10.1849	10.9697	11.094	7.35373	10.8901
carb-Sia	327	3'Neu5Ac-LDN-Sp - 11	7.22882	7.22882	7.22882	9.0622	8.80779	7.22882	7.22882	7.71878	7.22882	11.0459	7.22882	8.16912	7.22882	10.3281	11.173	7.38136	12.3761
carb-GlcNAc	328	3'GN type1-Sp - 04	8.94065	8.01182	8.42951	7.22882	7.22882	7.22882	8.16277	8.2251	7.68369	11.154	8.23422	8.59207	7.22882	9.80088	11.56	10.7057	13.6024
Lewis	329	DFLNHc, LacNAc/LeB - 08	7.22882	7.22882	7.32556	7.22882	7.22882	7.22882	7.22882	7.59679	7.22882	8.43743	7.22882	7.25561	7.22882	7.9206	8.96165	7.22882	9.46223
glycolipid	330	GD2-Sp - 10	7.22882	12.056	7.22882	7.22882	9.71931	11.5308	10.7844	13.0771	7.22882	7.93931	12.2059	9.77923	9.23875	11.894	10.4484	12.1685	8.73386
carb-Sia	331	3'Neu5Ac-LDN-Sp - 05	7.22882	7.22882	7.22882	7.94673	8.8831	7.22882	7.22882	7.22882	7.22882	10.4162	7.22882	7.47383	7.22882	9.64774	10.5719	7.22882	12.0285
z-control	332	BSA - C5 (Alkyne) - 23	9.90423	10.5409	10.0259	8.93745	8.13927	7.68813	9.53907	10.3618	8.19426	10.2848	9.32382	7.85904	9.07072	11.158	9.64509	9.31381	10.4182
Blood Group B	333	2'F-B type 2-Sp - 03	7.22882	7.51931	7.31094	7.22882	7.22882	7.22882	7.22882	7.22882	7.22882	9.0381	7.58257	7.31413	7.2675	10.4687	10.2538	9.34221	10.7483
Blood Group A	334	A tetra type 2-Sp - 05	7.22882	7.22882	8.62711	7.22882	7.22882	8.41888	7.22882	7.22882	7.22882	8.99403	7.22882	7.88243	7.69695	9.33092	9.68352	7.99045	11.6187
Blood Group B	335	B tetra type 2-Sp - 05	7.22882	8.72741	7.22882	7.22882	7.39799	8.06391	7.22882	7.86296	7.32239	9.65568	8.78234	7.22882	7.22882	10.5205	13.0825	9.80088	11.0809
glycolipid	336	GM2-Sp - 04	7.22882	7.22882	7.22882	7.22882	7.22882	7.22882	7.22882	7.22882	7.22882	7.22882	7.22882	7.22882	7.22882	7.22882	7.63205	7.22882	7.22882
Blood Group A	337	BG-A5-05	7.22882	7.22882	7.22882	7.22882	7.22882	7.22882	7.22882	7.22882	7.22882	7.57302	8.55129	7.22882	7.22882	9.19738	10.7214	7.22882	10.2701
peptide-core 3	338	Ac-S-Thr(core 3)-S-G - 21	10.2819	13.757	9.67143	10.0639	9.23323	11.2903	11.9138	9.77403	9.73814	10.9281	9.78752	9.42022	12.631	12.2371	13.1371	9.92811	13.6203
Blood Group B	339	BG-B5-04	7.22882	8.41086	7.22882	7.22882	7.22882	7.22882	7.22882	7.22882	7.22882	8.97421	7.49422	7.67479	8.66132	10.244	11.6923	8.30518	10.2051
Blood Group B	340	BG-B5-17	9.17088	9.74241	9.02063	10.5968	11.0603	9.20204	10.0074	9.35481	9.29795	11.7888	9.30518	10.7891	9.07241	11.2032	14.0257	10.634	13.1829
peptide-F1a	341	Ac-S-Thr(F1a)-S-G - 18	7.22882	7.22882	7.22882	7.36176	9.06618	7.36177	7.61552	8.94858	7.22882	10.9416	9.80395	7.87468	10.8737	13.5549	11.9542	9.33799	12.2972
Blood Group H	342	BG-H1-10	7.47344	7.22882	7.22882	7.22882	7.22882	7.22882	7.22882	7.32556	10.0985	9.45704	7.22882	7.22882	9.32808	9.67479	11.9304	7.22882	11.933
Blood Group A	343	BG-A6-04	7.22882	7.22882	7.22882	7.22882	7.22882	7.22882	7.22882	7.22882	7.22882	7.22882	7.22882	7.22882	7.22882	9.02063	7.98098	7.22882	8.04676
Blood Group A	344	BG-A6-23	7.22882	8.51432	7.70572	7.22882	8.061	9.00118	7.22882	7.28517	7.22882	10.5274	8.64546	8.5634	9.30518	9.50681	10.4424	8.6837	13.7588
Blood Group H	345	BG-H5-04	7.22882	8.17229	7.22882	7.22882	8.10445	7.22882	8.62249	7.22882	9.53415	8.02939	7.22882	7.22882	7.22882	8.24629	7.22882	7.22882	7.82322
Blood Group H	346	BG-H5-19	11.9904	8.98865	7.74028	11.8103	13.5028	9.50807	12.1185	7.22882	12.9534	12.8127	9.16117	11.4574	10.6511	12.7653	11.4649	9.44006	13.8674
Blood Group B	347	BG-B6- 03	7.22882	7.22882	7.22882	7.22882	7.22882	7.22882	7.22882	7.22882	7.22882	7.22882	7.26751	7.22882	7.22882	9.00295	10.2395	7.22882	7.22882
Blood Group B	348	BG-B6-15	7.22882	9.52551	7.69695	7.22882	7.72342	8.53907	7.22882	8.82724	8.13056	9.72202	9.65115	8.49422	8.45574	11.2657	13.8418	10.5676	12.9049
Blood Group H	349	BG-H6-05	7.22882	7.22882	7.22882	7.22882	7.22882	7.22882	7.22882	7.22882	7.22882	7.22882	7.22882	7.22882	7.22882	7.46868	8.01887	7.22882	9.01712
Blood Group H	350	BG-H6-21	7.22882	7.22882	7.26421	7.22882	7.22882	7.22882	7.84323	8.61552	7.22882	8.807	8.74454	7.26751	10.6155	10.1966	10.5373	9.03637	12.3268
Blood Group A	351	BG-A5-16	7.22882	9.47254	9.0758	7.22882	8.44389	9.15478	7.62942	7.22882	11.6884	11.7258	9.37557	9.29214	11.0511	10.0074	11.1959	9.66133	13.8079
y-glycoprotein	352	AGE60	7.22882	7.22882	7.22882	7.22882	7.22882	7.22882	7.22882	7.22882	7.22882	7.22882	7.22882	7.22882	7.22882	7.22882	7.22882	7.22882	7.22882
y-glycoprotein	353	Alpha-1-acid glycoprotein	7.22882	7.22882	7.22882	7.22882	7.22882	7.22882	7.22882	7.22882	7.22882	7.22882	7.22882	7.22882	7.22882	7.22882	7.22882	7.22882	8.4661
y-glycoprotein	354	Alpha-fetoprotein	12.7216	10.7942		9.04676	9.66486	10.4942	13.9586	11.3552	11.4751	12.0072	11.57		10.6748	12.7114	11.3602	9.67479	11.8237
y-glycoprotein	355	BSM	12.2169	10.5427	9.41621	10.7139	9.47051	10.5131	11.923	11.2346	10.1849	10.4505	10.6898	9.77819	10.4407	11.0622	10.2651	10.032	11.493
y-glycoprotein	356	BSM (ox)	7.22882	7.22882	7.22882	7.22882	7.22882	7.61552	7.22882	7.22882	7.22882	7.22882	7.22882	7.22882	7.22882	7.22882	7.22882	7.22882	9.84124
y-glycoprotein	357	BSM (deacetylated)	8.81242	7.55856	7.22882	8.87661	7.22882	8.10758	10.0189	8.21592	7.22882	8.04676	7.71009	7.22882	7.9206	8.19426	7.93641	7.38136	10.154
y-glycoprotein	358	BSM (asialo)	7.22882	8.12403	7.22882	7.22882	7.22882	7.99404	9.10427	7.22882	7.22882	9.11747	7.22882	7.22882	8.55128	8.77194	10.2583	8.45834	10.4974
y-glycoprotein	359	CEA	7.22882	7.22882	7.22882	7.22882	7.22882	7.22882	7.22882	7.22882	7.22882	7.22882	7.22882	7.22882	7.22882	7.61552	7.62154	7.22882	9.68813
y-glycoprotein	360	FABP	7.22882	7.56821	7.22882	7.22882	7.22882	7.22882	7.22882	7.28517	7.22882	7.4456	7.22882	7.25561	8.45053	8.25528	8.18998	7.22882	9.69475
y-glycoprotein	361	fetuin	9.71024	9.01535	9.20513	8.14675	8.64769	8.86688	10.809	7.87468	8.64546	9.9651	10.1628	8.61785	9.13056	9.73064	8.36202	9.02415	10.3541
y-glycoprotein	362	fetuin (asialo)	9.07391	8.94673	8.37557	7.2675	7.22882	8.11419	9.41086	7.43216	8.71226	9.60384	9.54519	8.06391	8.65228	9.5525	8.28857	8.10758	9.32097
y-glycoprotein	363	PSM A pos	7.22882	9.93931	7.22882	7.22882	9.25267	9.89015	7.22882	7.22882	8.58732	10.4129	9.58376	8.78648	7.22882	12.1455	12.7903	10.2312	13.1567
y-glycoprotein	364	PSM A neg	7.22882	7.4245	7.22882	7.22882	7.22882	8.80088	7.22882	7.22882	7.22882	7.58257	7.22882	7.22882	7.49421	8.10758	9.59937	7.22882	10.7057
y-glycoprotein	365	Fetuin (ox)	10.0175	8.26124	9.10095	7.56821	7.34782	8.04676	9.28631	7.22882	8.69475	8.43743	9.10095	8.12076	8.03636	9.22051	7.47344	8.57541	8.37007
y-glycoprotein	366	glycophorin (asialo)	7.22882	7.22882	7.22882	7.22882	7.22882	7.22882	8.46352	9.78441	7.22882	7.71008	7.22882	7.22882	7.66583	8.45574	10.6268	7.22882	10.4499
y-glycoprotein	367	Glycophorin A	7.22882	7.22882	7.22882	7.22882	7.22882	7.33689	7.22882	7.22882	7.22882	7.22882	7.22882	7.22882	7.22882	7.34253	7.90784	7.22882	9.45964
y-glycoprotein	368	hsp90	7.22882	7.22882	7.22882	7.22882	7.22882	7.22882	7.22882	7.22882	7.22882	8.01182	7.22882	7.22882	7.22882	7.25561	7.60079	7.22882	10.3817
y-glycoprotein	369	KLH	7.22882	7.22882	7.22882	7.22882	7.22882	7.22882	7.22882	7.22882	7.22882	7.29682	7.22882	7.22882	7.22882	7.46122	7.95886	7.22882	8.55372
y-glycoprotein	370	gp120	7.22882	7.22882	7.22882			7.22882	7.22882	7.22882	7.22882	7.22882	7.22882	7.22882	7.22882	7.22882	7.22882		7.22882
z-control	371	BSA blank	7.22882	7.22882	7.22882	7.22882	7.22882	7.22882	7.22882	7.22882	7.22882	7.22882	7.22882	7.22882	7.22882	7.22882	7.22882	7.22882	7.22882
y-glycoprotein	372	OSM (asialo)	10.1769	8.46868	8.16912	7.22882	7.91647	8.26421	10.0976	8.54152	9.07072	10.763	8.82322	7.22882	9.01535	9.06732	11.0988	8.89207	11.2323
y-glycoprotein	373	OSM (ox)	7.22882	7.22882	7.22882	7.22882	7.22882	7.55857	7.22882	7.32556	7.22882	7.73171	7.22882	7.22882	7.29682	7.22882	7.22882	7.22882	9.32524
y-glycoprotein	374	ovalbumin	9.00005	7.56821	7.77402	7.22882	8.45381	7.22882	8.39739	7.22882	8.16276	9.40279	7.22882	7.22882	8.96875	9.01535	8.88164	7.22882	9.60149
y-glycoprotein	375	Ovalbumin (ox)	11.3615	10.457	10.0083	9.19738	10.721	9.51682	10.5742	8.77403	9.72202	10.807	10.1468	8.46352	9.89303	10.3109	10.7426	10.5162	10.2151
y-glycoprotein	376	PSA	7.22882	7.22882	7.22882	7.22882	7.22882	7.90164	7.22882	7.22882	7.22882	7.2675	7.22882	7.22882	7.22882	7.32239	7.23735	7.22882	9.75091
y-glycoprotein	377	Tgl	9.04927	8.10427	8.45574	7.33375	9.00005	7.94673	9.85608	9.34783	7.79061	8.3562	8.39197	7.27604	7.67479	7.83125	8.47539	7.88243	7.22882
y-glycoprotein	378	FABP-3	10.5891	9.98955	9.26124	8.44268	9.5289	8.94673	10.6545	9.12076	9.59442	9.05878	10.3687	8.57062	10.922	10.0003	9.64942	8.83326	9.67479
peptide-core 2	379	Ac-S-Thr(core 2)-S-G - 12	8.27073	7.22882	7.22882	7.22882	7.82775	7.73172	8.59914	10.1043	10.2159	10.5694	7.98326	7.22882	7.86296	10.9523	10.9046	9.16912	12.7218
peptide-N-GlcNAc	380	Ac-F-N(GlcNAcb1)-S-G-Hex-12	10.336	7.22882	7.47667	7.22882	7.4385	10.2098	7.69695	7.40848	9.01535	9.5646	7.22882	7.22882	7.96875	10.4492	12.0503	8.75514	11.2209
Peptide-core-5	381	Ac-S-Ser(core 5)-S-G-05	7.22882	7.22882		7.22882	7.22882	7.22882	7.22882	8.06391	8.19426	13.3833	7.22882		10.598	10.8222	11.7285	8.37557	13.8934
Peptide-core-5	382	Ac-S-Ser(core 5)-S-G-18	8.16122	7.22882		7.29682	7.22882		7.22882	10.3394	10.6138	14.7991	10.1346			12.6342	14.0527	11.1059	15.5057
Peptide-core-5	383	Ac-Ser(core 5)-S-G-04	7.22882	7.22882		7.22882	7.22882		7.22882	7.56822	7.46868	12.3383	7.22882			10.0741	10.6016	7.51931	12.7188
Peptide-core-5	384	Ac-Ser(core 5)-S-G-08	7.22882	7.22882		7.22882	7.22882		7.22882	9.51433	9.76985	14.2401	9.17703			12.1314	13.0926	10.4062	14.8723
y-glycoprotein	385	OSM	7.22882	7.22882	7.22882			7.22882	7.22882				7.22882	7.22882	7.22882		7.89334
peptide-Fuc	386	Ac-G-S(Fuca)-S-G-Hex-05	7.22882	7.22882	7.22882	7.22882	7.22882	7.22882	7.22882	7.22882	7.22882	7.22882	7.22882	7.22882	7.22882	7.84322	8.2065	7.22882	8.35621
peptide-Fuc	387	Ac-G-S(Fuca)-S-G-Hex-15	7.22882	7.22882	7.22882	7.22882	7.22882	7.22882	7.22882	8.35621	7.22882	7.40847	8.00474	7.22882	7.22882	11.8362	13.3828	9.34783	12.7933
peptide-Xyl	388	Ac-G-S(Xylb)-G-G-Hex-04	7.22882	7.22882	7.22882	7.22882	7.22882	7.22882	7.22882	7.69695	7.22882	7.45834	7.52428	7.22882	7.22882	9.71117	9.07134	7.22882	11.952
peptide-Xyl	389	Ac-G-S(Xylb)-G-G-Hex-21	7.22882	7.22882	7.32556	7.22882	7.22882	7.22882	8.58019	9.27309	8.1786	10.5682	9.71878	7.23758	10.9007	12.2843	13.6837	10.3288	14.028
peptide-Tn	390	Ac-G-S-T(Tna)A-P-G-Hex-06	7.22882	7.22882	7.22882	7.22882	7.22882	7.22882	7.32556	7.78234	7.22882	7.62941	7.22882	7.43509	7.22882	11.2564	12.9355	9.61901	11.2954
peptide-Tn	391	Ac-G-S-T(Tna)A-P-G-Hex-19	10.4986	10.6557	9.22051	9.69475	11.0358	10.3267	11.7405	11.7691	10.2251	11.0065	9.91115	9.43084	9.32666	13.1696	14.8754	11.4786	13.6203
peptide-Glc	392	Ac-A-S(Glcb)-S-G-Hex-05			7.22882	7.22882	7.22882	7.22882		7.22882		9.20976		7.22882	8.75514	8.37006	10.8824	7.86296	10.536
peptide-Glc	393	Ac-A-S(Glcb)-S-G-Hex-18			8.81715	7.2675	7.72717	8.78027		10.1314		13.1064		8.34221	12.8235	11.8637	13.5882	11.663	14.8733
N-linked	394	Man8D1D3 #2			7.22882	7.22882	7.22882	7.22882		7.22882		7.95042		7.22882	7.22882	8.27013	8.77019	7.22882	10.2425
peptide	395	Muc1			13.4167	14.4636	11.3567	13.466		14.5682		15.4817		10.333	13.3249	12.9928	12.8393	13.757	13.0269
peptide-Tn	396	Muc1-Tn8			14.7257	15.2298	15.3767	15.1088		16.2289		15.8435		13.7874	14.8499	15.3614	15.5187	15.1537	15.6177
peptide-Tn	397	Muc1-Tn15	16.0718	15.1416	13.6008	14.858	14.1873	14.2335	15.2018	15.5058	15.5016	14.9743	15.2938	13.4381	13.5986	14.0297	14.3834	14.5398	14.2998
z-control	398	human IgM	14.0166	14.0817	14.8823	13.6903	13.4507	14.6113	14.5247	14.6355	14.0031	14.5538	14.4431	14.9588	14.6915	14.282	14.1055	13.4999	14.9051
z-control	399	human IgA	11.1051	11.1358	12.1651	10.6426	10.0034	11.8029	11.1134	10.5921	10.9592	10.6765	10.8222	12.2799	12.1506	10.5112	10.4622	10.7074	10.5378
z-control	400	human IgG	7.22882	7.53415	9.18175	7.22882	7.22882	8.86688	7.77403	7.43216	7.32556	8.27013	7.22882	9.18646	8.83725	7.48405	8.16606	7.35373	7.22882
z-control	401	Alexa Fluoro 647	16.1034	16.3623	16.1257	16.238	15.9437	16.1634	16.3742	16.1215	16.3148	16.408	16.2514	16.259	16.0659	16.2158	15.9496	15.9394	16.2957
z-control	402	rabbit IgG	8.17088	8.62248		9.78027	9.24698		8.89015	9.61436	8.59678	9.61552	8.66133		9.40414	9.77507	8.79692	9.88822	9.39197
z-control	403	mouse IgM	13.9459	14.1793		14.6269	14.0112		14.3294	14.661	13.8082	14.7396	14.3632			14.6519	14.4932	14.3566	14.6801
z-control	404	mouse IgG	11.0279	11.2372		10.3088	9.83763		11.162	10.5802	10.752	10.1943	10.5391			10.3804	9.92434	10.5622	10.6483
z-control	405	BSA #2	7.22882	7.22882		7.22882	7.22882		7.22882	8.28484	7.22882	8.23421	7.22882			7.79472	7.67338	7.22882	7.22882
peptide-Man	406	Ac-S-S(Mana)-S-G - 06	7.22882	7.26421		7.22882	7.22882		7.22882	7.37282	7.22882	7.29359	7.22882			8.55614	7.30838	7.22882	8.18175
peptide-Gal	407	Ac-S-S(Gala)-S-G - 06	7.22882	7.22882	7.62941	7.22882	7.22882	7.22882	7.22882	7.22882	7.22882	7.22882	7.22882	7.22882	7.31413	7.49927	7.22882	7.35063	8.01183
peptide-Man	408	Ac-P-T(Mana)-A-G - 07	7.22882	7.22882	7.39769	7.22882	7.22882	7.22882	7.22882	7.22882	7.22882	7.22882	7.22882	7.22882	7.22882	7.22882	9.96996	7.22882	7.22882
peptide-Man	409	Ac-S-S(Mana)-S-G - 20	9.00949	7.22882	7.4245	7.22882	7.22882	7.87078	8.72742	9.43348	7.22882	9.98325	7.22882	7.22882	8.71226	10.5174	10.7242	8.45054	12.309
peptide-Gal	410	Ac-S-S(Gala)-S-G - 16	7.22882	7.22882	7.90925	7.22882	7.22882	7.35373	7.22882	8.5634	7.22882	10.7068	7.22882	7.22882	9.02765	10.0596	10.0115	8.31954	12.6336
peptide-Man	411	Ac-P-T(Mana)-A-G - 22	7.22882	7.22882		7.22882	7.22882		7.22882	7.32556	7.22882	9.736	7.22882			8.16276	10.9339	7.22882	9.9253
y-glycoprotein	412	fetuin (human)	12.8029	12.9385		11.2376	11.3204		12.3018	11.8457	11.457	12.2184	12.2618			12.5081	12.6653	11.9069	13.0159
peptide	413	Ac-APGSTAPPA-G-05	11.5322	9.89973		10.0707	9.5242		12.3606	11.8204	9.95411	12.1334	9.48278			9.81614	10.9082	10.9963	11.5873
peptide-Tn	414	Ac-APGS-Tn(Thr)-APPA-G-11	7.22882	7.22882		7.22882	7.22882		8.99224	8.71661	9.25079	10.1911	7.22882			9.59796	13.0489	9.25528	12.538
peptide-Tn	415	Ac-APGS-Tn(Thr)-APPA-G-03	11.9304	11.5237		11.1121	10.2094	10.3756	12.637	12.8578	13.2065	10.7525	10.9416			11.0096	10.6636	11.5552	11.7421
peptide	416	Ac-APGSTAPPA-G-14	14.057	12.5076	12.3532	12.1857	12.2461	12.5561	14.3654	13.8704	13.5313	13.8934	13.2037	11.5604	10.7296	12.443	12.9984	12.7557	13.6405
peptide	417	Ac-GSTAP-G-05	7.22882	7.22882	8.18802	7.22882	7.22882	7.39769	7.22882	7.9206	7.22882	8.87273	7.22882	7.33375	7.28517	10.7578	12.5406	8.82724	9.99582
glycolipid	418	iGb4-07	7.57868	8.46352	8.57541	7.22882	8.05319	7.22882	7.22882	7.83125	7.22882	10.2994	7.25561	7.22882	7.93931	9.53292	12.2273	9.92811	10.6398
peptide	419	Ac-GSTAP-G-15	11.1356	9.25826	10.4348	10.5784	10.6127	10.729	11.7	11.7357	10.8232	11.8464	10.0935	9.77715	8.1403	12.4871	14.7236	11.5128	13.2537
glycolipid	420	iGb5-06	9.50716	8.4866	7.50207	10.9523	11.614	7.22882	10.1224	8.94673	8.01888	12.4105	7.47383	10.1001	9.28776	12.3039	13.0603	10.4176	13.7727
peptide-Tn	421	AzHex-S-Tn(Ser)-V-G-HexNH2-06	10.8213	8.01182	9.6248	9.18958	7.91072	9.26124	10.9182	9.38652	8.33375	9.75091	7.61552	7.36731	9.01535	10.2834	10.1088	7.96511	9.43216
carb-Man	422	Ma2Ma6(Ma2Ma3)-03	7.22882	7.22882	7.38924	7.22882	7.79692	7.22882	7.22882	9.4661	7.22882	8.57062	7.22882	7.22882	7.98325	7.80292	8.70859	7.22882	7.93393
peptide-Tn	423	AzHex-S-Tn(Ser)-V-G-HexOH-06	8.98372	7.22882	8.47125	7.9651	7.64942	7.37832	9.9421	9.16912	7.3673	9.85608	7.22882	7.22882	8.2994	9.89207	9.34294	7.5121	10.1762
carb-Man	424	Ma2Ma2Ma3-04	7.22882	7.22882	7.22882	7.22882	7.22882	7.22882	7.22882	7.22882	7.22882	7.22882	7.22882	7.22882	7.22882	7.22882	7.70028	7.22882	7.22882
peptide-Tn	425	AzHex-S-Tn(Ser)-V-G-HexOH-15	10.9487	8.6386	9.65114	8.58019	8.15394	9.00296	10.6948	9.74028	9.10427	10.6591	8.37007	7.40848	9.43347	10.6103	10.3333	8.04676	10.7916
non-human	426	Rha-a - 05	10.9967	8.55614	8.88629	8.63402	7.22882	7.85115	7.22882	10.6472	9.96053	12.5048	10.4414	8.37007	12.2898	10.7968	14.4099	8.61785	14.8934
peptide-Tn	427	AzHex-S-Tn(Ser)-V-G-HexNH2-16	10.9403	8.65001	9.84818	9.59206	8.45973	9.70463	10.626	9.05365	9.16594	10.3892	7.37832	7.90164	9.78545	10.6804	10.0924	8.09762	10.0021
non-human	428	Rha-b - 05	9.33223	7.22882	9.01005	8.09762	8.0918	9.17387	8.15318	9.58495	9.7079	12.1904	10.6625	7.29682	10.4427	11.8649	11.3341	10.6528	12.2633
peptide-Tn	429	Ac-S-Tn(Ser)-V-G-03	7.22882	7.22882	7.22882	7.22882	7.22882	7.22882	7.22882	7.22882	7.22882	7.46868	7.22882	7.22882	7.22882	7.22882	7.22882	7.22882	7.22882
peptide-TF	430	Ac-S-TFa(Ser)-TFa(Ser)-G-15	7.22882	7.22882	7.22882	7.22882	7.22882	7.22882	7.22882	7.22882	9.52303	10.3652	7.22882	7.22882	7.46868	8.84719	13.3915	7.22882	12.6277
carb-Man	431	Ma2Ma3(Ma6)-08	7.22882	7.22882	7.22882	7.22882	7.31338	7.22882	7.22882	9.10593	7.22882	8.61552	7.22882	7.22882	7.22882	7.69695	8.04009	7.22882	7.22882
glycolipid	432	iFs-05	7.22882	7.22882	8.97057	7.22882	9.10822	8.2936	7.25561	11.9358	10.0476	13.4475	9.69585	8.51931	11.4099	11.4609	13.5476	10.8039	14.061
peptide-Core4	433	Ac-S-Core4(Thr)-S-G-07	7.22882	13.3118	7.8551	7.22882	7.22882	8.92436	7.82322	7.64318	7.23758	9.58019	7.22882	7.22882	10.7583	10.9126	10.7291	7.59679	10.8669
glycolipid	434	GT1a - 04	7.22882	7.22882	7.22882	7.22882	7.22882	7.22882	7.22882	7.22882	7.22882	8.02939	7.22882	7.22882	7.22882	7.45082	7.45381	7.22882	7.22882
peptide-Core4	435	Ac-S-Core4(Thr)-S-G-10	7.22882	13.5191	8.07411	7.62941	7.22882	9.33092	8.46868	8.26124	7.54397	9.78751	7.22882	7.22882	10.9873	11.1943	10.8915	8.20049	11.5808
glycolipid	436	iFs-11	8.52137	8.59914	10.1043	8.34782	9.52326	9.31954	7.50932	10.4802	10.3174	15.0973	9.89207	8.90926	12.7799	12.9032	15.0932	11.9107	15.6694
carb-Man	437	Ma3(Ma6Ma6Ma3)-05	7.22882	7.22882	7.62941	7.22882	8.66145	7.22882	7.22882	10.0012	7.22882	10.4719	7.22882	7.22882	8.79061	8.6386	9.48025	7.22882	9.87565
peptide-Tn	438	AzHex-D-Tn(Thr)-R-NH2-06	7.26915	7.28517	7.3394	7.22882	7.72717	7.22882	7.71878	8.26124	7.22882	9.72202	7.22882	7.22882	7.34253	10.5561	8.95328	8.64318	15.0791
carb-Man	439	Ma2Ma2Ma3(Ma3Ma6)-03	7.22882	7.22882	8.807	7.22882	10.962	8.0259	7.22882	12.1113	7.22882	11.9358	8.74454	8.97421	9.29795	9.80598	11.0829	7.46868	10.0605
peptide-Tn	440	AzHex-PD-Tn(Thr)-RP-NH2-07	15.1069	13.7896	12.7884	13.3027	15.0411	13.1637	13.1768	15.4416	13.9294	14.568	13.631	12.29	13.1319	14.6355	13.6825	13.8126	13.9498
carb-Man	441	Ma2Ma3Ma6(Ma3)-04	7.22882	7.72741	7.22882	7.22882	7.22882	7.22882	7.22882	7.22882	9.38924	11.1051	7.22882	7.22882	7.22882	7.22882	8.22051	7.22882	12.1762
peptide-Tn	442	AzHex-SAPD-Tn(Thr)-RPAP-NH2-07	16.827	15.8301	14.8753	14.9911	15.2502	15.2976	14.9963	15.9634	15.8652	15.8193	15.74	13.5839	15.0836	15.4789	15.2886	15.0415	15.2606
carb-Man	443	Ma2Ma3(Ma6)-04	7.22882	7.22882	7.43509	7.22882	7.22882	7.22882	7.22882	7.35373	7.22882	7.79061	7.22882	7.22882	7.28517	7.50932	7.81242	7.22882	8.47895
peptide-Tn	444	AzHex-VTSAPD-Tn(Thr)-RPAPGS-NH2-06	17.2627	16.3672	15.2057	15.6274	16.253	15.7752	15.322	16.6192	16.5194	16.2687	16.5195	14.2006	15.4516	16.1271	15.9831	15.6539	16.3484
carb-Man	445	Ma3Ma6-05	7.22882	7.22882	8.39739	7.22882	7.22882	7.97602	7.22882	7.71878	7.22882	9.93745	7.22882	7.38925	8.08086	7.22882	7.43049	7.22882	10.8521
carb-Man	446	Ma2Ma6-16	7.22882	7.22882	7.9206	7.22882	8.32576	7.22882	7.22882	11.2308	7.22882	10.0554	7.22882	8.97058	8.82724	9.12567	10.0861	7.22882	9.71118
carb-Man	447	Ma2Ma6(Ma3)-07	7.22882	7.22882	7.22882	7.22882	7.22882	7.22882	7.22882	7.48406	7.22882	7.78234	7.22882	7.22882	7.22882	7.22882	8.35357	7.22882	7.22882
Carb-GlcA	448	GlcA-LNT-05	12.5283	12.5799	10.3749	10.0766	11.095	11.6176	12.3343	10.3892	12.1129	13.2649	11.3142	10.5489	11.5305	11.5799	12.2091	9.35621	9.98326
peptide	449	AzHex-D-T-R-NH2-07	10.5632	7.60618	8.71661	7.23758	7.35631	7.26751	7.86296	8.83725	7.22882	9.43347	7.22882	7.22882	7.22882	9.66695	9.32792	7.22882	8.73172
peptide	450	AzHex-P-D-T-R-P-NH2-07	11.5687	11.5274	11.1451	10.202	10.16	10.6959	9.95135	10.7172	9.37694	11.1974	9.87759	9.37969	10.3994	11.4305	10.4359	9.8659	11.0463
peptide	451	AzHex-S-A-P-D-T-R-P-A-P-NH2-07	15.5119	13.8921	12.6136	13.6375	12.1794	12.5685	13.7461	13.3383	12.9901	14.9936	12.7504	10.3527	13.066	12.7582	12.464	12.7779	12.3595
peptide	452	AzHex-V-T-S-A-P-D-T-R-P-A-P-G-S-NH2-07	15.4256	14.4809	13.1549	14.3816	11.9394	13.2248	14.1796	14.3388	13.6951	14.4894	12.727	10.5501	13.2659	13.0952	12.8999	13.2823	12.9828
glycolipid	453	GD2-b-propyl-03	7.22882	9.42686	7.22882	7.22882	7.22882	9.57541	8.56822	10.298	7.22882	8.57062	9.04157	7.4245	7.22882	10.2929	8.83687	8.74879	7.22882
carb-Man	454	Ma2Ma2Ma3(Ma6Ma6)-06	7.22882	7.22882	7.41621	7.22882	8.17088	7.22882	7.22882	9.90926	9.50807	9.19426	7.22882	7.31413	8.00473	9.10427	8.77653	7.22882	8.83525
glycolipid	455	GD3(9-OAc)-b-propyl-03	7.22882	7.22882	7.22882	9.93559	7.22882	7.22882	8.41622	8.31381	7.22882	9.37832	7.22882	7.22882	7.22882	7.90925	8.293	7.22882	7.47668
carb-Man	456	Ma2Ma3(Ma6)Ma6-09	7.22882	9.08759	7.22882	7.22882	7.72342	7.22882	7.22882	8.89015	8.89014	11.5643	7.22882	7.22882	7.22882	7.22882	10.251	7.22882	14.0887
glycolipid	457	GD3(Gc-Ac)-b-propyl-03	7.22882	7.22882	7.22882	7.22882	7.22882	7.22882	7.22882	7.23758	7.22882	9.7079	7.22882	7.22882	7.22882	7.85115	9.53731	7.22882	9.57422
carb-Man	458	Ma6(Ma3)Ma6-10	7.22882	7.22882	7.22882	7.22882	7.22882	7.22882	7.22882	7.31413	7.22882	10.4674	7.22882	7.22882	7.22882	7.60618	7.22882	7.22882	7.62942
glycolipid	459	GD3(Gc-Gc)-b-propyl-03	7.22882	7.22882	7.22882	7.22882	7.22882	7.22882	7.22882	7.39769	7.22882	9.20048	7.22882	7.22882	7.22882	8.30518	9.23783	7.22882	9.45444
carb-Man	460	Ma2Ma6(Ma3)Ma6-07	7.22882	7.22882	7.22882	7.22882	7.22882	7.22882	7.22882	7.22882	7.22882	10.1427	7.22882	7.22882	7.22882	7.22882	7.4385	7.22882	7.22882
glycolipid	461	GM1b-05	7.22882	7.22882	7.22882	7.22882	7.22882	7.22882	7.22882	7.22882	7.22882	7.22882	7.22882	7.22882	7.22882	7.22882	9.77968	7.22882	7.22882
carb-Man	462	Ma6Ma6(Ma2Ma3)-06	7.22882	7.22882	8.24026	7.22882	8.26398	7.79473	7.22882	10.2297	9.91682	9.51307	7.47668	8.05365	8.38924	9.17387	9.5814	7.22882	10.0162
carb-Man	463	Ma2Ma6Ma6-06	7.22882	7.51931	7.22882	9.44661	7.22882	7.22882	7.22882	7.42686	7.22882	7.62274	7.22882	7.23758	7.22882	7.38136	8.31492	7.22882	9.44792
peptide-TF	464	Ac-S-TFa(Ser)-TFa(Ser)-G-03	7.22882	7.22882	7.22882	7.22882	7.22882	7.22882	7.22882	7.22882	7.22882	7.22882	7.22882	7.22882	7.22882	7.22882	7.22882	7.22882	7.22882
carb-Man	465	Ma4(Ma6)-07			7.22882	7.22882	7.22882	7.22882		7.22882		8.00117		7.22882	7.22882	7.22882	7.3264	7.22882	7.63198
carb-Man	466	Ma2Ma3Ma6(Ma3)-10	7.22882	8.64546	7.22882	7.22882	7.22882	7.22882	7.22882	7.80292	9.38652	11.1257	7.22882	7.90926	7.22882	7.22882	10.67	7.22882	14.3957
glycolipid	467	GM1b-13	7.22882	7.22882	7.22882	7.22882	7.22882	7.22882	7.22882	7.22882	7.22882	8.76985	7.22882	7.22882	7.22882	7.22882	10.6486	7.22882	7.88458
carb-Man	468	Ma6Ma4(Ma6Ma6)-06	7.22882	7.22882	7.22882	7.22882	7.22882	7.22882	7.22882	7.22882	8.92436	7.22882	7.22882	7.22882	7.22882	9.14675	8.37251	7.22882	7.64571
carb-Man	469	Ma2Ma6(Ma2Ma3)Ma6-04	7.22882	7.85115	7.39769	7.22882	9.47539	7.22882	7.22882	11.9749	7.22882	10.9954	7.22882	8.61086	8.43743	7.90164	9.08671	7.22882	10.8766
peptide-Core4	470	Ac-S-Core4(Thr)-S-G-03	7.22882	7.83125	7.22882	7.22882	7.22882	7.22882	7.22882	7.22882	7.22882	7.48405	7.22882	7.22882	7.22882	7.52427	7.22882	7.22882	7.22882
carb-Man	471	Ma3Ma6-13	7.22882	7.22882	7.22882	7.22882	7.22882	7.22882	7.22882	7.22882	7.22882	11.1318	7.22882	7.22882	7.22882	7.22882	7.22882	7.22882	12.7925
glycolipid	472	SGb3-08	7.22882	7.22882	7.22882	7.22882	7.22882	7.22882	7.22882	7.22882	7.22882	10.5592	7.22882	7.22882	7.22882	7.79472	9.87869	7.22882	13.1516
carb-Man	473	Ma2Ma2Ma3(Ma6)-07	7.22882	7.22882	7.22882	7.22882	7.22882	7.22882	7.22882	7.22882	7.22882	7.22882	7.22882	7.22882	7.22882	7.22882	7.22882	7.22882	7.22882
carb-Man	474	Ma3(Ma6)Ma6(Ma2Ma3)-06	7.22882	7.22882	7.22882	7.22882	7.22882	7.22882	7.22882	7.22882	7.22882	7.22882	7.22882	7.22882	7.22882	7.22882	7.22882	7.22882	7.22882
Carb-GlcA	475	GlcA-LNT-16	13.6706	13.9636	12.2976	12.9016	14.0625	13.4883	13.7723	12.088	13.5546	14.672	13.3525	12.7049	13.2779	13.6251	14.4337	11.8199	12.8858
carb-Man	476	Ma2Ma3-11	7.22882	7.22882	7.22882	7.22882	7.22882	7.22882	7.22882	9.01536	7.22882	7.43215	7.22882	7.22882	7.23758	7.22882	7.22882	7.22882	7.22882
carb-Man	477	Ma2Ma2Ma3-12	7.22882	7.22882	7.22882	7.22882	7.22882	7.22882	7.22882	9.07918	7.22882	8.08086	7.22882	7.22882	7.2675	7.22882	8.25721	7.22882	7.35373
carb-Man	478	Ma2Ma3-04	7.22882	7.22882	7.22882	7.22882	7.22882	7.22882	7.22882	7.22882	7.22882	7.22882	7.22882	7.22882	7.22882	7.22882	7.22882	7.22882	7.22882
carb-Man	479	Ma2Ma3Ma6-15	7.88164	9.23573	7.22882	7.22882	8.72833	7.22882	7.22882	8.28484	8.97421	12.132	7.22882	8.1786	7.81513	7.22882	11.7504	7.29682	14.7195
carb-Man	480	Ma3Ma6(Ma2Ma3)-03	7.22882	7.22882	7.22882	7.22882	7.22882	7.22882	7.22882	7.88458	7.22882	7.66132	7.22882	7.22882	7.22882	7.22882	7.22882	7.22882	8.72742
z-control	481	DNP-BSA	17.6986	17.5612	17.0245	16.9667	17.4545	16.8752	17.0336	17.4765	17.2064	17.901	17.5195	16.4299	17.14	17.7684	17.6245	16.9416	17.235
carb-Man	482	Ma6Ma6-05	11.7296	11.0926	10.1786	9.59324	11.4178	7.35373	10.8935	10.0145	10.544	11.0766	10.904	8.61785	8.18489	11.3045	10.7985	10.4407	10.7063
glycolipid	483	LSTd-03	9.4928	9.0758	7.89014	7.53689	8.24812	7.22882	9.22357	8.35621	8.50179	9.06732	9.41888	7.22882	9.36315	9.13056	8.49473	8.1786	8.46093
carb-Man	484	Ma2Ma2-06	8.40558	8.09762	7.22882	7.22882	7.22882	7.26751	7.46868	7.22882	7.29682	7.48405	7.88243	7.22882	7.22882	8.02939	7.22882	7.22882	9.39468
carb-Man	485	Ma3Ma6(Ma2Ma3)-10	7.22882	7.22882	7.22882	7.22882	7.73322	7.22882	7.22882	7.22882	7.22882	9.93745	7.22882	7.22882	7.22882	7.78234	7.29144	7.22882	12.5505
carb-Man	486	Ma2Ma2Ma3(Ma3Ma6)-09	7.22882	7.22882	7.22882	7.22882	7.56777	7.22882	7.25561	7.55857	7.22882	9.02063	7.22882	7.22882	7.2675	7.99403	8.37877	7.22882	10.9647
glycolipid	487	iGb4-19	8.9672	9.38924	9.20048	7.45834	8.72342	7.22882	7.22882	7.79473	8.1403	11.0052	8.8805	7.23758	8.38379	10.7199	13.2153	10.3858	12.1835
carb-Man	488	Ma6Ma6-09	7.75904	7.22882	7.23758	7.22882	7.22882	7.22882	7.22882	7.38136	9.45314	8.01182	7.35373	7.22882	7.22882	9.29795	8.69694	7.22882	10.0571
carb-Man	489	Ma2Ma2Ma2-04	7.22882	7.22882	7.22882	7.22882	7.22882	7.22882	7.22882	7.22882	7.22882	7.22882	7.22882	7.22882	7.22882	7.22882	7.46562	7.22882	7.22882
glycolipid	490	iGb5-15	11.1639	9.75408	7.74028	13.0929	14.4589	8.80701	12.7607	9.60501	11.1687	13.9494	9.10427	12.4189	10.5482	13.9309	13.2459	10.4295	15.1668
carb-Man	491	Ma2Ma2-11	7.22882	7.22882	7.22882	7.22882	7.22882	7.22882	7.22882	7.23758	7.22882	8.26124	7.22882	7.22882	7.22882	8.19426	9.48509	7.22882	8.83326
carb-Man	492	Ma3Ma6(Ma3)-04	7.22882	7.22882	7.22882	7.22882	7.22882	7.22882	7.22882	7.22882	7.22882	10.7604	7.22882	7.22882	7.22882	7.22882	7.67677	7.22882	10.2627
glycolipid	493	3'-Sialyl-Gb3 - 04	7.22882	7.22882		7.22882	7.22882		7.22882	7.22882	7.22882	7.32556	7.22882			7.22882	7.40558	7.22882	11.665
carb-Man	494	Ma6(Ma3)Ma6-04	7.25561	7.22882		7.22882	10.5095		7.78234	11.08	8.66132	11.066	9.71878			10.3088	10.1207	8.18802	10.2775
carb-Man	495	Ma3(Ma6)-07	7.22882	7.22882		7.22882	7.63902		7.29682	8.30807	7.35373	8.67925	8.39739			8.61086	8.36412	7.22882	9.06732
glycolipid	496	di-sialyl type 1 - 04	7.22882	7.22882		7.22882	7.22882		7.22882	7.22882	7.22882	7.23758	7.22882			7.34253	7.22882	7.22882	7.22882
carb-Man	497	Ma3Ma6(Ma3)-11	7.22882	7.22882	7.22882	7.22882	7.22882	7.22882	7.22882	7.22882	7.22882	11.3489	7.22882	7.22882	7.22882	7.22882	7.24651	7.22882	12.4988
carb-Man	498	Ma2Ma6(Ma2Ma3)-07	7.22882	7.22882	7.2675	7.22882	8.01352	7.25561	7.22882	7.79061	7.22882	8.87078	7.22882	7.46122	7.71877	7.22882	8.0918	7.22882	8.07599
peptide-Tn	499	Ac-S-Tn(Ser)-V-G-13	7.22882	7.22882	7.22882	7.22882	7.31338	7.22882	7.48406	9.42421	7.22882	12.7112	7.22882	7.22882	7.59206	8.9206	9.90928	7.22882	11.0554
carb-Man	500	Ma2Ma3Ma6-03	7.22882	8.40279	7.22882	7.22882	7.95049	7.22882	7.22882	7.90926	7.29682	11.6596	7.22882	7.22882	7.22882	7.22882	9.01218	7.22882	13.7936
carb-Man	501	Ma2Ma6(Ma3)-03	7.22882	7.22882	7.74879	7.22882	10.1063	7.22882	7.22882	10.5329	7.22882	9.25975	7.22882	7.81738	8.39739	7.28776	8.4928	7.22882	7.22882
z-control	502	dsDNA	10.9286	10.0012	10.2612	8.51432	9.83384	9.85608	10.4075	9.4661	11.5649	10.7133	10.6981	9.02415	10.3838	10.1927	10.9226	8.62249	11.2316
z-control	503	BSA #3	7.22882	7.22882	7.22882	7.22882	7.22882	7.22882	7.22882	7.22882	7.22882	7.22882	7.22882	7.22882	7.22882	7.22882	7.22882	7.22882	7.22882

## Sheet: Cord IgM_A411
		Sample =	C3	C4	C5	C6	C10	C12	C13	C19	C1	C8	C9	C14	C2	C7	C11	C16	C17	C18	C20
		Purity =	contamination level <0.03%								contamination level 0.03-0.1%						contamination level >0.1%
		Dilution =	1:5	1:5	1:5	1:5	1:5	1:5	1:5	1:5	1:5	1:5	1:5	1:5	1:5	1:5	1:5	1:5	1:5	1:5	1:5
		Date of QC experiment =	2014-08-04	2014-08-04	2014-08-11	2014-08-11	2014-08-11	2014-08-11	2014-08-11	2014-08-11	2014-08-11	2014-08-04	2014-08-11	2014-08-04	2014-08-11	2014-08-04	2014-08-11	2014-08-11	2014-08-11	2014-08-11	2014-08-11
		Array version =	A411	A411	A411	A411	A411	A411	A411	A411	A411	A411	A411	A411	A411	A411	A411	A411	A411	A411	A411
		Batch =	B	B	B	B	B	B	B	B	B	B	B	B	B	B	B	B	B	B	B
		Slide # =	7&8	7&8	3&4	5&6	3&4	3&4	5&6	5&6	3&4	7&8	3&4	7&8	3&4	7&8	3&4	3&4	5&6	5&6	5&6
		Block =	1&15	2&16	12&6	1&15	2&16	16&2	7&9	16&2	6&12	6&12	1&15	16&2	7&9	5&11	15&1	5&11	2&16	15&1	5&11
Array A411		Pin =	1&3	2&4	4&2	1&3	2&4	4&2	3&1	4&2	2&4	2&4	1&3	4&2	3&1	1&3	3&1	1&3	2&4	3&1	1&3
Family	Print#	Name	A1	B1	H1	A1	B1	D1	G1	D1	F1	F1	A1	D1	G1	E1	C1	E1	B1	C1	E1
z-control	1	Cy3	14.8942	13.5956	11.3768	12.6725	12.4922	11.2315	13.3458	13.79	11.6474	12.6139	13.7064	11.8101	12.275	12.7267	12.7621	12.7302	12.5727	13.4397	13.0685
z-control	2	BSA	9.52106	9.08563	7.57212	7.43589	10.3556	9.59171	7.44946	10.9113	7.53266	7.22882	10.0952	7.5879	8.01069	7.22882	10.2907	7.35299	7.69042	8.19031	7.22882
carb-Glc	3	Maltose - 23	7.35269	7.22882	9.31041	8.9885	8.98631	9.21866	8.14934	9.41504	9.14298	11.6333	9.72844	9.12128	10.8732	10.3996	15.2904	8.9596	12.0139	15.5167	14.9404
carb-Glc	4	Glc-b - 23	8.89511	7.76012	10.3845	12.1342	9.49542	10.4039	7.70129	11.7993	10.9225	13.4115	12.256	9.48173	13.1138	11.9201	16.7357	12.7774	15.9454	17.1594	15.1761
carb-GalNAc	5	GalNAc-a - 22	10.7213	9.20667	10.0194	10.7083	10.9871	10.4869	8.2419	11.9595	11.6049	13.4731	10.8886	9.12573	11.7001	12.0358	15.9188	11.71	14.6889	16.1999	15.1359
carb-Glc	6	Glc-a - 22	7.97289	7.60996	8.67174	8.4545	9.27382	8.35309	7.96107	11.3567	10.0443	12.7948	11.1295	8.38596	13.4436	11.8455	16.557	11.6825	15.4777	15.8462	15.5933
carb-Man	7	Man-a - 20	8.89711	9.66386	7.3449	8.1369	7.99568	7.22882	7.60054	10.2326	7.62717	9.59263	8.51115	8.01266	7.96126	7.94913	12.8428	7.99689	10.8367	13.6365	10.0342
carb-GlcNAc	8	GlcNAc-b -21	9.00435	10.5209	10.2506	10.7169	11.5086	8.31505	10.2309	10.8977	10.7297	12.4454	10.8891	8.83654	11.8448	11.7433	15.9807	11.652	10.8913	17.0461	14.285
carb-GalNAc	9	GalNAc-b - 21	7.26653	8.20748	8.86278	7.97417	8.98635	7.95534	8.90601	10.68	10.7811	13.2293	10.3413	8.66583	10.8243	11.3406	14.7781	8.82979	14.4943	15.3936	15.0488
non-human	10	Fuc-b - 22	9.50012	9.00728	7.69015	8.58914	9.38756	8.31985	8.27763	10.4001	10.5136	11.0247	9.46098	7.92549	10.9816	9.08176	15.1514	9.02717	13.9076	15.9872	14.4231
carb-Fuc	11	Fuc-a - 22	9.44919	9.60526	8.78486	8.67113	9.57358	7.7484	8.39818	10.7877	8.71403	11.7719	9.84244	8.85131	12.2029	11.3032	15.7036	10.9359	15.0567	15.8813	15.1351
non-human	12	Rha-a - 18	12.2041	9.3007	10.7122	8.64238	9.33215	10.5195	7.74777	11.6825	10.5852	12.8947	11.5348	9.15633	12.5178	12.458	16.9175	10.0391	15.9946	16.4724	12.5124
non-human	13	Rha-b - 21	8.68402	8.90786	9.53033	8.45233	9.75073	10.4136	8.51134	10.518	10.6267	13.1465	11.7769	8.9782	10.2695	12.7701	16.18	11.2977	13.6938	15.3806	15.2678
carb-Gal	14	Gal-a- 24	7.82141	9.17674	9.38543	9.03628	9.23551	9.05581	8.39082	10.3344	10.4223	12.465	10.0884	8.96498	10.8351	10.2797	15.9415	11.9252	14.2822	17.1981	14.1532
carb-Gal	15	Gal-b- 21	10.2989	10.0826	9.76282	9.93166	9.42647	10.6892	9.91698	11.5579	11.1853	12.7677	11.7402	9.91435	11.1008	11.703	16.5711	12.3589	15.1183	16.4132	13.8153
peptide-Tn	16	Ac-Tn(Thr)-G - 21	12.2525	8.72409	9.74793	10.3246	12.3541	9.95879	11.3677	12.2133	10.6766	12.1345	11.0804	9.53036	10.308	11.3656	15.6308	11.8025	14.9474	16.1747	14.8856
carb-GalNAc	17	GalNAca1-6Galb - 22	7.22882	8.17361	8.4551	7.36707	10.0274	9.99721	7.30526	11.3205	10.9577	13.6655	10.8627	8.6652	11.4842	11.9039	16.787	11.945	15.6632	16.7613	15.5271
Blood Group A	18	Adi - 17	13.2312	7.22882	9.36727	7.22882	8.70969	9.83505	7.39062	11.1527	10.1111	13.0362	9.93003	8.14994	12.3297	10.2071	16.3367	11.9777	13.7124	17.4068	15.3201
carb-GlcNAc	19	GlcNAca1-4Galb - 20	9.97843	9.06917	9.42456	9.42008	9.35986	10.3417	10.01	12.1096	11.2718	12.3229	10.5913	8.49276	11.5017	11.5087	15.6552	11.4212	15.4073	16.0778	14.8973
non-human	20	Bdi -23	10.6761	7.22882	7.80039	7.90843	8.10981	8.83758	7.50438	8.67489	9.4994	7.99717	8.96156	7.78101	10.0892	9.85028	15.0779	9.61742	12.8767	16.1966	12.6928
carb-type 2	21	LacNAc - 22	10.333	9.46554	7.34131	10.3164	10.0598	9.66436	9.96045	9.98389	10.4677	9.81459	11.3479	8.08231	9.55252	8.34614	13.8077	9.88416	11.6537	15.5808	10.4331
glycolipid	22	GA1di -11	7.32946	9.15927	7.22882	7.22882	7.35195	7.22882	7.22882	8.33349	7.22882	9.89379	7.22882	7.22882	7.76179	8.13563	12.0256	7.39794	9.9936	11.0405	12.606
Carb-Gal	23	Lac - 33	8.75336	10.381	9.82374	10.583	8.82596	9.70329	10.1068	10.7243	9.66433	12.1544	10.3939	9.2633	10.7035	11.7678	15.8814	10.4837	13.4225	15.774	12.4228
peptide-GlcNAca	24	Ac-S-Ser(GlcNAc-a)-S-G - 24	8.76529	9.19641	8.42361	7.69124	8.06498	7.96264	7.59117	9.00526	8.79035	9.29841	9.38524	8.83882	9.58549	9.84574	15.2311	9.59597	12.7056	15.9202	13.4956
non-human	25	Galb1-6Man-a - 13	7.22882	7.22882	8.28453	7.22882	8.70307	7.23666	7.24974	8.52971	8.04754	11.6228	8.27253	9.08165	8.51721	8.88445	14.3987	9.75028	8.31935	13.9839	10.9574
carb-Man	26	Mana1-6Man-a - 15	7.36243	7.22882	7.22882	7.22882	8.48546	7.22882	7.22882	7.7313	10.4371	7.63697	7.22882	7.27112	8.18329	7.22882	12.9666	7.29004	9.32098	13.3458	9.82359
peptide-F1a	27	Ac-S-Thr(F1a)-S-G - 04	7.22882	7.94177	7.22882	7.22882	8.33659	7.22882	7.22882	9.21551	7.22882	7.44728	7.73239	7.35497	9.1907	10.2584	14.3654	7.31219	7.22882	12.2543	11.929
non-human	28	Cellobiose -13	7.22882	7.41553	8.5858	10.117	9.62695	9.32742	8.96	10.9048	8.74524	11.806	10.6785	8.69023	10.5802	10.9815	16.4968	10.5198	15.0514	17.1384	13.0432
z-control	29	HSA	9.98835	10.1153	8.20376	8.03325	9.95886	9.25111	7.76209	11.2896	8.42824	8.83524	8.96055	8.50054	7.60177	7.22882	11.2651	7.3448	10.9082	10.3889	8.72799
carb-Glc	30	Isomaltose - 13	7.65181	7.79943	7.68277	7.43589	8.09151	7.80626	7.22882	9.97686	7.22882	11.8172	9.53155	7.91902	12.2711	10.765	15.3349	10.5513	13.8912	16.5588	13.8004
carb-Gal	31	Gala1-4Galb - 11	11.7928	10.0114	10.4824	9.36677	10.8591	10.3223	10.6741	10.9796	11.3937	11.7327	11.2624	8.83721	11.582	12.4983	15.9357	11.877	12.0162	16.2758	13.9126
carb-Man	32	ManT -26	9.80275	10.3317	8.69186	10.5204	10.0328	9.58911	8.97272	11.1874	11.4657	9.60614	11.4157	9.78845	9.68453	8.81552	16.2692	9.1959	11.8351	14.5347	12.9613
carb-Sia	33	3'Neu5Ac-LacNAc -19	7.22882	7.22882	7.22882	7.22882	7.22882	7.22882	7.22882	7.22882	7.22882	7.22882	7.22882	7.22882	7.22882	7.22882	10.7608	7.22882	7.22882	12.8814	9.10672
Blood Group A	34	BG-A -19	12.9845	9.32145	10.3419	9.06602	8.83685	9.00392	12.3623	10.2192	10.1407	12.168	11.0148	9.56599	11.5052	9.10398	13.3303	9.38994	13.8604	15.3122	13.3707
Blood Group A	35	2'F-A type 2-Sp - 13	7.22882	7.22882	8.27558	7.22882	8.62146	8.73602	7.22882	7.22882	7.22882	7.22882	7.22882	7.22882	7.22882	8.38069	10.5797	9.14363	7.22882	14.6671	13.1178
Blood Group H	36	BG-H1- 20	9.03785	7.22882	9.65806	7.22882	7.22882	7.22882	9.42235	8.31241	9.36803	7.22882	8.58633	7.22882	8.33439	7.22882	9.81183	8.21118	7.22882	9.75371	8.27321
Lewis	37	LeA -18	7.22882	7.22882	11.7685	7.22882	9.00359	7.22882	7.22882	9.58512	7.22882	9.53987	9.53268	9.24891	7.22882	7.22882	13.6829	8.43381	7.22882	15.7574	12.9503
Lewis	38	LeB - 09	7.22882	7.74519	11.3236	7.22882	7.73786	7.22882	7.22882	9.41608	7.22882	8.46029	8.09404	8.85214	7.22882	7.22882	12.0508	8.1536	7.22882	15.1131	8.14076
Lewis	39	LeY -08	7.22882	8.00427	7.22882	7.22882	7.30853	7.22882	7.36883	8.32058	7.22882	7.22882	7.22882	7.22882	7.22882	7.22882	12.8197	7.22882	7.22882	7.22882	7.61525
Lewis	40	LeX (monomeric)	7.22882	7.22882	7.22882	7.22882	7.22882	7.22882	7.22882	7.58395	7.22882	7.22882	7.22882	7.22882	7.22882	7.22882	8.68719	7.22882	9.46895	8.60462	8.41088
Lewis	41	3'Neu5Ac-LeX (Sialyl LeX) - 09	7.22882	8.73245	7.22882	7.22882	7.95291	7.22882	7.22882	7.6793	7.22882	8.7932	7.22882	7.22882	7.22882	7.22882	7.62283	7.22882	7.22882	7.22882	7.8138
glycolipid	42	Gb3- 13	7.22882	8.45638	8.20665	8.83395	8.20425	8.97032	8.5682	9.78808	8.5299	10.512	7.53299	9.32685	10.1554	8.82285	12.4665	8.912	9.2068	16.2359	13.851
non-human	43	Xylb4 - 22	7.22882	7.22882	7.95111	7.22882	8.23696	7.34762	7.22882	9.67533	10.1565	11.487	10.2079	8.30087	12.129	11.1559	16.1393	10.4934	13.9094	17.121	14.7109
non-human	44	Ara5 - 20	7.22882	7.22882	7.22882	7.22882	7.22882	7.22882	7.22882	7.22882	7.22882	7.22882	7.22882	7.22882	7.22882	7.22882	7.22882	7.22882	7.22882	7.22882	8.82762
non-human	45	X3Glc3 - 15	7.22882	7.22882	9.03152	10.9006	7.54494	9.52333	9.88846	10.494	9.21021	12.7021	12.2359	9.171	11.9673	11.3	16.7634	12.2576	15.8741	16.0957	14.5529
glycolipid	46	GM3 - 12	7.51996	7.72015	7.22882	7.22882	7.5733	7.22882	7.62898	8.37359	7.22882	8.17788	8.4508	7.22882	7.23177	7.22882	10.1982	8.55985	7.22882	7.792	9.4104
carb-Sia	47	6'Neu5Ac-Lac	7.91811	7.31304	7.22882	7.22882	7.22882	7.22882	7.60377	7.45673	7.22882	7.51291	7.38406	7.22882	7.27999	7.22882	9.9902	7.75685	7.22882	14.751	8.13501
Lewis	48	3'Neu5Ac-LeA -12	7.22882	7.22882	7.22882	7.22882	7.22882	7.22882	7.22882	7.32465	7.22882	7.22882	7.22882	7.22882	7.22882	7.22882	8.10449	7.22882	7.22882	7.22882	7.41719
Lewis	49	LeX (dimeric) -07	7.22882	7.22882	7.22882	7.22882	7.22882	7.22882	7.22882	7.22882	7.22882	7.22882	7.22882	7.22882	7.22882	7.22882	12.5266	7.22882	7.22882	9.66017	7.5291
non-human	50	Manb4 - 14	7.22882	7.22882	9.27986	8.92783	7.95672	9.1989	7.22882	10.8483	9.80253	12.5246	11.2479	9.356	13.052	11.3043	16.6447	11.8375	15.0252	16.8137	14.8911
non-human	51	G2M4 - 07	7.22882	7.22882	7.30817	7.22882	7.22882	7.22882	7.22882	9.55401	8.20018	11.6805	10.4041	7.39194	12.3453	9.53433	16.0934	10.4346	12.366	15.489	13.0157
carb-Glc	52	Glca1-6Glca1-4Glca1-4Glcb - 15	8.63772	7.22882	7.33398	7.22882	7.22882	7.76919	7.22882	8.68795	7.22882	10.5935	7.64489	7.22882	11.2755	10.0893	14.5367	9.1239	14.0422	14.4006	13.3973
carb-type 1	53	LNT - 21	7.22882	7.22882	7.22882	7.22882	7.22882	7.22882	7.22882	7.22882	7.22882	9.83864	7.22882	7.22882	8.46324	7.22882	13.96	7.22882	10.8668	13.7613	10.7792
carb-Sia	54	LSTa - 10	7.22882	7.22882	7.22882	7.22882	7.22882	7.22882	7.22882	7.22882	7.22882	7.22882	7.22882	7.22882	7.44812	7.22882	7.66338	7.22882	7.22882	9.16704	8.36868
carb-Sia	55	LSTb - 11	10.1854	7.22882	8.05059	7.22882	7.22882	7.22882	7.22882	8.42143	7.22882	7.57686	7.22882	7.22882	7.22882	8.43652	13.3028	7.22882	10.8497	11.8724	10.2264
carb-Sia	56	LSTc - 07	7.22882	7.22882	7.22882	7.22882	7.22882	7.22882	7.22882	7.22882	7.22882	7.22882	7.22882	7.22882	7.22882	7.22882	7.22882	7.22882	7.22882	7.22882	7.84417
glycolipid	57	GA1 - 20	7.22882	7.42045	7.37896	7.22882	7.22882	7.32205	7.22882	8.63864	8.98789	11.1832	8.4024	7.53518	10.3909	10.3326	14.9818	10.8102	13.351	15.3428	13.5501
Blood Group B	58	BG-B4-06	7.74414	8.2941	7.43966	7.22882	8.53176	7.22882	7.32756	9.89057	8.39488	8.3164	9.2696	8.31234	7.25608	8.79458	13.8902	9.11525	7.22882	9.70267	11.6353
Blood Group B	59	BG-B4-High	7.22882	7.87594	8.0915	7.25396	8.65152	7.62157	7.27979	10.1342	9.81423	10.7571	9.61553	9.2321	8.81569	10.6128	15.05	10.912	9.6057	13.3218	13.022
Blood Group A	60	BG-A3-04	7.22882	7.46072	7.34943	7.22882	7.38754	7.46073	7.22882	8.02318	7.80016	7.23033	8.45591	7.41906	7.22882	9.55572	10.9953	8.98306	7.22882	8.13747	10.5528
Blood Group A	61	BG-A3-14	7.22882	9.04273	9.48994	8.94649	9.79693	10.0242	8.82317	9.29185	11.5893	10.513	10.2689	9.7496	9.60908	10.4703	12.521	9.73075	11.7706	12.5362	13.8128
Blood Group A	62	BG-A4-05	7.22882	7.22882	7.22882	7.22882	7.38406	7.22882	7.22882	7.92526	8.02399	7.22882	7.22882	7.22882	7.22882	8.00457	10.8981	7.88031	7.22882	13.7383	11.2833
Blood Group A	63	BG-A4-14	7.22882	7.39262	7.95386	7.22882	8.49017	8.79443	7.22882	7.22882	12.6188	9.33392	9.16038	8.67627	9.98517	9.84298	12.0677	8.97577	12.1	13.8332	13.9656
Blood Group B	64	BG-B2-03	7.22882	7.22882	7.22882	7.22882	7.22882	7.22882	7.22882	7.5062	7.22882	7.27228	7.97841	7.22882	7.22882	8.45439	13.7702	8.63115	7.22882	8.84741	11.5501
Blood Group B	65	BG-B3-05	7.22882	7.22882	7.22882	7.22882	7.22882	7.22882	7.22882	8.33402	9.42553	9.63704	9.1381	7.77772	7.22882	9.52004	14.1912	9.32135	7.22882	11.9023	12.3048
Blood Group B	66	BG-B3-17	7.22882	8.30775	9.09663	8.43972	9.09314	8.98788	9.26536	10.2532	10.4706	11.4471	9.81407	9.55617	9.56717	10.9713	15.5147	11.4425	11.1082	14.3254	13.583
Blood Group A	67	BG-A1-04	7.22882	7.22882	7.22882	7.22882	7.22882	7.63029	7.22882	7.22882	7.22882	7.22882	7.22882	7.22882	7.22882	7.22882	9.5636	8.28442	7.22882	7.22882	11.6692
Blood Group A	68	BG-A1-12	7.22882	7.22882	7.22882	7.22882	7.22882	8.89203	7.22882	7.3754	9.2987	8.47413	8.74002	8.54347	7.28756	8.13424	12.7632	9.14853	12.3688	11.293	13.4531
Blood Group A	69	BG-A2-04	7.22882	7.22882	7.22882	7.22882	7.22882	7.22882	7.22882	7.22882	7.22882	7.23741	7.22882	7.22882	7.22882	7.22882	9.05704	7.24851	7.22882	9.85537	10.1077
Blood Group A	70	BG-A2-16	7.22882	7.29698	8.10264	7.22882	7.53224	8.92341	7.22882	7.22882	7.22882	10.4013	8.61214	8.57303	9.01633	8.78339	11.753	8.76986	12.8259	13.7009	13.3837
Blood Group B	71	BG-B1-05	7.22882	7.22882	7.22882	7.22882	7.22882	7.22882	7.22882	7.22882	7.22882	7.22882	8.4241	7.22882	7.22882	8.14841	13.6375	8.30235	7.22882	7.22882	11.4864
Blood Group B	72	BG-B1-15	7.22882	7.24445	7.22882	7.22882	7.22882	7.22882	7.22882	8.62871	8.81198	9.58822	9.29312	8.44003	7.22882	10.3564	14.9857	10.5882	11.4326	12.9384	12.8953
Blood Group B	73	BG-B2-17	7.22882	7.23033	7.22882	7.22882	7.95391	7.87911	7.22882	9.16455	7.57195	8.59543	9.33721	7.96065	7.58877	10.9121	15.1753	10.0079	10.6643	11.2244	12.7437
peptide-Tn	74	Ac-Tn(Ser)-Tn(Ser)-Tn(Ser)-G - 16	10.8041	8.51384	7.23311	12.2702	14.164	7.38338	10.8279	10.7923	13.5091	13.1208	9.65542	10.6551	10.7486	12.144	15.8252	9.8833	13.8464	15.7892	14.4937
non-human	75	Chitotriose - 08	10.9742	12.9867	10.7602	10.4982	12.3777	11.3188	10.8956	12.1821	11.1901	12.2337	10.1951	9.61681	12.136	12.9904	15.9104	10.7598	9.4636	16.8501	14.0436
non-human-aGal	76	Gal3- 07	7.43017	7.59035	7.69574	7.22882	9.14543	7.93416	7.22882	9.92695	9.91169	8.69967	9.1437	8.87472	9.26342	9.8851	15.1236	9.8702	13.2745	15.8072	11.797
N-linked	77	Man3 - 05	7.22882	7.22882	7.22882	7.22882	7.84812	7.22882	7.22882	7.22882	7.22882	7.22882	7.22882	7.22882	7.22882	7.22882	8.71902	7.22882	7.22882	7.22882	7.67161
peptide	78	Ac-S-S-S-G - 24	7.22882	7.22882	7.22882	7.73338	7.27883	7.22882	7.51647	9.25065	7.77821	10.2317	7.58245	7.24104	10.0552	8.36841	14.5115	9.03854	7.23273	13.8607	12.5784
peptide-Tn	79	Ac-S-Tn(Ser)-S-G - 22	7.22882	7.41776	7.22882	7.22882	7.58245	7.22882	7.28385	11.0749	10.2474	12.8067	9.56451	7.22882	9.62599	10.4433	15.9148	9.8116	12.976	14.763	15.111
glycolipid	80	P1 - 09	14.2423	12.2342	10.0771	12.9451	8.99301	10.6552	11.8952	12.5507	13.727	10.5061	11.6338	11.336	10.8973	13.1115	14.3404	11.181	14.3884	16.5697	14.3408
glycolipid	81	Gb4 - 09	7.22882	7.22882	7.22882	7.22882	7.22882	7.22882	7.22882	7.51658	7.22882	9.94867	7.25234	7.22882	7.61156	8.72938	14.098	8.68997	14.2226	14.5265	11.6834
glycolipid	82	GM1a - 29	7.22882	7.90038	7.22882	7.22882	9.17095	8.88741	7.22882	8.73834	7.22882	10.07	9.57861	7.22882	10.1055	10.5583	14.6319	8.13173	10.5131	15.6971	11.793
carb-type 1	83	pLNH - 21	7.22882	7.22882	7.22882	7.22882	7.22882	7.22882	7.22882	8.56139	7.99232	9.16025	7.22882	7.22882	7.92229	7.53727	11.6981	7.27883	12.6038	12.8294	10.3213
z-control	84	HSA (recomb)	7.83032	7.36057	7.22882	7.22882	7.514	7.2464	7.33589	7.99127	7.28631	7.44858	7.22882	7.22882	7.22882	7.22882	8.32987	7.22882	7.22882	7.53372	8.25323
carb-type 2	85	LNnT - 14	7.22882	7.22882	7.22882	7.22882	7.22882	7.22882	7.22882	7.22882	7.22882	7.22882	7.22882	7.22882	7.22882	7.22882	13.2519	9.23833	7.22882	9.70687	7.3906
N-linked	86	Man5 - 05	7.22882	7.22882	7.22882	7.22882	7.22882	7.22882	7.22882	7.22882	7.22882	7.22882	7.22882	7.22882	7.22882	7.22882	7.22882	7.22882	7.22882	7.22882	7.22882
glycolipid	87	Gb4 tetra (P1 tetra)-Sp - 06	7.22882	7.22882	7.22882	7.22882	9.09411	7.86021	7.22882	8.75064	7.22882	10.5773	8.89898	7.68946	7.65699	8.82999	14.4323	9.63611	11.2168	13.7621	12.7423
N-linked	88	Man6 - II - 05	7.22882	7.22882	7.22882	7.22882	7.22882	7.22882	7.22882	7.23857	7.22882	7.22882	7.22882	7.22882	7.22882	7.22882	7.78333	7.22882	10.7519	10.2858	8.06184
Lewis	89	DFpLNH I, LeB - 09	7.22882	7.22882	7.22882	7.22882	7.22882	7.22882	7.22882	7.31987	7.22882	7.22882	7.22882	7.22882	7.22882	7.22882	8.99323	7.36652	7.22882	7.22882	8.35645
carb-Sia	90	DSLNT - 06	7.22882	7.22882	7.22882	7.22882	7.22882	7.22882	7.22882	7.22882	7.22882	7.22882	7.22882	7.22882	7.22882	7.22882	7.22882	7.22882	7.22882	7.22882	8.13919
N-linked	91	Man9 #2	7.47149	7.3623	7.22882	7.22882	7.22882	7.22882	7.22882	7.28385	7.22882	7.45925	7.25022	7.22882	7.29743	7.34072	9.46071	7.22882	7.24415	9.61348	8.24107
Blood Group B	92	2'F-B type 2-Sp - 07	7.22882	7.33441	7.22882	7.22882	7.37356	7.22882	7.22882	7.29595	7.22882	7.31641	8.41208	7.2461	7.51849	10.4495	13.2126	9.6264	8.71179	12.4121	11.8281
N-linked	93	Man7D3 - 08	7.22882	7.22882	7.22882	7.22882	7.22882	7.22882	7.22882	7.22882	7.22882	9.15175	7.22882	7.22882	7.22882	7.22882	7.23666	7.22882	7.22882	7.22882	7.22882
Blood Group A	94	Globo A - 03	7.22882	7.22882	7.22882	7.22882	7.28631	7.69574	7.22882	7.32902	7.22882	7.22882	8.42164	7.22882	7.22882	9.09881	12.5863	7.48504	10.2411	11.9039	11.7886
N-linked	95	Man7D1 - 10	7.22882	7.22882	7.22882	7.22882	7.22882	7.22882	7.22882	7.22882	7.22882	7.22882	7.22882	7.22882	7.22882	7.22882	9.21583	7.22882	7.22882	7.22882	7.63323
carb-Sia	96	CT/Sda-Sp - 05	8.79963	10.1947	7.57724	10.2662	8.57275	8.89732	7.97793	10.8114	9.0693	7.83657	7.92202	7.22882	9.12606	9.20321	10.0702	10.1183	7.22882	8.23919	9.74734
Blood Group H	98	BG-H4- 04	7.22882	7.22882	7.22882	7.86556	7.70194	7.22882	7.22882	8.05202	9.58999	7.66348	7.22882	7.22882	7.31281	7.22882	7.23177	7.22882	7.22882	7.36777	7.84976
Blood Group A	99	BG-A1- 05	7.22882	7.22882	7.44975	7.22882	7.59154	8.96739	7.22882	7.60031	7.22882	9.71709	8.96311	7.7154	7.32205	8.42575	14.153	8.75412	13.2974	13.624	12.3875
Blood Group H	100	BG-H3- 04	7.5513	7.22882	7.22882	7.22882	7.22882	7.22882	7.22882	7.47104	7.22882	7.22882	7.22882	7.22882	7.22882	7.22882	7.22882	7.22882	7.22882	7.43217	7.22882
Blood Group B	101	BG-B (Dextra) - 13	13.0338	8.63556	10.3022	9.11259	9.30803	9.21501	12.3824	10.4619	10.7813	11.6736	9.50591	8.96346	10.8667	10.8681	15.3078	10.3795	12.8984	12.5618	13.2034
non-human-aGal	102	alphaGal- 08	7.22882	7.23033	7.22882	7.22882	7.22882	8.15213	7.22882	8.67867	7.99689	7.65762	7.47852	7.45706	8.93921	8.79964	14.665	8.62014	12.7634	13.6621	12.7454
non-human	103	Cellotriose - 13	7.22882	7.23741	8.54126	10.5259	9.5133	9.66836	10.6531	10.3472	10.7782	12.4168	10.2355	9.10783	10.9933	11.3013	16.0883	11.1739	13.7383	16.5811	13.4373
carb-Glc	104	Maltopentaose - 11	7.22882	7.22882	7.22882	7.22882	7.22882	7.22882	7.22882	7.22882	7.22882	7.22882	7.22882	7.22882	7.22882	7.22882	11.0909	7.22882	7.22882	10.6521	8.76452
Blood Group H	105	BG-H4- 15	9.27783	7.97426	7.27047	11.3589	12.7846	8.72412	9.03605	9.07065	13.5174	11.1532	7.55484	7.74261	9.68332	9.60788	11.2422	8.286	7.45403	13.0651	10.4967
Blood Group B	106	Globo B - 05	7.29425	7.83772	7.31559	7.38257	7.55791	7.76515	7.22882	8.84856	8.84188	8.69443	8.94784	7.77795	7.77528	9.54041	14.1313	9.10067	11.188	11.9182	11.8731
carb-type 2	107	LacNAc (trimeric) - 08	10.9736	10.4257	10.2148	8.50017	9.99727	9.6002	9.30988	9.90986	10.3898	9.9351	11.1442	7.99174	9.07739	9.8688	13.0986	9.69767	10.8225	12.4368	11.0963
non-human	108	Forssman Di - 21	7.23033	7.22882	9.9461	8.01135	8.99402	9.28829	8.20176	11.1464	9.27659	14.3747	9.7097	8.82358	11.8229	12.0206	16.3093	11.9839	15.462	17.5121	14.9416
peptide-TF	109	Ac-S-TF(Ser)-S-G - 16	7.22882	7.22882	7.22882	7.22882	7.22882	7.22882	7.22882	8.05677	9.7193	10.2871	7.22882	7.22882	7.98764	7.62082	14.3591	8.28524	12.712	15.3627	15.3105
Blood Group H	110	Globo H - 03	7.22882	7.22882	7.22882	7.22882	7.22882	7.22882	7.22882	7.42768	7.22882	8.24292	7.22882	7.22882	7.22882	7.22882	11.7718	7.22882	10.8188	12.1532	10.6571
lewis	111	LeC-Sp - 06	7.333	7.22882	8.16061	7.22882	7.22882	7.22882	7.77626	8.12397	7.53613	10.6883	7.5733	8.43986	7.22882	9.25571	14.1298	10.3835	13.6621	14.792	13.4763
Blood Group B	112	Globo B - 12	7.22882	7.72295	7.48973	7.22882	7.4151	8.1676	7.22882	9.5737	8.93084	9.57958	9.51453	8.91118	8.38823	10.1464	14.6389	10.2837	13.3297	12.8867	13.0475
carb-GalNAc	113	GalNAc-a - 04	7.37318	7.27228	7.22882	7.22882	7.22882	7.33581	7.22882	7.90433	8.83989	12.2237	8.63766	7.22882	9.025	9.57408	14.8605	8.65402	12.3735	13.844	11.9247
carb-GalNAc	114	GalNAca1-6Galb - 04	7.75404	7.34099	7.22882	7.22882	7.22882	7.22882	7.22882	7.61079	7.89536	11.9437	8.52597	7.22882	8.05768	8.97706	15.0726	9.26967	13.5945	14.2527	11.9694
Blood Group A	115	Adi - 04	10.2054	7.22882	7.34309	7.22882	7.22882	7.50198	7.22882	7.72195	7.73501	11.5943	7.71309	7.22882	9.85607	7.72824	14.4831	9.77376	12.6119	15.7431	13.5376
glycolipid	116	GA2di - 05	7.22882	7.48799	7.32205	7.22882	7.70194	7.22882	8.33029	7.94846	7.22882	9.43566	7.32315	7.25114	7.70283	9.64994	13.1092	9.18662	11.9821	14.1738	13.7936
carb-type 1	117	LNT - 05	7.22882	7.22882	7.22882	7.22882	7.22882	7.22882	7.22882	7.22882	7.22882	7.22882	7.22882	7.22882	7.22882	7.22882	12.1137	7.22882	7.22882	8.18598	8.60118
glycolipid	118	GA1 - 06	7.22882	7.22882	7.22882	7.22882	7.22882	7.22882	7.22882	8.14088	7.74208	10.1509	7.22882	8.32551	9.4309	10.4815	14.8717	10.4148	11.6146	14.232	13.0936
non-human	119	Forssman Di - 04	7.22882	7.29958	9.0962	7.22882	7.22882	7.80195	7.22882	9.06461	9.53323	13.0804	7.94229	7.25616	11.519	10.8959	14.8239	10.7874	14.097	16.9189	13.4384
peptide-Tn	120	Ac-S-Tn(Ser)-S-G - 04	7.46575	7.22882	7.22882	7.22882	7.22882	7.22882	7.22882	7.26067	7.22882	8.22625	7.22882	7.22882	7.22882	7.22882	12.8836	7.28297	7.22882	12.4007	9.75261
peptide-Tn	121	Ac-Tn(Ser)Tn(Ser)Tn(Ser)-G - 03	9.22077	7.22882	7.22882	9.25792	12.656	7.22882	8.49088	8.65902	12.0303	11.397	7.22882	8.97632	7.40093	10.7955	11.7363	7.31219	10.8634	13.8762	11.6046
peptide-Tn	122	Ac-S-Tn(Thr)-S-G - 04	7.22882	7.22882	7.22882	7.22882	7.22882	7.22882	7.22882	7.38931	7.22882	7.42398	7.22882	7.22882	7.22882	7.22882	12.0097	8.23587	7.22882	8.9065	9.06275
peptide-TF	123	Ac-S-TF(Ser)-S-G - 04	7.22882	7.22882	7.22882	7.22882	7.22882	7.22882	7.22882	7.22882	7.22882	7.31304	7.22882	7.22882	7.22882	7.22882	9.5998	7.22882	7.22882	9.49306	13.6344
glycolipid	124	GA2di - 37	9.49901	8.20504	9.13425	9.52895	9.09642	8.86147	9.1797	9.1278	9.80132	11.972	8.75553	8.57434	9.06337	10.5817	14.9557	10.6198	13.8996	16.4005	15.0311
non-human	125	Forssman Di - 31	8.36737	7.23741	9.9516	8.1268	9.68665	9.34057	8.32562	11.0739	9.28882	14.4801	9.80486	9.0111	11.7562	12.0433	16.3912	11.8295	15.5681	17.525	14.9895
peptide-Tn	126	Ac-S-Tn(Ser)-S-G - 33	7.22882	7.92643	7.25125	7.80914	7.97076	7.31281	7.70238	11.0239	10.6656	13.3745	9.88908	7.22882	10.179	11.1621	16.0731	10.6533	13.9447	15.2292	15.2464
peptide-Tn	127	Ac-Tn(Ser)Tn(Ser)Tn(Ser)-G - 27	11.2164	9.70538	8.16265	12.3131	14.6079	8.92943	10.8709	11.0242	13.8149	13.516	10.3857	10.9418	11.0487	12.3161	15.9559	10.5693	14.4815	16.0367	14.7216
peptide-TF	128	Ac-S-TF(Ser)-S-G - 28	8.17557	7.29281	7.22882	7.63647	10.0479	7.47323	7.22882	8.61801	11.334	11.0943	7.30853	7.22882	8.48829	9.59001	15.1693	8.7536	13.2475	16.0302	15.459
non-human	129	Chitotriose - 20	11.4658	13.0628	10.9022	10.5428	12.4438	11.2462	10.6601	11.7963	11.3073	12.5345	10.5171	9.27426	12.1229	13.2558	15.9106	11.2725	10.2965	16.8969	13.7677
carb-Fuc	130	Fuc-a - 04	7.333	8.2923	7.22882	7.22882	7.96927	7.22882	7.25933	8.42907	7.90754	9.81931	7.30485	7.41906	11.004	8.47885	13.5426	8.54775	10.9401	12.6162	12.0898
non-human	131	Fuc-b - 04	7.33959	7.31973	7.22882	7.22882	7.78615	7.22882	7.22882	7.66708	7.96694	8.88565	7.22882	7.22882	8.5523	7.22882	11.5147	7.27131	7.60074	12.0415	10.9064
carb-GlcNAc	132	GlcNAca1-4Galb - 03	7.76486	7.22882	7.22882	7.22882	7.39794	7.22882	7.22882	7.92006	7.72139	8.59468	7.22882	7.22882	7.30817	7.22882	10.0528	7.76756	9.25093	11.9005	13.0857
carb-type 1+2	133	LNH - 13	7.22882	7.22882	7.22882	7.22882	7.22882	7.22882	7.22882	7.22882	7.22882	7.22882	7.22882	7.22882	7.22882	7.22882	13.2565	7.22882	7.22882	8.19247	9.04089
carb-type 2	134	LNnH - 11	7.22882	7.22882	7.22882	7.22882	7.22882	7.22882	7.22882	7.22882	7.22882	7.22882	7.22882	7.22882	7.22882	7.22882	11.2058	8.72532	8.07383	7.22882	8.05218
carb-type 2	135	LNnT - 04	7.22882	7.22882	7.22882	7.22882	7.22882	7.22882	7.22882	7.22882	7.22882	7.22882	7.22882	7.22882	7.22882	7.22882	11.5691	7.22882	7.22882	7.22882	7.22882
carb-type 1	136	pLNH - 07	7.22882	7.22882	7.22882	7.22882	7.22882	7.22882	7.22882	7.22882	7.22882	7.74519	7.22882	7.22882	7.22882	7.22882	8.47572	7.22882	7.22882	7.22882	7.86063
Blood Group H	137	BG-H1- 06	7.22882	7.22882	7.22882	7.22882	7.22882	7.22882	7.22882	7.25106	7.22882	7.7892	7.22882	7.22882	7.22882	7.22882	10.8362	7.22882	7.22882	7.22882	11.2373
Blood Group H	138	BG-H2- 06	7.2461	7.22882	7.22882	7.22882	7.22882	7.22882	7.22882	7.30526	7.22882	7.79401	7.22882	7.22882	7.22882	7.22882	8.47573	7.22882	7.22882	7.57398	7.25396
Blood Group H	139	BG-H2- 12	7.22882	7.34616	7.22882	7.22882	7.24083	7.22882	7.26755	8.27089	7.22882	7.34099	7.25234	7.22882	7.22882	7.22882	11.8088	7.22882	7.22882	10.5305	8.27831
Blood Group H	140	BG-H3- 14	9.03107	7.77643	7.22882	9.80442	9.51957	7.55389	8.33003	8.5296	10.1457	8.73947	9.35312	7.3199	7.54603	8.81899	13.6627	9.60878	8.10241	13.279	11.2693
peptide-Tn	141	Ac-S-Tn(Thr)-A-G - 04	7.22882	8.19024	7.22882	7.26619	7.22882	7.22882	7.22882	7.4459	7.22882	8.02684	7.22882	7.22882	7.22882	7.22882	11.2736	8.71823	7.22882	7.22882	10.3308
peptide-Tn	142	Ac-S-Tn(Thr)-A-G - 08	7.6155	10.2212	7.22882	7.92	9.31719	7.22882	7.7374	9.75432	7.22882	9.27386	7.5012	7.22882	7.67425	7.85049	13.2971	9.58904	7.22882	11.2225	11.652
peptide-Tn	143	Ac-S-Tn(Thr)-A-G - 22	11.9179	11.891	8.62912	9.74286	12.0234	9.97844	11.0727	12.5307	9.56194	11.6057	10.7845	8.03529	10.4085	10.8171	14.531	10.6611	12.8173	13.9968	13.4669
peptide-Tn	144	Ac-V-Tn(Thr)-S-G - 04	7.22882	7.76001	7.22882	7.237	7.22882	7.22882	7.22882	7.6546	8.27023	7.67395	7.22882	7.22882	7.22882	7.22882	10.2381	9.21138	7.22882	9.11333	9.49519
peptide-Tn	145	Ac-V-Tn(Thr)-S-G - 08	7.22882	8.43051	7.23177	8.17154	9.03456	7.26378	7.83126	8.23922	10.4027	7.74184	8.15051	7.22882	7.22882	7.99787	12.3967	9.62914	7.22882	11.3956	10.4115
peptide-Tn	146	Ac-V-Tn(Thr)-S-G - 19	9.84289	9.75846	8.62057	9.62407	10.8294	8.70362	10.8378	10.1916	11.4725	9.63547	9.90395	7.22882	7.75203	10.376	14.1764	10.2106	10.4912	13.3677	12.0647
peptide-Tn	147	Ac-A-Tn(Thr)-S-G - 05	7.22882	7.22882	7.22882	7.22882	7.22882	7.22882	7.22882	7.33167	7.22882	7.22882	7.22882	7.22882	7.22882	8.14955	12.2326	8.98714	7.22882	8.87994	9.16816
peptide-Tn	148	Ac-A-Tn(Thr)-S-G - 08	7.36566	7.98691	7.22882	7.2996	7.53613	7.90702	9.37077	8.36415	7.22882	7.82722	7.8778	7.22882	7.22882	9.04977	13.6648	9.47678	7.22882	10.7019	10.446
peptide-Tn	149	Ac-A-Tn(Thr)-S-G - 23	10.7433	9.72595	8.55542	9.2159	10.5088	10.1171	11.3564	10.8736	9.13252	10.2105	10.9067	7.42799	8.75687	10.8417	14.7218	10.5953	12.4942	13.1221	12.644
peptide-Tn	150	Ac-S-Tn(Thr)-G-G - 03	7.34368	7.22882	7.22882	7.22882	7.22882	7.22882	7.22882	7.2879	7.22882	7.33959	7.22882	7.22882	7.22882	7.24445	10.6666	8.03735	7.22882	7.22882	9.29291
peptide-Tn	151	Ac-S-Tn(Thr)-G-G - 07	7.22882	7.22882	7.22882	7.22882	7.60954	7.22882	7.22882	8.0615	7.22882	7.81308	7.22882	7.22882	7.99871	7.30633	12.9989	8.60147	10.5585	10.0189	11.1839
peptide-Tn	152	Ac-S-Tn(Thr)-G-G - 19	9.31773	9.71078	7.22882	7.98953	10.2842	8.63803	9.97718	10.8822	7.514	10.2284	8.71271	7.22882	10.2252	10.0032	14.5018	9.81443	14.0602	13.6487	12.978
peptide-Tn	153	Ac-T-Tn(Thr)-P-G - 04	7.22882	7.22882	7.22882	7.22882	8.07286	7.22882	7.22882	7.22882	7.22882	7.53605	7.22882	7.22882	7.22882	7.22882	11.9622	8.67727	10.4004	11.4921	10.4269
peptide-Tn	154	Ac-T-Tn(Thr)-P-G - 08	7.22882	7.22882	7.22882	7.22882	9.17702	7.22882	7.22882	7.78629	7.22882	7.69357	7.49798	7.22882	7.22882	7.78438	14.0887	10.16	12.3803	13.6962	12.1963
peptide-Tn	155	Ac-T-Tn(Thr)-P-G - 21	9.07109	7.77571	7.26753	7.22882	10.2186	7.8822	8.46083	9.54476	9.20257	9.62142	9.20718	7.33278	8.90811	9.97067	15.2639	11.2299	14.3674	15.5066	13.8786
peptide-Tn	156	Ac-S-Tn(Thr)-S-G HSA-23	8.58814	8.8221	7.22882	7.24974	8.63946	8.14571	9.33486	9.07419	7.22882	10.1628	8.38195	7.22882	7.73598	9.80474	14.5288	9.78558	10.7044	13.2274	12.4474
peptide-Tn	157	Ac-S-Tn(Thr)-S-G HSA-04	7.56446	7.22882	7.22882	7.22882	7.22882	7.22882	7.23993	7.37796	7.22882	7.22882	7.22882	7.22882	7.22882	7.22882	11.4862	8.41887	7.22882	7.57297	8.87873
peptide-TF	158	Ac-TF(Ser)-G - 04	7.25616	7.22882	7.22882	7.22882	9.3332	7.22882	7.27072	7.22882	8.35687	7.30633	7.22882	7.22882	7.22882	7.22882	11.2631	7.22882	9.38587	13.5819	13.1938
peptide-TF	159	Ac-TF(Ser)-G - 24	10.0196	8.78341	7.22882	10.088	12.8089	7.37896	8.60183	9.05785	12.6641	11.5757	7.58852	8.55941	8.53052	10.1014	15.1037	8.48284	13.5951	16.5726	15.1105
N-linked	160	NA2 - 08	7.22882	7.22882	7.22882	7.22882	7.22882	7.22882	7.22882	7.22882	7.22882	7.33896	7.22882	7.22882	7.22882	7.22882	7.28944	7.22882	7.22882	9.40546	8.91472
N-linked	161	NA3 - 05	7.22882	7.22882	7.22882	7.22882	7.22882	7.22882	7.22882	7.22882	7.22882	7.22882	7.22882	7.22882	7.22882	7.22882	7.33124	7.22882	7.22882	7.22882	7.22882
N-linked	162	NGA2 - 07	7.22882	7.22882	7.22882	7.22882	7.22882	7.22882	7.22882	7.22882	7.22882	7.22882	7.22882	7.22882	7.22882	7.22882	7.24932	7.22882	7.22882	7.22882	7.22882
N-linked	163	NGA2B - 05	7.22882	7.22882	7.22882	7.22882	7.22882	7.22882	7.22882	7.22882	7.22882	7.22882	7.22882	7.22882	7.22882	7.22882	7.22882	7.22882	7.22882	7.22882	7.22882
N-linked	164	NA4 - 05	7.22882	7.22882	7.22882	7.22882	7.22882	7.22882	7.22882	7.22882	7.22882	7.22882	7.22882	7.22882	7.22882	7.22882	7.22882	7.22882	7.22882	7.22882	7.22882
N-linked	165	NGA3B - 06	7.22882	11.9665	7.22882	7.22882	7.22882	7.22882	7.22882	7.22882	7.22882	7.28101	7.22882	7.22882	7.22882	7.22882	8.46409	7.22882	7.22882	7.355	7.51882
N-linked	166	NGA3 - 01	7.22882	7.22882	7.22882	7.22882	7.22882	7.22882	7.22882	7.22882	7.22882	7.22882	7.22882	7.22882	7.22882	7.22882	7.22882	7.22882	7.22882	8.50676	7.22882
N-linked	167	NGA4 - 06	7.22882	11.2038	7.22882	7.22882	7.22882	7.22882	7.22882	7.22882	7.22882	7.22882	7.22882	7.22882	7.22882	7.22882	9.4326	7.22882	7.22882	9.46564	7.22882
N-linked	168	NGA4(B)2 - 04	7.22882	7.22882	7.22882	7.22882	7.22882	7.22882	7.22882	7.22882	7.22882	7.22882	7.22882	7.22882	7.22882	7.22882	9.7568	7.22882	10.3637	9.64957	12.0413
N-linked	169	NGA5B - 02	7.22882	7.22882	7.22882	7.22882	7.22882	7.22882	7.22882	7.22882	7.22882	7.22882	7.22882	7.22882	7.22882	7.22882	7.9344	7.22882	7.22882	9.11497	10.2293
glycolipid	170	GA2di (accurate) - 28	7.91567	8.30811	8.68935	10.2229	9.33045	7.70706	7.22882	8.78937	9.50844	11.6136	7.92735	8.02023	8.88699	10.4216	14.772	9.70443	13.0433	15.8457	14.707
peptide-Tn	171	Ac-P-Tn(Thr)-T-G - 05	8.64653	8.31931	7.22882	7.22882	8.00371	7.22882	7.35886	7.90718	7.22882	7.95292	7.25234	7.22882	7.22882	8.17925	12.3132	9.87459	7.22882	11.7237	10.8961
peptide-Tn	172	Ac-P-Tn(Thr)-T-G - 08	10.5985	9.03595	8.30789	8.0032	10.1173	8.1984	9.91265	10.0057	8.71319	9.27798	9.00489	7.30544	7.22882	9.72471	13.4025	10.9059	7.22882	12.2566	10.882
peptide-Tn	173	Ac-P-Tn(Thr)-T-G - 22	12.5836	10.8862	10.2894	10.7603	12.2748	10.8518	12.1105	12.0543	11.1148	11.283	11.4296	9.45712	10.2907	11.3129	14.467	11.9455	12.4572	13.8339	12.6103
peptide-Tn	174	Ac-Tn(Thr)-Tn(Thr)-Tn(Thr)-G - 05	7.56097	7.73523	7.22882	7.22882	7.68223	7.22882	7.29726	9.26851	7.22882	8.03076	7.22882	7.22882	7.71131	9.11984	13.1939	9.55776	7.22882	16.2254	13.9499
peptide-Tn	175	Ac-Tn(Thr)-Tn(Thr)-Tn(Thr)-G - 08	9.38476	7.36704	7.61564	7.22882	8.91313	7.95534	8.30993	9.78158	7.63906	8.93803	7.35157	7.22882	8.78404	10.4061	14.0397	10.191	7.22882	16.571	14.5605
peptide-Tn	176	Ac-Tn(Thr)-Tn(Thr)-Tn(Thr)-G - 20	11.4601	9.18315	9.18727	9.16957	11.4759	9.36593	10.5564	10.208	9.35779	9.94413	9.47599	8.62322	10.0435	11.5053	15.0268	11.3006	7.45068	16.9386	14.7928
peptide-Tn	177	Ac-S-Tn(Thr)-Tn(Thr)-G - 05	7.22882	7.43088	7.22882	7.22882	7.22882	7.22882	7.22882	7.2879	7.22882	7.99511	7.22882	7.22882	7.22882	8.70248	13.5201	8.76037	7.22882	13.4097	11.1628
peptide-Tn	178	Ac-S-Tn(Thr)-Tn(Thr)-G - 09	7.22882	7.48471	7.22882	7.22882	8.57863	7.30351	7.85944	7.64517	7.39101	9.99498	7.22882	7.22882	7.22882	9.43986	13.9693	9.48084	7.22882	13.8179	11.7592
peptide-Tn	179	Ac-S-Tn(Thr)-Tn(Thr)-G - 22	8.80588	9.46546	7.41827	8.60253	10.2697	9.07203	9.77892	9.21883	8.82562	12.1379	9.57185	7.22882	7.22882	10.6201	14.4561	10.4393	11.8335	14.8217	12.9845
non-human-aGal	180	Gala3-type1 - 09	7.22882	7.22882	7.22882	7.22882	7.22882	7.57337	7.22882	8.43823	7.22882	9.20581	7.22882	7.22882	9.45462	8.38546	14.1277	9.04862	13.1076	15.8821	11.6549
Blood Group H	181	2'FucLac (BG-H6) - 07	7.22882	7.22882	8.37866	7.22882	7.22882	7.22882	7.8156	9.64371	7.22882	9.40856	7.22882	9.10373	8.45997	7.22882	13.1608	7.22882	9.19951	13.4135	10.9536
peptide-Tn	182	Ac-S-Tn(Thr)-V-G - 04	7.22882	7.22882	7.22882	7.22882	7.22882	7.22882	7.22882	7.22882	7.22882	7.48471	7.22882	7.22882	7.22882	7.22882	11.5265	8.20048	7.22882	8.44105	8.88063
peptide-Tn	183	Ac-S-Tn(Thr)-V-G - 22	7.24445	7.22882	7.22882	7.31952	7.6478	7.22882	8.0155	7.49923	7.22882	8.593	7.22923	7.22882	7.22882	8.11922	13.0497	9.32708	7.22882	8.97461	10.625
peptide-Tn	184	Ac-G-V-Tn(Thr)-S-A-G - 04	7.22882	7.73022	7.22882	7.22882	7.62732	7.27047	8.37127	8.13298	7.82776	7.22882	7.39448	7.22882	7.22882	10.9004	14.5482	10.299	9.67616	15.308	9.16236
peptide-Tn	185	Ac-G-V-Tn(Thr)-S-A-G - 21	8.84009	9.33399	7.22882	8.85864	9.80181	8.55017	11.0416	10.171	11.0414	8.08432	9.02504	7.22882	7.22882	12.3381	15.472	11.3723	12.8801	16.5548	10.9149
peptide-TF	186	GTSSA-TF(Ser)-TGHATPLPVTD	8.83014	7.29958	7.22882	7.22882	7.22882	7.22882	8.59849	7.80618	7.22882	7.22882	7.29786	7.22882	7.22882	8.24393	9.62887	7.82519	7.22882	9.10188	10.7427
peptide-TF	187	GTSSAS-TF(Thr)-GHATPLPVTD	8.74846	7.22882	7.22882	7.22882	7.22882	7.22882	7.94429	7.23438	7.4151	7.32638	7.22882	7.22882	7.22882	7.28061	8.6854	7.23311	7.22882	8.31253	10.1626
peptide-TF	188	GTSSASTGHA-TF(Thr)-PLPVTD	8.53853	7.82477	7.22882	7.22882	7.22882	7.32482	8.77242	7.79524	8.78529	7.89621	8.83365	7.22882	7.22882	7.22882	9.08038	7.72139	7.22882	8.9658	8.88414
peptide-TF	189	GTSSA-TF(Ser)-TF(Thr)-GHATPLPVTD	13.0675	9.08785	8.84314	11.4983	11.0719	10.7219	12.0035	11.2735	11.6986	9.7691	10.5981	7.29572	8.68341	10.6546	10.756	9.62985	10.9769	10.3596	12.3703
peptide	190	GTSSASTGHATPLPVTD	12.2449	8.46008	8.79158	10.6831	9.86717	10.5265	11.8654	10.4128	10.8739	9.10299	9.62608	7.22882	8.61315	10.8462	9.85171	8.6287	10.5343	10.8089	12.5119
z-control	191	PEG-linker - 06	7.45466	7.22882	7.22882	7.22882	7.22882	7.22882	7.22882	7.22882	7.22882	7.22882	7.22882	7.22882	7.22882	7.22882	7.792	7.22882	7.60251	7.69987	7.22882
non-human-aGal	192	Galilli - 21	7.26537	7.22882	10.9873	7.22882	7.73283	9.37862	7.83285	9.92283	9.14909	8.40933	9.52403	9.10372	10.49	9.87511	13.9454	9.90265	14.1399	17.402	13.9324
Blood Group H	193	6'Neu5Ac-LNF V - 12	8.40521	8.42973	7.22882	9.42027	8.74087	7.23666	9.3131	10.185	12.5821	7.22882	9.5881	7.22882	11.5772	7.67395	10.2727	10.8552	10.9625	9.97062	9.72457
Lewis+Sia	194	Fuc, 6'Neu5Ac-LNnH-APD-HSA - 12	7.22882	7.22882	7.22882	7.22882	7.22882	7.22882	7.22882	7.22882	7.22882	7.22882	7.22882	7.22882	7.22882	7.22882	8.38656	7.22882	7.22882	7.22882	7.79287
carb-Sia	195	3'Neu5Ac-3-FL - 07	7.22882	7.22882	7.22882	7.22882	7.22882	7.22882	7.22882	7.6856	7.22882	7.22882	7.22882	7.22882	7.22882	7.22882	7.31951	7.22882	7.22882	7.22882	7.9466
N-linked	196	GlcNAc-Man5 - 03	7.22882	7.22882	7.22882	7.22882	7.22882	7.22882	7.22882	7.22882	7.22882	7.25146	7.22882	7.22882	7.22882	7.22882	7.22882	7.22882	7.22882	7.22882	7.22882
N-linked	197	GlcNAc-Man3 - 02	7.37567	7.22882	7.22882	7.22882	7.22882	7.22882	7.22882	7.25933	7.22882	7.22882	7.22882	7.22882	7.22882	7.22882	7.29415	7.22882	7.22882	7.22882	7.57706
N-linked	198	LacNAc-Man5 - 02	7.22882	7.22882	7.22882	7.22882	7.22882	7.22882	7.22882	7.22882	7.22882	7.22882	7.22882	7.22882	7.22882	7.22882	8.52792	7.22882	7.22882	7.22882	7.22882
peptide	199	Ac-S-Thr-S-G - 18	9.67844	7.59351	7.27047	7.97222	8.11346	8.05829	10.6392	9.59869	7.22882	10.0671	8.41475	7.22882	7.30631	8.01601	13.5618	8.38957	8.10921	9.28713	10.9184
Lewis	200	LeA-LeX - 21	7.22882	7.22882	7.22882	7.22882	7.22882	7.22882	7.22882	7.25106	7.22882	7.22882	7.22882	7.22882	7.22882	7.22882	9.30708	7.22882	7.22882	7.22882	13.4185
carb-Sia	201	3'Neu5Ac-LNnT - 09	7.22882	7.22882	7.22882	7.22882	7.22882	7.22882	7.22882	7.22882	7.22882	7.22882	7.22882	7.22882	7.22882	7.22882	11.8024	7.22882	7.22882	7.22882	10.6091
GAG	202	Hep-N-acetylated	7.22882	7.22882	7.22882	7.22882	7.22882	7.22882	7.22882	7.22882	7.22882	7.22882	7.22882	7.22882	7.22882	7.22882	7.65974	7.22882	7.22882	7.22882	7.50482
GAG	203	Hep-5000 - 01	7.25146	7.29281	7.22882	7.22882	7.22882	7.22882	7.22882	7.39429	7.22882	7.64231	7.22882	7.22882	7.22882	7.22882	8.23764	7.22882	7.22882	7.22882	7.92975
N-linked	204	Man6 - I - 04	7.22882	7.22882	7.22882	7.22882	7.22882	7.22882	7.22882	7.22882	7.22882	7.22882	7.22882	7.22882	7.22882	7.22882	7.22882	7.22882	7.22882	7.22882	7.36741
Lewis	205	3'-sulpho-LeX - 15	10.2628	8.73691	8.79617	9.81057	8.58978	10.554	11.5058	11.2001	8.90897	7.9827	8.77051	7.32946	8.20656	9.87182	9.78556	8.3454	7.22882	8.70184	9.36455
GAG	206	Hya9 - 03	7.45337	7.22882	7.22882	7.22882	7.27883	7.68145	8.20664	7.98708	9.31615	11.4966	8.16626	7.22882	10.1308	8.42933	13.9505	9.24422	8.54264	11.5113	11.9208
Lewis	207	3'-sulpho-LeA - 15	12.3411	8.49163	9.01383	7.97824	7.22882	8.98249	12.7697	11.5471	11.8262	9.81178	8.81505	8.05888	9.52134	7.35269	9.4969	9.61369	7.22882	10.1187	12.9027
non-human	208	Gala1-2Gal - 13	10.3393	8.17806	8.3158	8.91732	7.69924	8.39659	7.76282	8.76142	8.2771	11.4285	9.05121	9.34584	9.98724	7.22882	14.4466	9.12546	12.3393	15.5129	11.5533
Lewis	209	6'-sulpho-LeX - 08	8.04923	7.22882	7.22882	8.69654	8.36607	7.22882	7.22882	7.30796	8.26891	7.67916	8.99499	7.22882	7.22882	7.80358	11.3313	7.22882	7.22882	8.66653	10.6234
GAG	210	Hya8 - 03	7.22882	7.22882	8.55233	7.22882	7.338	7.29697	7.22882	8.35797	8.22572	11.5784	9.09459	8.4134	9.94324	8.56388	14.6939	10.5738	11.7596	15.1378	10.3422
Lewis	211	6'-sulpho-LeA - 16	7.22882	7.22882	7.22882	8.72117	7.22882	7.22882	7.22882	7.27704	7.22882	7.22882	7.84201	7.22882	7.85096	7.22882	14.2755	7.3344	7.22882	10.9131	13.8556
Blood Group H	212	MSMFLNH I - 11	7.22882	7.22882	7.22882	7.22882	7.22882	7.22882	7.22882	7.22882	7.22882	7.22882	7.22882	7.22882	7.22882	7.22882	8.02375	7.22882	7.22882	7.22882	8.89459
Blood Group A	213	A-LeB hexa - 06	7.22882	7.22882	7.22882	7.22882	7.22882	7.68534	7.22882	7.22882	7.22882	7.22882	7.22882	7.22882	7.22882	8.43773	11.6998	8.28623	7.22882	11.8437	11.0124
N-linked	214	Hybrid-M5N4B - 03	7.22882	7.22882	7.22882	7.22882	7.22882	7.22882	7.22882	7.22882	7.22882	7.22882	7.22882	7.22882	7.22882	7.22882	7.62701	7.22882	7.22882	7.22882	8.52705
Lewis	215	MSMFLnNH - 09	7.22882	7.22882	7.22882	7.22882	7.22882	7.22882	7.22882	7.22882	7.22882	7.22882	7.22882	7.22882	7.22882	7.22882	7.22882	7.22882	7.22882	7.22882	7.61037
carb-type1	216	iLNO - 06	7.22882	7.22882	7.22882	7.22882	7.22882	7.22882	7.22882	7.22882	7.22882	7.22882	7.22882	7.22882	7.22882	7.22882	7.42137	7.22882	7.22882	7.22882	7.69069
Blood Group H	217	MFLNH I - 11	13.5858	9.18197	9.61441	8.58067	7.22882	9.86448	10.861	11.6498	11.7361	10.8192	10.9585	7.22882	10.8054	9.23628	10.3191	8.017	10.712	11.1955	10.7914
non-human-aGal	218	alphaGal-6-deoxy - 11	9.01482	7.22882	7.22882	7.22882	8.99899	7.47902	7.22882	8.17021	7.36261	8.4236	8.40087	7.22882	9.69332	9.08011	15.077	8.67814	13.0899	15.9781	12.1104
Lewis	219	MFLNH III - 14	7.22882	7.22882	7.22882	7.22882	7.22882	7.22882	7.22882	7.22882	7.22882	7.22882	7.22882	7.22882	7.22882	7.22882	13.3089	7.22882	7.22882	7.22882	8.5514
Blood Group H	220	TFiLNO(1-2,1-2,1-3) - 04	7.22882	7.22882	7.22882	7.22882	7.22882	7.22882	7.22882	7.22882	7.22882	7.22882	7.22882	7.22882	7.22882	7.22882	8.79516	7.22882	7.22882	7.22882	7.31952
Lewis	221	LeC (dimeric)-Sp - 16	14.241	7.22882	8.80597	8.7355	7.41932	7.22882	7.80051	10.0196	11.1285	10.099	10.4409	8.01893	7.70654	9.24784	14.2054	11.0813	13.5894	14.6167	13.5056
carb-Sia	222	3'Neu5Ac(9Ac)-LacNAc-Sp - 04	7.80834	7.78789	7.22882	7.55328	8.12811	7.22882	7.22882	9.07116	7.22882	7.81781	7.22882	7.22882	7.22882	7.22882	9.94455	7.70194	7.22882	7.72792	9.39365
non-human	223	Bdi-g - 06	7.63697	7.22882	7.22882	7.22882	7.61549	7.22882	7.22882	7.23018	7.22882	7.37819	7.22882	7.22882	7.22882	7.62623	10.4036	7.66224	7.22882	12.4805	8.57339
Carb-Gal	224	Lac-C5 - 14	10.6272	10.0978	12.3585	8.31406	8.81007	8.92292	9.09183	10.1426	9.14924	11.428	10.0593	8.68929	9.98656	12.5879	15.5502	9.54822	12.726	14.9851	11.3719
carb-Man	225	Mana1-6Man-a - 04	7.22882	7.22882	7.22882	7.22882	7.22882	7.22882	7.22882	7.22882	9.86727	7.53727	7.22882	7.22882	7.22882	7.22882	9.29191	7.22882	7.22882	11.8875	7.80129
Blood Group B	226	B tetra type 1-Sp - 16	8.08824	7.22882	7.22882	7.22882	7.22882	7.22882	7.22882	7.93602	9.16447	8.77792	9.11056	7.30254	7.22882	10.184	14.5475	10.1247	11.3007	12.2811	12.7655
carb-type 2	227	LacNAc-Sp - 06	8.35546	8.68567	7.22882	9.84484	7.89009	7.22882	7.22882	9.38769	8.27023	7.22882	9.37406	7.22882	7.24154	7.22882	12.4504	7.26375	7.22882	12.1576	9.05567
carb-GlcNAc	228	LNT-2-Sp - 15	10.8488	11.8496	12.9835	11.066	11.2008	10.3208	11.1338	10.8848	11.3896	10.9641	10.062	7.80437	11.3173	11.6225	15.1268	10.3687	13.2736	15.3516	12.7928
glycolipid	229	GD1a-Sp - 05	7.22882	7.22882	7.22882	7.22882	7.22882	7.22882	7.22882	7.22882	7.22882	7.22882	7.22882	7.22882	7.37452	7.22882	9.77197	7.22882	7.22882	10.6576	8.85345
carb-Sia	230	6'Neu5Gc-LacNAc-Sp - 05	7.22882	7.22882	7.22882	7.22882	7.22882	7.22882	7.22882	7.22882	7.22882	7.22882	7.22882	7.22882	7.22882	7.22882	9.50011	7.22882	7.22882	8.86647	8.23199
glycolipid	231	SSEA-4-Sp - 05	7.22882	7.22882	7.22882	11.6931	7.22882	8.37822	7.22882	9.42632	7.37567	11.5839	9.08793	7.22882	8.76476	9.25265	13.1644	7.88887	7.22882	12.6201	13.2386
carb-Sia	232	3'Neu5Ac(9Ac)-LacNAc-Sp - 10	7.63034	8.38728	8.75367	9.75806	8.80884	7.56561	7.49681	10.4845	7.25615	9.31633	7.64489	7.48337	7.23177	7.22882	10.833	8.15145	7.22882	10.918	9.64044
carb-Sia	233	3'Neu5Ac(9Ac)-LeC-Sp - 12	10.5621	8.23202	9.28676	10.7266	9.32514	8.72105	8.19018	10.1194	9.96591	11.408	11.3489	8.87958	7.45234	9.96229	14.375	10.7828	13.1597	14.683	13.7378
carb-GalNAc	234	LDN-Sp - 14	11.5555	12.7637	8.31431	9.86301	9.01273	9.43642	8.7695	9.71595	10.7174	10.6801	10.1887	7.32779	10.4949	10.1489	14.9265	10.7005	13.3262	14.8205	12.7786
Blood Group B	235	B tetra type 2-Sp - 07	7.22882	7.32638	7.22882	7.29924	7.22882	7.47737	7.22882	7.89792	7.22882	8.538	9.25659	7.22882	7.22882	10.7187	14.8121	9.88737	7.22882	11.2321	12.5981
glycolipid	236	GD1a-Sp - 10	7.22882	7.22882	7.22882	7.22882	7.22882	7.22882	7.22882	7.22882	7.22882	7.22882	7.22882	7.22882	7.22882	7.22882	7.41136	7.22882	7.22882	7.22882	7.83831
peptide-GlcNAcb	237	Ac-S-Ser(GlcNAc-b)-S-G - 24	7.22882	7.22882	7.22882	7.75159	7.22882	7.22882	8.16624	7.22882	7.22882	11.3702	7.24851	7.22882	9.42348	8.46171	13.7103	8.82639	11.3938	14.1848	12.5045
carb-type 2	238	LacNAc-Sp - 15	9.04457	9.2891	7.22882	9.56989	8.40852	8.02003	7.22882	9.80951	9.44947	7.73225	10.3941	7.22882	7.22923	7.22882	14.273	7.24468	7.22882	13.4164	9.89208
Lewis	239	LeC (dimeric)-Sp - 06	13.2794	7.22882	7.56517	7.22882	7.22882	7.22882	7.22882	8.49531	9.99214	9.5915	8.72489	7.32691	7.22882	8.70515	13.9035	10.1233	12.7171	14.1458	12.8334
Carb-Gal	240	Lac-C5 - 05	8.38616	9.80226	11.4403	7.38257	7.96571	7.41752	7.52002	9.40263	8.47173	10.7402	9.34889	8.05629	9.27633	10.7591	15.3679	9.45702	12.2685	14.6169	10.6147
glycolipid	241	SSEA-4-Sp - 12	7.32779	7.22882	7.22882	12.3722	7.26415	8.60301	7.22882	9.30176	7.4259	11.4037	9.07761	7.22882	8.72695	9.7014	13.2531	8.11609	7.22882	12.609	13.714
non-human	242	Bdi-g - 16	7.22882	7.47439	7.46908	7.22882	8.91925	7.95606	7.22882	8.37744	7.26727	8.73709	7.45548	7.25817	8.64816	8.91175	13.7409	9.58467	11.7703	15.5025	10.9118
Blood Group A	243	A tetra type 1-Sp - 15	7.22882	7.22882	7.22882	7.22882	7.22882	8.85547	7.22882	7.22882	10.3271	7.80834	7.35589	7.32183	7.22882	7.82979	10.6363	8.86047	10.9091	9.66421	13.0081
non-human	244	Forssman Tetra-BSA - 05	7.22882	7.22882	8.34015	7.22882	7.22882	8.38248	7.22882	8.79453	9.29594	12.6999	7.45548	7.22882	11.2425	10.8681	14.7265	9.985	14.2392	16.3068	13.3417
z-control	245	BSA - C5 (Alkyne) - 10	7.46951	8.43948	7.89429	7.26237	7.24468	7.22882	7.22882	8.5197	7.22882	8.28427	7.4373	7.22882	7.23177	7.31447	10.2005	7.58548	7.22882	9.57754	9.64674
Blood Group H	246	BG-H2 - 16	10.1837	8.09059	7.45654	10.289	9.60562	7.6679	9.68951	10.1539	8.63267	7.33959	8.31109	7.22882	8.76107	10.9363	12.5861	9.65762	8.27208	11.9028	9.71334
glycolipid	247	GD3-Sp - 08	7.22882	7.22882	7.22882	7.22882	7.22882	7.22882	7.22882	7.22882	7.22882	8.01619	7.22882	7.22882	7.22882	7.22882	12.3218	7.22882	7.22882	10.2053	8.52104
Blood Group A	248	A tetra type 2-Sp - 17	7.22882	7.22882	8.21601	7.22882	7.59565	9.07133	7.22882	7.22882	7.22882	10.0505	7.89801	8.60376	8.82154	9.25011	11.628	8.60509	12.5123	13.6811	13.3352
carb-Sia	249	6'Neu5Ac-LacNAc (dimeric)-Sp - 13	12.8553	12.8106	11.302	10.0004	10.9318	10.8345	10.9182	10.3967	11.3444	11.413	12.1087	8.93627	10.3808	11.494	15.5557	10.5781	10.6714	14.1593	11.4787
glycolipid	250	GM3(Gc)-Sp - 14	7.22882	7.22882	10.3776	7.22882	8.32358	7.22882	7.22882	7.22882	7.22882	8.87323	7.22882	7.22882	7.22882	7.22882	13.548	7.82337	8.953	11.3651	8.21693
carb-Sia	251	3'KDN-LacNAc-Sp - 05	7.22882	8.30445	7.22882	9.56183	8.7724	7.22882	7.22882	7.30796	9.05728	7.32638	7.22882	7.22882	7.22882	8.66827	11.5088	7.22882	7.22882	13.5147	11.5594
carb-GlcNAc	252	GNLacNAc-Sp - 06	10.1098	11.6932	7.28944	9.67555	9.26001	9.48134	8.22802	10.0341	9.88204	8.75404	7.94666	7.22882	9.23778	9.30531	15.0825	7.46869	7.22882	13.7154	9.57574
Blood Group A	253	2'F-A type 2-Sp - 05	7.22882	7.22882	7.56262	7.22882	7.26415	8.51751	7.22882	7.22882	7.22882	7.22882	7.22882	7.22882	7.22882	8.26429	10.846	7.87884	7.22882	12.7942	11.7012
glycolipid	254	Gb4 tetra (P1 tetra)-Sp - 15	8.20901	7.22882	7.31744	7.22882	9.01104	8.37946	7.22882	8.82007	7.22882	10.9719	8.84967	7.58867	8.0154	9.38366	14.4864	9.56183	11.4916	14.3672	13.0081
carb-GlcNAc	255	GNLacNAc-Sp - 16	11.6822	14.0787	10.163	9.79961	10.353	11.3368	11.9571	12.295	12.0041	10.7471	10.2154	8.60869	10.8388	13.4842	15.8173	10.6076	11.6747	15.0683	11.5851
carb-Sia	256	3'Neu5Gc-LacNAc-Sp - 06	7.22882	8.18282	7.22882	9.28143	8.63459	7.22882	7.22882	7.61649	7.22882	7.29958	7.22882	7.22882	7.55781	7.22882	10.4285	7.24508	7.22882	10.55	9.94217
glycolipid	257	GT3-Sp - 03	7.22882	7.22882	7.22882	7.22882	7.22882	7.22882	7.22882	7.22882	7.22882	7.29281	7.22882	7.22882	7.22882	7.22882	13.0723	7.22882	7.22882	9.35138	8.44349
carb-Glc	258	Glc-a - 05	7.22882	7.35777	7.22882	7.22882	7.22882	7.22882	7.22882	8.47003	7.22882	10.5244	7.27507	7.22882	9.01363	7.93562	14.3721	7.71031	12.3325	12.6958	11.1471
Lewis	259	LeC-Sp - 15	7.32779	7.22882	8.61793	7.22882	7.22882	7.22882	7.88482	8.52679	8.15554	10.8308	8.31702	8.64552	7.22882	9.4878	12.1594	10.8787	13.9925	15.2659	13.796
z-control	260	Triazole linker from Xuefei - 43	12.4601	10.8154	10.9074	11.0242	10.9655	11.726	11.7491	11.1858	10.805	12.7862	11.6626	9.1192	11.2619	11.402	15.3116	11.1176	13.906	14.4646	11.5881
carb-Sia	261	6'Neu5Ac-LacNAc-Sp - 05	7.3976	7.22882	7.22882	7.22882	7.22882	7.22882	7.22882	7.26755	7.22882	8.59206	7.22882	7.22882	7.22882	7.22882	11.7079	7.43543	8.28958	8.93723	8.15353
glycolipid	262	Fuc-GM1a - 08	7.22882	7.22882	7.22882	7.22882	7.22882	7.22882	7.22882	7.22882	7.22882	7.90483	7.22882	7.22882	7.22882	7.22882	8.18036	7.22882	7.22882	7.22882	7.30368
carb-Sia	263	3'KDN-LeC-Sp - 04	7.22882	7.37172	8.03048	7.22882	7.22882	7.22882	7.81291	8.62446	8.51235	10.4862	7.26089	8.30228	7.22882	9.52767	14.0565	10.0483	12.4007	14.555	13.2215
N-linked	264	Man1 - 04	7.22882	7.22882	7.22882	7.22882	7.22882	7.22882	7.22882	7.31591	7.22882	8.49191	7.57763	7.22882	8.47715	7.93562	14.0807	7.45548	7.27572	13.125	10.044
Blood Group A	265	A tetra type 1-Sp - 05	7.22882	7.25616	7.22882	7.22882	7.22882	8.72909	7.22882	7.22882	9.49629	7.22882	7.22882	7.22882	7.22882	8.14628	11.9346	8.65188	9.93498	8.76562	12.796
carb-GlcNAc	266	3'GN type1-Sp - 16	9.93927	7.22882	7.7456	7.22882	7.22882	7.22882	7.71537	8.99817	7.72592	10.5356	8.779	8.14392	7.22882	9.46913	14.2361	10.1188	13.4887	14.5271	13.3658
Blood Group B	267	2'F-B type 2-Sp - 15	7.22882	7.22882	7.46908	7.22882	7.35944	7.22882	7.22882	7.30397	7.22882	8.63594	8.56675	7.2803	7.32401	11.0012	13.4896	9.69161	11.1676	13.2377	12.0036
carb-Sia	268	3'KDN-LeC-Sp - 12	7.22882	7.22882	8.769	7.22882	7.22882	7.22882	7.89569	8.86287	9.20245	10.4866	7.39294	8.81921	7.22882	10.0178	14.1053	10.3622	13.2818	14.7343	13.3223
Blood Group B	269	B tetra type 2-Sp - 20	7.22882	7.25843	7.22882	7.22882	8.03777	8.05474	7.22882	8.69794	7.56718	9.09269	9.31824	7.43686	7.26569	11.2592	15.0513	9.98038	11.2601	11.0378	12.6031
non-human	270	Galb1-4Gal	7.22882	7.22882	7.22882	7.2552	8.39401	7.22882	9.80542	8.32973	7.22882	9.08832	7.22882	8.23	10.8242	9.42216	12.383	8.47496	12.8895	15.31	11.9621
glycolipid	271	GM2-Sp - 07	7.22882	7.22882	7.22882	7.22882	7.22882	7.22882	7.22882	7.22882	7.22882	7.22882	7.22882	7.22882	7.22882	7.22882	9.6701	7.22882	7.22882	7.22882	8.82536
carb-Sia	272	3'KDN-LacNAc-Sp - 12	7.22882	8.41568	7.22882	10.0914	8.91481	7.22882	7.22882	7.65828	9.55577	7.80358	7.22882	7.22882	7.22882	8.2522	11.691	7.22882	7.79485	13.8018	11.7522
carb-Sia	273	3'Neu5Ac-LacNAc-Sp - 05	7.22882	7.89734	7.22882	9.17049	8.801	7.22882	7.22882	7.24275	7.22882	7.22882	7.22882	7.22882	7.22882	7.22882	9.40703	7.22882	7.22882	9.3562	9.88899
carb-Sia	274	6'Neu5Ac-LDN-Sp - 13	7.22882	7.22882	7.22882	7.22882	7.22882	7.22882	7.22882	7.22882	7.22882	11.5351	7.64198	7.22882	9.33904	7.22882	13.2227	7.5424	7.22882	11.809	9.36419
carb-Man	275	Man-a - 05	7.22882	7.22882	7.22882	7.22882	7.22882	7.22882	7.22882	7.22882	7.22882	7.22882	7.22882	7.22882	7.22882	7.22882	10.3405	7.22882	7.22882	7.44835	7.22882
Blood Group B	276	B tetra type 1-Sp - 04	7.25616	7.22882	7.22882	7.22882	7.22882	7.22882	7.22882	7.49223	7.22882	7.84946	8.84065	7.22882	7.22882	9.32534	14.1873	8.99648	9.73768	9.50654	12.1036
Blood Group A	277	A tetra type 2-Sp - 07	7.22882	7.22882	7.22882	7.22882	7.22882	7.88099	7.22882	7.22882	7.22882	7.22882	7.22882	7.22882	7.22882	8.33735	11.3035	7.5391	7.22882	12.5429	11.9918
carb-type 1	278	LNT-Sp - 06	8.90653	11.3894	7.22882	9.84616	7.22882	9.05539	7.22882	9.83121	8.94019	7.62382	7.34519	7.22882	7.22882	7.22882	14.7931	7.22882	7.67537	13.4682	9.07092
Lewis	279	LeC-Sp - 07	7.22882	7.22882	7.86555	7.22882	7.22882	7.22882	7.50702	7.79953	7.22882	10.3819	7.34347	7.92402	7.22882	9.28824	14.2413	10.0972	13.1853	14.6305	13.3577
glycolipid	280	GQ2-Sp - 06	7.22882	9.35759	7.22882	7.22882	7.76988	8.44681	7.53266	10.4366	7.22882	7.94429	9.29153	7.22882	7.22882	9.14165	11.4197	9.08652	7.22882	11.2348	10.9659
carb-Sia	281	3'Neu5Ac-LeC-Sp - 12	7.22882	7.56591	8.95159	7.22882	7.22882	7.22882	8.16765	9.09747	7.22882	10.616	8.05073	9.0058	7.22882	10.1219	14.3068	10.39	13.2443	14.5946	13.5068
glycolipid	282	GM3-Sp - 11	7.22882	7.22882	7.22882	7.22882	7.22882	7.22882	7.22882	7.2552	7.22882	9.4192	7.22882	7.22882	7.22882	7.22882	13.0608	8.19273	10.0717	11.1576	9.62994
peptide-Tn	283	R-Tn(Ser)-Tn-hydroxyethylamide - 36	8.54012	7.50943	7.22882	7.22882	11.6068	8.61795	7.22882	9.8093	11.0187	12.4446	9.44815	7.57924	9.05854	11.0083	15.8397	9.41636	15.3133	15.1598	14.1752
carb-Sia	284	3'Neu5Ac-LeC-Sp - 05	7.22882	7.33491	8.08351	7.22882	7.22882	7.22882	7.92946	8.55117	7.22882	10.4818	7.31951	8.42192	7.22882	9.34863	14.0339	10.2132	12.8416	14.3507	13.0481
glycolipid	285	GM3-Sp - 04	7.22882	7.22882	7.22882	7.22882	7.22882	7.22882	7.22882	7.22882	7.22882	9.10388	7.22882	7.22882	7.22882	7.22882	12.546	7.35551	7.22882	9.83665	9.07938
carb-GlcNAc	286	3'GN-LacNAc (dimeric)-Sp - 14	10.554	12.4809	8.54147	9.72772	9.91983	9.98834	9.86891	10.5606	10.6402	8.66627	8.29481	7.22882	7.83	9.05748	15.0838	8.5004	7.22882	13.8502	9.68789
carb-GlcNAc	287	LNT-2-Sp - 06	7.22882	7.37989	11.9369	7.33952	8.28349	7.22882	7.22882	7.78647	7.70276	9.69304	7.69716	7.22882	9.25937	8.66312	14.3658	8.19677	11.1606	14.3086	10.8934
glycolipid	288	GT2-Sp - 08	7.22882	10.1718	7.22882	7.22882	8.45233	9.39002	7.5435	10.9424	7.22882	7.42885	10.1444	7.22882	7.22882	8.97831	8.8327	9.93873	7.22882	10.448	10.1596
non-human	289	Forssman Tetra-BSA - 13	7.22882	7.22882	9.6708	7.27452	8.584	9.65627	7.22882	10.2166	10.4918	14.0671	9.92241	8.47956	12.1989	12.1361	16.1825	11.2613	15.544	17.2912	14.8592
non-human-aGal	290	alpha-Gal tetra - 17	7.22882	7.22882	7.32353	7.22882	7.23311	8.91079	7.22882	9.11672	8.90028	8.9378	7.71031	8.09898	10.3022	9.2795	15.2798	9.25215	13.8346	15.4083	13.5132
glycolipid	291	Gb5/SSEA3 - 04	7.22882	7.22882	7.22882	7.22882	7.22882	7.22882	7.22882	7.22882	7.22882	10.602	7.22882	7.22882	7.58109	8.36717	13.5121	8.76717	12.3477	13.5057	11.9691
carb-Sia	292	3'Neu5Ac-LacNAc-Sp - 10	7.22882	8.30551	7.22882	10.2461	9.04002	7.22882	7.22882	7.49923	7.22882	7.64186	7.22882	7.22882	7.22882	7.22882	10.7069	7.26375	7.22882	11.0948	10.7661
Blood Group H	293	Globo H - 10	7.22882	7.22882	7.22882	10.1169	10.7458	7.44812	7.22882	7.27572	7.22882	9.11729	7.22882	7.22882	7.22882	8.40408	13.1496	7.22882	13.093	12.9856	12.9868
Blood Group A	294	Globo A - 09	7.22882	7.22882	8.29396	7.22882	8.54988	9.19727	7.22882	7.27979	9.19454	8.80231	9.43105	8.04748	9.24019	10.5058	14.1459	9.28627	12.4772	13.8809	13.9512
glycolipid	295	GT2-Sp - 03	7.27228	9.75966	7.22882	7.22882	7.22882	8.35471	7.24691	10.1675	7.22882	7.22882	9.32001	7.22882	7.22882	8.37661	9.21566	9.28653	7.22882	9.13873	9.69814
carb-Sia	296	3'Neu5Gc-LacNAc-Sp - 10	7.22882	8.30845	7.22882	9.97528	9.04845	7.22882	7.22882	7.40802	7.22882	7.22882	7.22882	7.22882	7.22882	7.22882	9.074	7.22882	7.22882	9.92449	9.8379
carb-Sia	297	3'Neu5Ac-LacNAc (dimeric)-Sp - 13	9.65615	12.9331	7.22882	9.92167	7.22882	9.22892	7.22882	9.51114	9.53631	7.22882	7.68029	7.22882	7.26856	7.22882	15.4355	7.22882	7.22882	14.0799	9.39101
glycolipid	298	GD3-Sp - 04	7.22882	7.22882	7.22882	7.22882	7.22882	7.22882	7.22882	7.22882	7.22882	8.02239	7.22882	7.22882	7.22882	7.22882	11.5339	7.22882	7.22882	7.73882	7.90466
peptide-GlcNAca	299	Ac-S-Ser(GlcNAc-a)-S-G - 07	7.9827	7.22882	7.22882	7.22882	7.22882	7.22882	7.22882	7.51313	8.28109	9.33401	9.01097	7.81203	7.61533	9.54164	14.9779	9.15617	13.4043	15.4128	10.6321
Blood Group H	300	TFiLNO(1-2,1-2,1-4) - 06	7.22882	7.22882	7.22882	7.22882	7.22882	7.22882	7.22882	7.22882	7.22882	7.22882	7.22882	7.22882	7.22882	7.22882	9.75492	7.22882	7.22882	10.6339	7.45036
glycolipid	301	GM2-Sp - 14	7.22882	7.22882	7.22882	7.22882	7.22882	7.22882	7.22882	7.22882	7.22882	7.22882	7.22882	7.22882	7.22882	7.22882	8.8639	7.22882	7.22882	7.55293	7.49741
carb-type 1	302	LNT-Sp - 15	9.87209	13.6767	7.22882	9.85766	7.22882	10.3168	7.22882	12.0362	9.96405	8.4927	8.69464	7.22882	7.44559	7.22882	15.5288	7.22882	7.22882	14.6695	9.67822
carb-Sia	303	3'Neu5Gc-LeC-Sp - 12	7.22882	7.22882	8.86853	7.22882	7.22882	7.22882	7.96704	9.15593	7.22882	10.5772	7.35944	8.79337	7.22882	9.53263	14.111	10.2833	13.0693	14.5436	13.2533
glycolipid	304	GQ2-Sp - 03	7.22882	8.07521	7.22882	7.22882	7.22882	7.31744	7.22882	8.69547	7.22882	7.22882	8.10237	7.22882	7.22882	7.22882	9.25023	7.95291	7.22882	9.56819	9.78983
glycolipid	305	Gb5/SSEA3 - 12	10.2131	7.5764	7.44812	11.5207	11.9423	7.58877	10.2192	8.727	8.57067	12.9654	7.86731	10.4832	9.9502	10.8494	14.753	10.2061	14.9538	15.005	14.042
peptide-GlcNAcb	306	Ac-S-Ser(GlcNAc-b)-S-G - 07	7.22882	7.22882	7.22882	7.22882	7.22882	7.22882	7.22882	7.22882	7.22882	8.7187	7.22882	7.22882	7.22882	7.22882	11.4856	7.22882	7.22882	8.26611	9.22402
carb-type 2	307	LacNAc (dimeric)-Sp - 16	10.1644	13.1509	7.47737	10.0445	7.22882	10.4511	7.22882	11.6067	9.82769	8.05676	8.64417	7.22882	7.58877	7.22882	15.582	7.31989	7.22882	14.6525	9.27198
carb-Sia	308	3'Neu5Ac-LacNAc (dimeric)-Sp - 06	9.09472	11.5834	7.22882	9.97514	7.22882	8.84539	7.22882	9.15232	9.18832	7.22882	7.23311	7.22882	7.22882	7.22882	15.112	7.22882	7.22882	13.2423	8.76871
non-human-aGal	309	alpha-Gal tetra - 04	7.22882	7.22882	7.22882	7.39825	7.22882	7.22882	7.22882	7.25933	7.22882	7.22882	7.22882	7.22882	7.22882	7.63161	11.4532	7.22882	7.22882	11.2543	8.63155
carb-Sia	310	3'Neu5Ac(9Ac)-LeC-Sp - 05	9.62998	7.60152	8.63268	9.86108	8.05478	7.27047	8.05854	9.62811	9.65617	11.0403	10.8058	8.3232	7.22882	9.44756	13.9914	10.4088	12.3131	14.2861	13.09
carb-type 2	311	LacNAc (dimeric)-Sp - 06	9.80073	11.95	7.22882	9.83477	7.22882	9.54058	7.22882	10.129	9.41532	8.00364	7.91305	7.22882	7.22882	7.26537	15.2361	7.8097	7.22882	13.835	9.94463
carb-Sia	312	CT/Sda-Sp - 13	8.77799	10.599	7.99778	10.6051	8.71446	9.65295	8.29205	10.9701	9.50349	8.8049	8.23907	7.22882	9.4622	9.84218	10.7083	10.5059	7.22882	9.64118	10.1297
carb-type 1	313	MFiLNO(1-3) - 09	7.22882	7.22882	7.22882	7.22882	7.22882	7.22882	7.22882	7.22882	7.22882	7.22882	7.22882	7.22882	7.22882	7.22882	12.7558	7.22882	7.22882	7.22882	9.2318
glycolipid	314	GD2-Sp - 04	7.22882	10.2996	7.22882	7.22882	7.63906	9.27804	7.24275	10.9356	7.22882	7.22882	9.8661	7.22882	7.22882	8.75581	9.39855	10.1035	7.22882	10.3207	10.4736
carb-Sia	315	6'Neu5Ac-LacNAc (dimeric)-Sp - 05	11.619	11.1561	10.4423	9.88004	9.85024	9.86495	9.46056	9.59691	10.6232	10.3677	10.809	7.68801	9.04973	10.0311	14.9448	9.36038	7.22882	13.1689	10.4178
carb-Sia	316	3'Neu5Gc-LeC-Sp - 05	7.22882	7.22882	8.46525	7.22882	7.22882	7.22882	7.8364	8.73845	7.22882	10.4223	7.42191	8.37366	7.22882	9.49103	13.9369	10.236	12.6599	14.496	13.0636
Lewis	317	DFLNnH, LeA/LeA - 10	7.22882	7.22882	7.22882	7.22882	7.22882	7.22882	7.22882	7.22882	7.22882	7.22882	7.22882	7.22882	7.22882	7.22882	9.74498	7.51081	7.22882	7.26888	8.75951
glycolipid	318	GD1b - 05	7.22882	7.22882	7.22882	7.22882	7.22882	7.22882	7.22882	7.22882	7.22882	7.29958	7.22882	7.22882	7.22882	7.27915	9.35737	7.22882	7.22882	7.58617	8.46715
carb-Sia	319	6'Neu5Ac-LacNAc-Sp - 11	7.22882	7.22882	7.22882	7.22882	7.22882	7.22882	7.22882	7.22882	7.22882	7.22882	7.22882	7.22882	7.22882	7.22882	11.5753	7.22882	7.22882	10.8143	9.00018
carb-GlcNAc	320	3'GN-LacNAc (dimeric)-Sp - 06	11.5419	13.8744	9.95355	10.0511	11.0309	11.1081	11.3575	11.9647	11.8319	10.507	9.81524	8.09761	10.2587	10.7422	15.5642	9.93466	9.45915	14.5347	11.1233
N-linked	321	Man1 - 12	10.747	8.99217	7.67647	9.18869	8.44477	7.22882	7.22882	9.01275	9.73453	10.8867	10.9543	7.25843	12.1738	9.5248	16.0191	8.50595	13.7731	15.1876	12.4998
glycolipid	322	GM3(Gc)-Sp - 05	7.22882	7.22882	7.22882	7.22882	7.22882	7.22882	7.22882	7.22882	7.22882	7.22882	7.22882	7.22882	7.38073	7.22882	12.2537	7.22882	7.22882	9.80332	8.47013
carb-GalNAc	323	LDN-Sp - 05	9.63099	9.93446	7.23177	9.84147	8.63081	8.18796	7.33167	8.89486	9.67016	9.49651	8.05601	7.22882	8.56153	8.54157	13.3577	8.77418	11.7308	13.6007	10.9031
carb-Sia	324	6'Neu5Ac-LDN-Sp - 05	7.22882	7.22882	7.22882	7.22882	7.22882	7.22882	7.22882	7.22882	7.22882	8.87712	7.35233	7.22882	9.05684	7.22882	12.1439	7.32315	7.22882	10.001	8.23085
glycolipid	325	GT3-Sp - 07	7.22882	7.22882	7.22882	7.22882	7.22882	7.22882	7.22882	7.22882	7.22882	7.5303	7.22882	7.22882	7.22882	7.22882	10.8173	7.22882	7.22882	7.74472	7.45036
peptide-core 3	326	Ac-S-Thr(core 3)-S-G - 05	7.22882	8.13556	7.22882	7.22882	7.22882	7.22882	7.22882	7.22882	7.22882	7.53605	7.22882	7.22882	9.51254	9.9672	12.7713	7.22882	7.22882	15.3159	11.0195
carb-Sia	327	3'Neu5Ac-LDN-Sp - 11	7.22882	7.22882	7.22882	9.46391	9.09516	7.22882	7.22882	7.22882	7.22882	10.1983	7.22882	7.22882	7.22882	8.10888	12.8486	7.22882	10.4932	13.0702	11.2999
carb-GlcNAc	328	3'GN type1-Sp - 04	7.37348	7.22882	7.42389	7.22882	7.22882	7.22882	7.22882	7.25933	7.22882	10.2291	7.67509	7.33896	7.22882	9.06423	13.9433	9.84787	12.8148	14.1921	13.035
Lewis	329	DFLNHc, LacNAc/LeB - 08	7.22882	7.29083	7.22882	7.22882	7.22882	7.22882	7.22882	7.67913	7.22882	7.50334	7.22882	7.22882	7.28944	7.63571	9.59653	7.40139	7.22882	8.46627	9.19281
glycolipid	330	GD2-Sp - 10	7.22882	10.7938	7.22882	7.22882	8.58683	9.91863	7.85731	11.597	7.22882	7.22882	10.2887	7.23597	7.22882	9.38749	9.11597	10.1162	7.22882	11.1087	10.9079
carb-Sia	331	3'Neu5Ac-LDN-Sp - 05	7.22882	7.22882	7.22882	7.95801	9.05418	7.22882	7.22882	7.22882	7.22882	10.008	7.22882	7.22882	7.22882	7.29281	12.7224	7.22882	9.06665	12.3998	11.0504
z-control	332	BSA - C5 (Alkyne) - 23	8.82239	9.56936	7.91954	7.22882	7.76488	7.22882	7.22882	9.44143	7.22882	9.223	7.27883	7.22882	7.22882	7.89287	10.0537	7.39794	7.22882	9.17058	9.80531
Blood Group B	333	2'F-B type 2-Sp - 03	7.22882	7.25843	7.22882	7.22882	7.22882	7.22882	7.22882	7.30526	7.22882	7.8309	7.22923	7.22882	7.22882	9.91167	12.4543	8.97529	7.22882	11.5284	11.0395
Blood Group A	334	A tetra type 2-Sp - 05	7.22882	7.22882	7.22882	7.22882	7.22882	7.26089	7.22882	7.22882	7.22882	7.2461	7.22882	7.22882	7.22882	7.67525	11.0231	7.24154	7.22882	12.1611	11.3718
Blood Group B	335	B tetra type 2-Sp - 05	7.22882	7.22882	7.22882	7.22882	7.22882	7.22882	7.22882	7.35114	7.22882	8.15456	9.03172	7.22882	7.22882	10.5097	14.6654	9.43966	7.22882	10.8288	12.336
glycolipid	336	GM2-Sp - 04	7.22882	7.22882	7.22882	7.22882	7.22882	7.22882	7.22882	7.22882	7.22882	7.22882	7.22882	7.22882	7.22882	7.22882	8.79639	7.22882	7.22882	7.22882	8.24477
Blood Group A	337	BG-A5-05	7.22882	7.22882	7.22882	7.22882	7.22882	7.22882	7.22882	7.22882	7.22882	7.71218	8.11435	7.22882	7.22882	7.99355	11.6257	7.23697	7.22882	11.9164	10.4054
peptide-core 3	338	Ac-S-Thr(core 3)-S-G - 21	8.18292	13.4653	8.77506	9.75857	7.80971	10.5246	11.0701	8.89868	10.0387	10.3168	9.7144	8.13863	12.1906	11.6473	15.384	9.55109	12.8909	16.3821	13.3027
Blood Group B	339	BG-B5-04	7.22882	8.26832	7.22882	7.22882	7.22882	7.22882	7.22882	7.22882	7.22882	7.65822	7.31989	7.22882	7.22882	9.15597	13.3902	7.67286	7.22882	10.5168	11.0999
Blood Group B	340	BG-B5-17	7.95497	8.84149	8.07229	9.49916	9.83191	8.71826	7.63593	8.85154	8.95223	11.0027	9.67736	9.28208	8.0041	11.0791	15.2097	10.452	11.62	13.3365	13.2369
peptide-F1a	341	Ac-S-Thr(F1a)-S-G - 18	7.22882	7.22882	7.22882	7.22882	8.40089	7.22882	7.22882	8.45694	7.22882	9.64102	9.02588	7.22882	9.8208	12.8449	14.9926	8.8503	8.91512	14.1141	12.79
Blood Group H	342	BG-H1-10	7.22882	7.22882	7.22882	7.22882	7.22882	7.22882	7.22882	7.41664	10.0163	8.4941	7.22882	7.22882	8.46468	9.10804	12.2644	7.22882	7.41173	11.7169	13.6003
Blood Group A	343	BG-A6-04	7.22882	7.22882	7.22882	7.22882	7.22882	7.22882	7.22882	7.22882	7.22882	7.22882	7.22882	7.22882	7.22882	7.89592	11.5501	7.22882	7.22882	8.13747	9.64893
Blood Group A	344	BG-A6-23	7.22882	7.22882	7.22882	7.22882	7.30155	8.83331	7.22882	7.22882	7.22882	8.79801	8.23864	8.43247	7.22882	9.08634	13.7293	8.84848	12.4654	14.4555	13.1352
Blood Group H	345	BG-H5-04	7.22882	8.37263	7.22882	7.22882	8.59068	7.22882	7.22882	7.22882	8.66303	7.80626	7.22882	7.22882	7.22882	7.30102	8.28584	7.22882	7.22882	8.97534	8.21043
Blood Group H	346	BG-H5-19	11.612	8.98098	7.22882	11.9337	13.3674	8.54337	11.6225	7.22882	12.6763	12.5214	8.74832	9.81902	10.107	11.701	13.7283	9.2001	12.8887	15.4153	12.8577
Blood Group B	347	BG-B6- 03	7.22882	7.56566	7.22882	7.22882	7.22882	7.22882	7.67328	7.22882	7.40789	7.34099	7.79888	7.22882	7.22882	8.50891	14.0151	7.51718	7.22882	8.14195	10.9234
Blood Group B	348	BG-B6-15	7.22882	7.57711	7.22882	7.22882	7.40139	7.56561	7.22882	8.643	7.38057	8.80727	9.56003	7.53103	7.22882	10.9731	15.3654	10.2584	11.5183	12.4305	12.573
Blood Group H	349	BG-H6-05	7.22882	7.33959	7.22882	7.22882	7.22882	7.22882	7.22882	7.27979	7.30853	7.26537	7.57024	7.22882	7.22882	7.286	13.8854	7.6737	8.0127	9.01758	9.95066
Blood Group H	350	BG-H6-21	7.22882	7.22882	7.22882	7.22882	7.22882	7.22882	7.23438	8.56722	7.22882	7.42885	8.63964	7.22882	8.81013	8.53248	14.621	8.85555	10.3382	12.2755	10.3084
Blood Group A	351	BG-A5-16	7.22882	7.59901	7.80613	7.22882	7.82776	8.85692	7.36777	7.22882	9.96644	10.7733	9.8024	8.6227	9.77524	9.50358	12.9177	9.3041	12.947	14.1141	14.0144
y-glycoprotein	352	AGE60	7.22882	7.22882	7.22882	7.22882	7.22882	7.22882	7.22882	7.22882	7.22882	7.22882	7.22882	7.22882	7.22882	7.22882	8.70641	7.22882	7.22882	7.22882	8.77043
y-glycoprotein	353	Alpha-1-acid glycoprotein	7.22882	7.22882	7.22882	7.22882	7.22882	7.22882	7.22882	7.22882	7.22882	7.22882	7.22882	7.22882	7.22882	7.22882	8.15058	7.22882	7.22882	7.22882	7.22882
y-glycoprotein	354	Alpha-fetoprotein	12.3878	10.9058	11.2842	10.9666	12.1063	11.9998	12.3263	12.1602	11.8723	12.7623	11.9201	11.9349	11.1326	12.6031	12.3551	10.7347	12.3849	11.9874	12.0686
y-glycoprotein	355	BSM	11.792	9.83803	8.69977	10.851	9.46075	9.95921	11.2651	10.6828	9.95321	9.35622	10.4751	8.88072	9.99759	10.1846	12.3181	9.69106	10.0226	11.797	10.6167
y-glycoprotein	356	BSM (asialo)	8.97014	9.45843	7.22882	7.22882	7.22882	7.22882	9.45215	7.25933	7.22882	8.40329	7.94159	7.22882	9.43114	9.35564	14.1396	9.11331	9.54808	14.5642	11.819
y-glycoprotein	357	BSM (deacetylated)	7.66873	7.37989	7.22882	7.79548	7.22882	7.22882	8.66562	7.38278	7.22882	7.23597	7.22882	7.22882	7.31744	7.33441	11.1412	7.22882	7.22882	10.2817	9.15668
y-glycoprotein	358	BSM (ox)	7.22882	7.22882	7.22882	7.22882	7.22882	7.22882	7.22882	7.25106	7.22882	7.44116	7.22882	7.22882	7.22882	7.22882	8.68808	7.22882	8.85206	9.01545	8.3753
y-glycoprotein	359	CEA	7.22882	7.29958	7.22882	7.22882	7.22882	7.31744	7.22882	7.22882	7.22882	7.22882	7.22882	7.22882	7.22882	7.22882	9.90651	7.22882	7.22882	8.70638	8.30195
y-glycoprotein	360	FABP	7.22882	7.23597	7.22882	7.22882	7.22882	7.22882	7.22882	7.49223	7.22882	8.13239	7.65559	7.22882	7.22882	7.32638	10.0551	7.25234	8.7788	10.467	8.56036
y-glycoprotein	361	fetuin	7.22882	7.26685	7.22882	7.25817	7.22882	7.2464	7.65773	7.22882	7.58851	8.29515	8.96903	7.22882	7.6328	7.22882	8.60569	7.96694	7.22882	7.22882	7.93537
y-glycoprotein	362	fetuin (asialo)	7.22882	7.22882	7.22882	7.22882	7.22882	7.22882	7.22882	7.22882	7.43879	7.34864	8.24472	7.22882	7.22882	7.22882	8.24746	7.22882	7.22882	8.37744	7.66239
y-glycoprotein	365	Fetuin (ox)	7.96767	7.22882	7.43114	7.22882	7.22882	7.22882	7.22882	7.22882	7.22882	7.31973	7.70165	7.22882	7.22882	7.36566	9.15597	7.31258	7.22882	8.65718	7.43185
y-glycoprotein	366	glycophorin (asialo)	7.22882	7.22882	7.22882	7.22882	7.31744	7.22882	7.51869	9.38101	7.22882	7.22882	7.22882	7.22882	7.27524	7.29501	11.7624	7.22882	7.52578	9.51033	10.5321
y-glycoprotein	367	Glycophorin A	7.22882	7.22882	7.22882	7.22882	7.22882	7.22882	7.22882	7.22882	7.22882	7.22882	7.22882	7.22882	7.22882	7.22882	10.0192	7.22882	7.22882	7.22882	8.71661
y-glycoprotein	368	hsp90	10.4854	8.08685	9.41906	9.38317	8.61348	10.6583	9.22379	9.38313	9.86115	9.36827	10.0269	7.44247	9.92798	10.0763	10.6141	9.44215	9.23495	11.855	9.77473
y-glycoprotein	369	KLH	7.22882	7.22882	7.22882	7.22882	7.22882	7.22882	7.22882	7.22882	7.22882	7.23741	7.22882	7.22882	7.22882	7.22882	8.36383	7.22882	7.22882	7.56628	8.23839
y-glycoprotein	370	gp120	7.22882	7.22882	7.22882	7.22882	7.22882	7.22882	7.22882	7.22882	7.22882	7.82513	7.22882	7.22882	7.22882	7.22882	7.22882	7.22882	7.22882	7.22882	7.22882
y-glycoprotein	371	OSM	7.22882	7.22882	7.22882	7.22882	7.22882	7.22882	7.22882	7.22882	7.22882	7.22882	7.22882	7.22882	7.22882	7.22882	10.9648	7.22882	7.22882	7.22882	10.1332
y-glycoprotein	372	OSM (asialo)	10.4612	7.57127	7.36114	7.22882	8.91394	7.45234	9.37844	8.3695	8.65439	10.2042	8.17816	7.22882	8.54138	8.13816	14.2817	9.23159	8.55192	12.8668	11.6639
y-glycoprotein	373	OSM (ox)	7.22882	7.22882	7.22882	7.22882	7.22882	7.22882	7.22882	7.22882	7.22882	7.26537	7.22882	7.22882	7.22882	7.22882	10.6391	7.22882	7.22882	7.22882	9.41562
y-glycoprotein	374	ovalbumin	8.2222	8.55556	8.49214	7.82857	9.22747	8.95998	8.1369	7.72677	8.66524	9.79408	7.73779	7.37348	8.32755	8.08782	9.87915	7.60401	10.0802	9.98296	8.25994
y-glycoprotein	375	Ovalbumin (ox)	10.0227	9.08476	9.29236	8.64957	9.49413	10.187	9.28626	8.78114	9.40146	10.3298	9.46833	7.47734	9.53782	9.17731	11.0657	9.10781	10.6984	11.3987	9.55996
y-glycoprotein	376	PSA	8.92745	7.50831	7.3152	7.22882	7.44883	7.6169	8.23954	7.97637	7.51372	8.87972	8.12849	7.22882	7.45996	8.45262	11.0419	7.86821	8.62507	11.0389	11.6668
y-glycoprotein	377	Tgl	7.57568	7.333	7.39656	7.22882	7.50532	7.56172	8.00825	8.92924	7.22882	7.76451	7.92667	7.22882	7.57899	7.22882	9.68352	7.25656	7.87738	7.87738	8.69003
y-glycoprotein	378	FABP-3	7.22882	7.36284	7.22882	7.22882	7.22882	7.39831	7.22882	7.38176	7.22882	8.05966	7.22882	7.22882	7.62732	7.7609	9.7689	7.22882	9.48161	10.0501	8.35076
peptide-core 2	379	Ac-S-Thr(core 2)-S-G - 12	7.22882	7.22882	7.22882	7.22882	7.22882	7.22882	7.22882	9.51758	9.36364	8.84007	7.22923	7.22882	7.22882	8.97367	14.0009	8.78972	8.90995	12.4775	10.828
peptide-N-GlcNAc	380	Ac-F-N(GlcNAcb1)-S-G-Hex-12	9.39287	7.22882	7.22882	7.22882	7.22882	9.63589	7.22882	7.24691	7.8712	7.89144	7.22882	7.22882	7.30817	7.62623	12.3373	7.90944	9.2293	14.7986	11.3075
Peptide-core-5	381	Ac-S-Ser(core 5)-S-G-04	7.22882	7.22882	7.22882	7.22882	7.22882	7.22882	7.22882	7.22882	7.22882	10.2843	7.22882	7.22882	7.3693	7.22882	11.5778	7.22882	7.77216	13.6274	9.8294
Peptide-core-5	382	Ac-S-Ser(core 5)-S-G-18	7.22882	7.22882	9.36575	7.22882	7.22882	8.22574	7.22882	10.015	10.2281	14.0936	9.67356	7.43633	12.0469	11.7229	15.7718	10.5936	14.9725	16.9134	14.2498
Peptide-core-5	383	Ac-Ser(core 5)-S-G-05	7.22882	7.22882	7.22882	7.22882	7.22882	7.22882	7.22882	7.28921	7.34519	12.3986	7.22882	7.22882	9.48475	9.03011	12.9919	7.82262	12.111	15.4937	11.1478
Peptide-core-5	384	Ac-Ser(core 5)-S-G-08	7.22882	7.22882	8.26718	7.22882	7.22882	7.33581	7.22882	8.89778	9.38274	13.6221	8.1334	7.22882	11.3687	10.9939	14.8695	9.81211	14.2362	16.5976	13.2087
peptide-Fuc	386	Ac-G-S(Fuca)-S-G-Hex-05	7.22882	7.22882	7.22882	7.22882	7.22882	7.22882	7.22882	7.25106	7.22882	7.66873	7.22882	7.22882	7.22882	7.22882	12.9313	7.22882	7.22882	8.7481	8.33719
peptide-Fuc	387	Ac-G-S(Fuca)-S-G-Hex-15	7.22882	7.22882	7.22882	7.22882	7.22882	7.22882	7.22882	9.09097	7.22882	8.63275	8.53011	7.22882	7.26089	11.165	15.7992	9.34525	12.4589	15.6501	10.898
peptide-Xyl	388	Ac-G-S(Xylb)-G-G-Hex-04	7.22882	7.22882	7.22882	7.22882	7.22882	7.22882	7.22882	7.55773	7.22882	7.22882	7.90511	7.22882	7.22882	7.23033	14.9028	7.22882	11.0754	10.8286	10.2128
peptide-Xyl	389	Ac-G-S(Xylb)-G-G-Hex-21	7.22882	7.22882	7.30485	7.46864	7.22882	7.22882	7.7119	9.66017	7.96873	10.4397	10.3001	7.22882	10.3663	11.5303	16.5362	10.5087	14.026	16.5247	13.6525
peptide-Tn	390	Ac-G-S-T(Tna)A-P-G-Hex-06	7.22882	7.23033	7.22882	7.22882	7.22882	7.22882	7.22882	7.78343	7.22882	7.71001	7.69353	7.22882	7.22882	9.41058	13.2476	9.05098	10.4263	13.9651	11.1944
peptide-Tn	391	Ac-G-S-T(Tna)A-P-G-Hex-19	10.0488	10.0977	8.01244	9.96351	11.2853	9.58586	10.6593	11.294	10.1801	10.0468	9.77407	7.72568	8.47934	12.2763	15.3259	11.1888	12.8437	16.625	12.8624
peptide-Glc	392	Ac-A-S(Glcb)-S-G-Hex-05	7.22882	7.22882	7.22882	7.22882	7.22882	7.22882	7.22882	7.41913	7.22882	8.05258	7.22882	7.22882	8.07131	7.76492	12.4865	8.40347	7.34779	12.4032	9.5191
peptide-Glc	393	Ac-A-S(Glcb)-S-G-Hex-18	7.22882	7.22882	8.50014	7.31952	7.35551	7.88612	7.22882	9.74718	8.4	12.2208	9.54099	7.22882	12.3386	10.4793	15.4728	11.4456	13.9966	16.6225	13.6043
N-linked	394	Man8D1D3 #2	7.22882	7.22882	7.22882	7.22882	7.22882	7.22882	7.22882	7.30397	7.22882	8.32563	7.24083	7.22882	7.25125	7.34755	9.96227	7.42869	8.63947	9.70351	8.8063
peptide	395	Muc1	15.0466	13.7328	12.7452	14.0066	10.8689	13.0026	14.2171	13.7892	13.6698	14.815	12.3789	8.18676	12.7871	11.5444	12.9696	13.0664	12.1299	14.17	13.4242
peptide-Tn	396	Muc1-Tn8	16.1953	15.1016	13.8915	15.2377	15.0604	14.5116	14.8355	15.5167	15.3218	15.1365	15.4463	13.0408	14.408	14.4628	15.0988	14.5007	14.9826	15.2659	14.5896
peptide-Tn	397	Muc1-Tn15	15.3262	14.4105	12.6411	14.5869	14.0693	13.5036	14.4996	15.145	14.6043	14.2626	14.7102	12.6557	12.8833	13.2114	14.1399	13.9464	13.4603	14.2652	13.9253
z-control	398	human IgM	14.7801	13.9817	14.7203	14.5224	14.4504	15.1049	14.2145	14.2973	14.2682	14.0143	14.574	14.1735	14.4346	14.4847	14.1629	14.5284	14.2594	14.8758	14.4163
z-control	399	human IgA	11.733	12.3929	12.3205	11.5883	11.8529	12.4492	11.2477	12.0515	11.8246	12.1141	11.5998	12.4202	11.2784	11.3026	11.5457	11.4092	11.7483	11.6391	11.6623
z-control	400	human IgG	10.1749	10.2054	10.6661	9.92726	10.3457	10.5738	9.79789	10.1734	10.182	10.3116	9.94025	10.0546	10.0125	10.233	10.2237	9.81115	8.57348	9.41945	10.0111
z-control	401	Alexa Fluoro 647	14.5177	14.3504	14.4506	14.648	14.7687	14.8551	14.3503	14.9268	14.427	14.3433	14.824	14.442	14.3043	14.1994	14.9757	14.396	15.0677	14.8151	14.443
z-control	402	rabbit IgG	9.03248	9.88728	9.49081	9.07024	9.65976	9.71569	9.06914	10.2767	9.45767	9.6492	8.80227	9.56548	8.72941	8.55617	9.64835	8.9079	8.40898	9.76319	9.26712
z-control	403	mouse IgM	13.5629	14.2305	13.5604	13.5772	13.5785	13.6551	13.5203	14.2681	13.3871	14.3811	13.2591	14.0256	13.2182	13.5609	13.3492	13.3862	14.0261	13.794	13.7269
z-control	404	mouse IgG	10.874	11.238	10.8659	10.9916	11.1496	11.4954	10.5563	11.3946	10.4873	11.5173	10.8334	11.0652	10.1106	10.6525	11.2012	10.8715	10.2876	10.6781	10.4858
z-control	405	BSA #2	7.26815	8.57968	8.08011	7.96922	8.20659	8.40572	8.06125	8.74668	7.82262	7.92232	7.68506	7.9629	7.86321	7.53516	8.92306	7.71948	7.22882	7.22882	7.97833
peptide-Man	406	Ac-S-S(Mana)-S-G - 06	7.88944	8.55938	8.13912	7.41038	8.40175	8.28331	7.89829	8.70883	8.096	8.50562	7.87606	8.17001	7.83352	8.01396	9.33604	8.57464	7.22882	11.9503	9.18017
peptide-Gal	407	Ac-S-S(Gala)-S-G - 06	7.46548	7.81493	7.51009	7.64935	7.24124	7.68504	7.23018	8.22287	7.22882	7.86491	7.59455	7.286	7.22882	7.43633	10.649	7.8048	7.22882	11.1396	10.1359
peptide-Man	408	Ac-P-T(Mana)-A-G - 07	7.22882	7.6206	7.35665	7.38642	7.28631	7.27047	7.22882	7.8964	7.22882	7.28822	7.24468	7.22882	7.22882	7.34099	10.0535	7.50441	7.22882	8.70377	8.03511
peptide-Man	409	Ac-S-S(Mana)-S-G - 20	8.33762	7.86533	7.29408	7.84124	7.24851	7.27047	8.08283	9.31314	7.22882	9.14198	7.63613	7.31447	8.55789	9.37028	12.1766	7.98387	11.0327	13.76	10.8252
peptide-Gal	410	Ac-S-S(Gala)-S-G - 16	7.22882	7.70492	7.34309	7.22882	7.22882	7.56172	7.22882	8.74702	7.27507	10.1754	7.49476	7.48142	8.82302	9.34717	13.5893	8.33721	11.6208	15.3115	14.08
peptide-Man	411	Ac-P-T(Mana)-A-G - 22	7.66236	7.57686	7.22882	7.43185	7.22882	7.22882	7.22882	8.28445	7.22882	9.22205	7.22882	7.22882	7.22882	7.69467	12.5029	7.514	7.22882	11.8703	10.3255

## Sheet: Maternal IgM_A411
		Sample =	M1	M2	M3	M4	M5	M6	M7	M8	M9	M10	M11	M12	M13	M14	M15	M16	M17	M18	M19	M20
		Detected Antibody =	IgM	IgM	IgM	IgM	IgM	IgM	IgM	IgM	IgM	IgM	IgM	IgM	IgM	IgM	IgM	IgM	IgM	IgM	IgM	IgM
		Dilution =	1:5	1:5	1:5	1:5	1:5	1:5	1:5	1:5	1:5	1:5	1:5	1:5	1:5	1:5	1:5	1:5	1:5	1:5	1:5	1:5
		Date of QC experiment =	2014-08-11	2014-08-11	2014-08-04	2014-08-04	2014-08-11	2014-08-11	2014-08-04	2014-08-04	2014-08-11	2014-08-11	2014-08-11	2014-08-11	2014-08-04	2014-08-04	2014-08-04	2014-08-11	2014-08-11	2014-08-11	2014-08-11	2014-08-11
		Array version =	A411	A411	A411	A411	A411	A411	A411	A411	A411	A411	A411	A411	A411	A411	A411	A411	A411	A411	A411	A411
		Batch =	B	B	B	B	B	B	B	B	B	B	B	B	B	B	B	B	B	B	B	B
		Slide # =	3&4	3&4	7&8	7&8	5&6	5&6	7&8	7&8	3&4	3&4	3&4	3&4	7&8	7&8	7&8	3&4	5&6	5&6	5&6	5&6
		Block =	10&8	11&5	13&3	14&4	12&6	13&3	9&7	10&8	13&3	14&4	3&13	4&14	3&13	4&14	11&5	9&7	14&4	3&13	4&14	9&7
Array A411		Pin =	2&4	3&1	1&3	2&4	4&2	1&3	1&3	2&4	1&3	2&4	3&1	4&2	3&1	4&2	3&1	1&3	2&4	3&1	4&2	1&3
Family	Print#	Name	F2	G2	A2	B2	H1	A2	E2	F2	A2	B2	C2	D2	C2	D2	G2	E2	B2	C2	D2	E2
z-control	1	Cy3	14.5596	14.3094	15.3439	14.4961	14.3817	14.9402	14.3605	15.4877	14.1972	16.2096	13.7088	15.4356	15.3184	13.2681	11.6639	16.0797	14.7685	15.2073	14.8999	13.0533
z-control	2	BSA	7.22882	7.22882	7.22882	7.22882	7.22882	7.22882	7.22882	7.53763	7.22882	9.07933	7.22882	7.22882	7.22882	7.22882	7.22882	7.22882	7.22882	7.22882	7.22882	7.22882
carb-Glc	3	Maltose - 23	15.8847	16.9897	17.6078	17.1949	10.7023	17.0519	17.3545	17.1853	17.4959	17.3372	16.6898	17.4988	17.4412	16.7799	8.89785	17.3793	16.0801	17.4033	17.1431	17.1039
carb-Glc	4	Glc-b - 23	17.474	17.7978	17.849	17.8807	17.3654	17.7863	17.8659	17.8944	17.7575	17.6784	17.4945	17.5145	17.972	17.7589	7.91506	17.6085	17.4298	17.6378	17.5141	17.3562
carb-GalNAc	5	GalNAc-a - 22	17.4728	17.5836	17.2849	17.7039	17.18	17.5044	17.7179	17.7491	17.7337	17.6338	17.0282	17.5507	17.778	17.3959	11.1481	17.5444	17.3984	17.5524	17.2423	17.246
carb-Glc	6	Glc-a - 22	17.4682	17.6876	17.9323	17.6198	17.2479	17.5201	17.8071	17.791	17.7726	17.6777	17.5409	17.39	17.7709	17.696	7.22882	17.5718	17.4222	17.5099	17.5412	17.2939
carb-Man	7	Man-a - 20	16.8311	14.1942	15.354	14.7395	17.0037	16.9024	15.0676	15.3137	15.8085	16.2884	16.2956	16.2694	15.1999	14.182	7.22882	16.9868	16.6096	17.0023	15.0605	14.9186
carb-GlcNAc	8	GlcNAc-b -21	16.9682	17.2938	17.7325	17.42	17.3471	17.5274	17.6627	17.9013	17.6229	17.595	17.5155	17.3965	17.9795	17.1726	9.97785	17.7258	17.2265	17.5938	17.2957	17.268
carb-GalNAc	9	GalNAc-b - 21	17.3428	17.4221	17.7639	17.5042	17.3983	17.4268	17.6763	17.7738	17.546	17.5883	16.658	17.436	17.5708	17.6512	10.0859	17.5187	17.471	17.5291	17.4233	17.2791
non-human	10	Fuc-b - 22	17.4899	17.4694	17.6363	17.6073	16.6276	17.2258	16.3413	16.1266	17.3549	16.339	16.3989	17.4841	16.9765	17.0769	7.34839	17.2312	17.2434	17.5849	16.8615	17.19
carb-Fuc	11	Fuc-a - 22	16.8624	17.6286	17.4016	17.3113	17.4032	17.1769	17.5144	16.9321	17.6011	17.6313	17.555	17.228	17.5989	17.8545	7.22882	17.5025	17.3308	17.5351	17.419	17.2459
non-human	12	Rha-a - 18	17.5797	17.6958	17.2155	14.3516	17.7582	16.8104	17.82	17.8954	17.7957	17.7357	17.6183	17.6234	17.9154	16.8812	8.69097	17.0592	17.5347	17.6257	17.5202	16.8079
non-human	13	Rha-b - 21	17.4922	17.3191	17.8252	17.9348	17.4335	17.4874	17.8539	17.5163	17.8696	17.7101	16.7179	17.7197	17.9488	17.1319	9.28869	17.7958	17.0529	17.6397	17.5875	17.3394
carb-Gal	14	Gal-a- 24	17.5509	17.2679	17.9228	16.9188	17.7878	17.5048	17.4271	17.987	17.689	17.3629	17.2971	17.7065	17.9859	17.8057	9.15905	17.6404	17.5982	17.6748	17.5825	17.2409
carb-Gal	15	Gal-b- 21	17.5143	17.5553	17.821	17.5913	17.5141	17.5222	17.8467	17.7999	17.796	17.2159	17.1508	17.6659	17.5905	17.8579	9.04595	17.7326	17.484	17.6516	17.5002	16.9093
peptide-Tn	16	Ac-Tn(Thr)-G - 21	17.2969	16.9315	16.735	15.8851	17.193	16.6965	17.4129	17.4156	17.556	17.5827	16.8439	17.471	17.3186	16.5707	11.4499	17.2158	17.3607	17.4764	17.5325	17.3372
carb-GalNAc	17	GalNAca1-6Galb - 22	17.3414	17.5234	17.7144	17.8302	17.2335	17.3325	17.7282	17.6159	17.7618	17.6289	17.4993	17.5375	17.7543	16.9768	10.3219	17.6175	17.3945	17.6034	17.3025	17.302
Blood Group A	18	Adi - 17	17.0281	17.6605	13.6934	17.5453	17.317	17.3369	17.1138	17.7793	17.687	17.6429	17.5357	17.5445	17.8217	17.2202	8.00235	17.5877	17.3575	17.5972	17.3198	17.3768
carb-GlcNAc	19	GlcNAca1-4Galb - 20	17.156	17.2134	16.6755	16.6673	17.1672	16.7587	17.1699	16.9909	17.4088	17.4846	17.289	17.5063	17.25	16.5875	11.253	17.5712	17.4006	17.5319	17.3295	17.3443
non-human	20	Bdi -23	16.9713	17.0672	12.2902	16.9375	17.1115	17.2082	17.149	17.2209	17.4085	16.7311	16.5802	17.3684	17.0718	16.9152	7.42174	17.3149	17.0273	17.4479	16.2271	16.7249
carb-type 2	21	LacNAc - 22	15.9765	16.5073	17.4471	15.8516	15.9092	16.6839	15.9159	15.5596	17.4172	16.3299	15.7324	15.5437	16.8185	14.423	8.27939	15.9925	16.7184	17.5036	16.8137	14.3708
glycolipid	22	GA1di -11	14.8507	15.7126	17.3661	16.0252	15.2684	14.1983	16.602	15.6515	15.2655	16.103	14.5383	13.8559	15.5951	14.0257	7.22882	16.0937	15.8506	14.6431	14.3767	16.5177
Carb-Gal	23	Lac - 33	17.4802	17.4099	17.856	17.2419	17.105	17.209	17.7381	17.4392	17.8126	17.4994	17.5696	17.6301	17.6224	18.0532	8.91544	17.6131	17.4029	17.6082	17.5402	16.1928
peptide-GlcNAca	24	Ac-S-Ser(GlcNAc-a)-S-G - 24	16.3689	17.207	17.224	13.4008	17.3236	17.1239	17.729	17.1887	17.6307	15.9982	17.2317	17.6402	17.5996	13.9361	9.14934	16.1795	17.4709	17.5572	16.777	16.9811
non-human	25	Galb1-6Man-a - 13	16.4193	16.4225	16.7858	16.584	16.8592	16.2656	16.5026	16.3585	16.7925	16.068	15.8241	16.6179	14.8872	16.2988	7.22882	17.1538	15.2877	16.7577	16.738	15.6229
carb-Man	26	Mana1-6Man-a - 15	17.3597	16.1155	16.4267	12.9462	14.1653	15.2329	14.3938	15.8026	15.9505	15.2573	14.5091	15.6918	16.9325	15.9987	7.22882	16.1475	15.3398	16.5727	16.3465	14.7845
peptide-F1a	27	Ac-S-Thr(F1a)-S-G - 04	15.8038	16.8936	15.5246	14.2884	15.02	14.7877	14.7449	16.8179	17.0085	16.26	15.1814	15.2198	12.4187	14.3128	7.22882	16.6401	14.9075	16.2192	16.8135	16.2585
non-human	28	Cellobiose -13	16.9223	17.0754	17.6072	17.5185	16.4042	16.7026	17.4503	17.7739	17.7026	17.3572	17.1923	17.5683	17.3689	16.7926	8.19732	17.4783	17.3352	17.48	17.4043	16.6825
z-control	29	HSA	8.63629	10.5032	7.22882	7.22882	10.1754	11.8406	7.90038	11.7506	12.8674	10.3333	10.6888	10.8206	8.40195	7.22882	7.22882	11.2241	12.1392	11.789	11.1207	8.03532
carb-Glc	30	Isomaltose - 13	16.5272	17.4983	16.9259	16.9143	16.9087	17.107	17.3585	16.5143	17.3169	17.256	16.7152	17.116	17.3309	16.6461	7.23741	17.2711	17.1293	17.5714	17.1977	16.8195
carb-Gal	31	Gala1-4Galb - 11	17.5144	17.4505	17.6923	16.5242	17.3222	17.2753	17.9899	17.1465	17.7992	17.5708	17.3955	17.6701	17.5208	16.7061	8.72576	17.7393	16.8271	17.8061	17.2802	17.2032
carb-Man	32	ManT -26	16.7022	14.8638	17.3394	17.3697	16.4706	17.4212	15.6172	14.7685	17.6029	17.0578	16.5786	17.1587	16.6509	14.9441	9.73564	17.1249	16.8298	17.0783	16.4227	17.0158
carb-Sia	33	3'Neu5Ac-LacNAc -19	14.4835	14.5179	14.7147	13.0792	7.22882	14.3323	11.5853	14.3292	13.9125	12.2211	14.0116	14.9752	14.7507	7.22882	7.22882	12.5512	15.1005	16.6768	14.1314	14.1086
non-human	44	Ara5 - 20	13.3303	11.0832	7.22882	11.462	13.5005	12.4272	12.484	15.104	12.2265	16.1402	12.8986	12.7394	8.79255	13.8528	7.22882	13.3774	14.0313	12.0007	12.074	13.2043
Blood Group A	35	2'F-A type 2-Sp - 13	7.22882	16.1184	13.3623	15.9481	16.946	14.7802	9.46669	13.2015	16.7516	17.1816	8.5582	15.1723	16.4878	14.7771	7.22882	16.8166	15.6049	17.1849	13.248	17.068
Blood Group H	36	BG-H1- 20	15.5051	11.954	15.3534	14.4231	14.942	15.2066	14.0909	15.2154	13.4723	12.9525	14.8882	15.6137	13.1454	8.28742	7.67168	15.919	14.6376	14.995	11.0805	12.9079
Lewis	37	LeA -18	15.024	13.3731	16.7914	14.8063	15.7272	16.6956	15.8156	12.7952	16.0968	15.9404	7.22882	14.5461	13.9393	16.619	9.36034	17.0144	15.8673	17.3609	16.7294	17.2519
Lewis	38	LeB - 09	13.356	11.7856	17.0866	12.6456	14.9513	16.4411	13.7838	10.8253	14.7332	13.8073	7.22882	13.9443	11.6107	13.9382	7.22882	16.6174	14.2266	17.1234	17.1883	14.6044
Lewis	39	LeY -08	14.643	11.2252	14.6936	7.22882	7.22882	13.9044	12.4513	7.82152	15.8816	9.74324	9.18442	14.185	9.03601	7.22882	7.22882	13.5968	14.0396	13.6312	11.6025	13.71
Lewis	40	LeX (monomeric)	10.5127	11.8293	13.3098	10.1224	12.7795	14.4767	11.2882	13.3408	11.4654	12.0434	11.6897	11.3126	12.4886	10.0007	7.22882	13.0749	13.6609	12.8913	12.4268	12.7806
Lewis	41	3'Neu5Ac-LeX (Sialyl LeX) - 09	14.5012	11.8955	14.3878	11.3538	9.60352	11.2984	12.6683	14.0496	11.6706	10.8883	13.549	14.3853	11.6884	7.22882	7.22882	13.2944	14.9164	13.5872	13.7827	13.7099
glycolipid	42	Gb3- 13	16.8545	16.801	16.8479	15.5526	17.0857	15.3565	16.9212	17.6543	16.6375	15.6677	15.7855	17.505	16.9977	17.504	7.90987	17.1515	16.2424	17.4178	17.0589	16.9535
non-human	43	Xylb4 - 22	17.444	17.283	17.7393	17.7435	17.1789	17.5154	17.7083	16.8745	17.7196	17.4215	17.0148	17.5234	17.0138	18.0368	7.49324	17.5162	16.4424	17.5039	17.3545	17.217
Blood Group A	34	BG-A -19	14.5235	17.483	17.2297	17.5167	17.1636	15.4696	13.1956	14.3065	17.3588	17.5216	15.9864	17.3388	17.6987	15.1494	10.1045	17.5406	17.3418	17.3785	16.666	16.2648
non-human	45	X3Glc3 - 15	17.2652	17.4829	17.8091	17.8288	17.2271	17.4833	17.6075	17.6095	17.7888	17.6912	17.5619	17.0637	17.9002	16.213	9.91537	17.5915	17.4182	17.4678	17.4523	17.2426
glycolipid	46	GM3 - 12	13.0977	11.721	14.665	12.9754	13.2256	14.099	12.07	13.9246	12.8694	15.9511	14.7063	12.2968	11.1499	7.22882	7.22882	11.3237	12.8108	14.029	8.38171	13.3829
carb-Sia	47	6'Neu5Ac-Lac	14.4278	11.1617	14.289	11.5432	13.0087	13.9982	12.0827	13.9986	13.8312	14.3686	13.9149	14.1734	12.4385	7.22882	7.22882	11.6587	13.7757	17.3491	11.6655	12.846
Lewis	48	3'Neu5Ac-LeA -12	7.22882	10.1954	16.1734	7.22882	7.22882	15.1459	8.77276	12.6082	12.2531	10.3649	7.22882	7.22882	7.22882	13.3203	7.22882	10.0035	11.3664	11.6032	13.7469	15.7093
Lewis	49	LeX (dimeric) -07	15.4459	9.86634	13.0817	14.2128	10.5147	12.4811	14.5534	15.3348	15.9828	11.004	12.9279	12.5525	12.0528	11.2498	7.22882	15.3522	15.462	15.0269	14.9302	12.9349
non-human	50	Manb4 - 14	17.2885	17.691	17.8413	17.678	17.2891	17.509	17.7793	17.8659	17.7352	17.6751	17.5647	17.4614	17.6526	17.865	7.22882	17.5655	17.3833	17.5288	17.4614	17.1981
non-human	51	G2M4 - 07	17.0468	17.5165	17.4272	17.2715	16.8812	16.9802	17.007	17.5928	17.5837	17.5138	17.0796	17.1324	17.1752	17.2339	7.22882	17.3715	16.7506	17.2965	17.3164	16.2068
carb-Glc	52	Glca1-6Glca1-4Glca1-4Glcb - 15	16.3236	17.2537	16.7698	15.8365	16.8667	16.3941	17.2388	16.4662	16.9816	17.2684	16.4868	16.9805	15.4058	16.4551	7.29572	17.0661	17.1036	16.442	16.7441	16.9162
carb-type 1	53	LNT - 21	16	16.1119	14.5573	14.9557	16.8068	13.8206	15.8239	15.2434	15.6591	14.8745	17.1528	14.2412	14.1348	7.22882	7.22882	15.9657	16.1481	15.7498	14.2135	15.3479
carb-Sia	54	LSTa - 10	12.8532	11.5406	10.6147	7.22882	13.9023	10.282	11.3864	13.3123	11.3466	10.2133	11.6992	7.22882	7.71222	7.22882	7.22882	10.9028	13.6405	13.9638	7.22882	11.6921
carb-Sia	55	LSTb - 11	15.0901	14.989	12.4232	14.2835	16.3308	14.0942	15.2124	14.9051	15.1107	14.4953	16.8592	11.6524	11.7986	7.22882	7.22882	14.5854	16.1752	14.1859	14.361	14.1779
carb-Sia	56	LSTc - 07	7.22882	8.00209	7.22882	7.22882	9.74638	7.98033	7.22882	7.22882	11.689	8.59772	7.22882	7.22882	7.22882	7.22882	7.22882	7.59122	11.4853	8.93129	7.22882	7.50451
glycolipid	57	GA1 - 20	16.645	17.1734	17.676	17.5435	17.2681	16.9822	17.6666	16.7088	16.3051	17.3281	17.5996	17.446	17.6153	17.6802	7.47613	17.5093	16.979	17.2471	17.2248	16.9219
Blood Group A	61	BG-A3-14	17.3321	15.5777	15.8077	16.6887	17.1458	16.7349	16.8173	14.8677	15.9827	17.1534	16.4346	17.0046	17.3554	16.3065	8.68299	15.0622	16.9504	16.2441	16.0945	15.4562
Blood Group B	59	BG-B4-High	17.4085	15.9327	17.7234	15.8798	16.0347	17.207	16.481	17.6649	16.8241	17.1045	17.4401	16.9338	15.0683	16.9263	7.22882	17.5962	16.4074	16.8891	17.397	16.9514
Blood Group A	60	BG-A3-04	16.0878	12.9202	12.8485	14.1605	14.9181	15.3972	16.2757	14.4597	13.5635	14.2792	15.6488	16.559	15.9657	13.8705	7.22882	13.3253	14.9293	14.9943	14.0114	14.6998
Blood Group B	58	BG-B4-06	17.0386	12.9709	16.4247	14.394	14.5962	16.5227	15.8833	16.9391	16.0938	16.2217	16.8291	15.8194	10.3204	16.1155	7.22882	17.0155	15.0392	15.0744	16.867	16.175
Blood Group A	62	BG-A4-05	13.5689	14.6661	7.22882	13.6816	16.4948	16.7795	10.4374	12.7671	14.137	15.4516	15.8786	16.493	16.2203	14.555	7.22882	15.3493	15.7483	17.0062	12.2594	14.9722
Blood Group A	63	BG-A4-14	16.8585	16.4593	13.8665	17.0266	17.2932	17.09	11.7554	14.4398	16.5791	17.1936	16.406	16.9909	17.4668	16.2323	7.22882	16.3713	16.9916	17.13	13.5173	15.5388
Blood Group B	64	BG-B2-03	16.3739	11.2866	15.4978	13.6267	13.1351	15.5613	12.4766	16.6678	16.0376	15.7478	16.5742	16.2518	11.4933	15.6031	7.22882	16.8863	14.315	14.4711	15.5612	16.1189
Blood Group B	65	BG-B3-05	17.094	13.8147	16.6152	14.6829	14.6362	16.663	16.0424	17.0409	16.3209	16.4228	16.9668	16.7918	11.9523	16.0884	7.22882	17.0966	15.4558	15.8194	16.8534	16.5525
Blood Group B	71	BG-B1-05	16.585	10.5741	15.8074	13.7943	13.484	15.4169	15.9745	16.8173	16.0604	15.6398	16.3724	15.547	12.6397	15.6882	7.22882	16.7811	15.3964	13.9201	15.0952	16.1191
Blood Group A	67	BG-A1-04	7.60624	14.4865	7.22882	11.3524	14.6612	12.7012	13.0155	13.0734	13.731	15.4163	11.6247	15.0404	14.681	7.77305	7.22882	14.1645	15.0549	15.0851	7.22882	14.0444
Blood Group A	68	BG-A1-12	12.5367	16.8572	13.2908	16.574	16.9145	14.1569	13.6785	12.8606	16.8693	17.1723	14.6872	16.7733	17.2857	14.4564	7.22882	15.6853	16.9534	15.9348	11.135	14.7581
Blood Group A	69	BG-A2-04	10.008	14.1384	7.22882	12.7212	15.7965	11.1826	12.3291	13.2172	13.325	14.7881	13.1772	16.1557	12.8124	10.4014	7.22882	15.2977	14.1448	16.1027	7.22882	15.7168
Blood Group A	70	BG-A2-16	14.6903	17.0792	12.4699	17.1326	17.1395	15.5101	12.3802	13.0298	17.0839	17.3455	13.7564	17.2202	17.4532	16.3392	7.22882	16.0619	17.1697	16.8173	14.8826	16.15
Blood Group B	66	BG-B3-17	17.5416	16.2275	17.7633	16.0517	16.6175	17.187	16.3926	17.8451	17.1186	17.3248	17.5734	17.4926	16.6543	17.2855	7.76831	17.5789	16.7129	17.3318	17.4083	17.1429
Blood Group B	72	BG-B1-15	17.291	15.2488	17.5626	15.8597	16.7106	16.6384	16.5709	17.7518	17.0066	17.001	17.3841	17.0558	15.2411	17.3254	7.22882	17.4948	16.8088	16.499	17.237	16.8853
Blood Group B	73	BG-B2-17	17.2558	15.6466	17.532	15.6537	15.8535	16.9256	13.8476	17.5816	16.9631	17.0568	17.4854	17.5609	11.8717	17.2527	7.22882	17.5056	16.5421	16.2232	17.3194	16.8937
peptide-Tn	74	Ac-Tn(Ser)-Tn(Ser)-Tn(Ser)-G - 16	16.7166	17.0922	16.1427	17.4419	16.8786	16.678	17.4573	16.7713	17.644	17.5964	16.9074	17.2884	17.447	16.538	11.6769	17.2675	17.0001	17.5731	17.1518	17.2449
non-human	75	Chitotriose - 08	17.1901	14.1645	17.2213	17.0938	16.8079	17.2123	17.5064	16.9889	17.4958	17.5288	17.3498	17.1464	17.4655	16.8128	9.80135	17.46	16.3569	17.367	17.3026	17.0184
non-human-aGal	76	Gal3- 07	16.2051	16.3981	16.8689	16.375	16.9555	16.7598	16.5699	16.69	17.0061	15.1376	17.0151	16.7923	16.5827	16.4468	7.26615	17.1223	16.6251	16.9571	16.7618	15.8479
N-linked	77	Man3 - 05	10.0438	9.6793	7.22882	7.22882	7.22882	10.4599	7.22882	10.4592	9.99497	10.7873	10.3042	8.37141	9.51437	7.22882	7.22882	10.9383	9.07481	10.8823	7.22882	8.56832
peptide	78	Ac-S-S-S-G - 24	16.3338	17.2404	15.1182	14.6593	15.3821	16.2182	16.5641	15.2272	17.1635	16.5105	16.0371	15.1146	17.0017	17.261	7.22882	15.3065	15.6639	16.94	16.9669	16.7583
peptide-Tn	79	Ac-S-Tn(Ser)-S-G - 22	16.8285	16.9323	16.0157	16.9205	16.4211	16.4571	17.213	17.3215	17.7051	17.434	16.7899	17.2439	17.0311	16.6311	7.22882	17.2737	16.7543	17.4552	16.9806	17.1967
glycolipid	80	P1 - 09	16.5799	17.5274	16.7346	15.7942	17.1013	16.9851	17.1951	17.743	16.915	15.4383	16.7016	17.4269	17.1365	17.4341	11.977	17.2851	17.3406	17.5347	16.8523	17.0549
glycolipid	81	Gb4 - 09	15.519	15.4956	15.8197	16.2725	16.6961	16.3709	16.6893	16.5434	16.4876	17.0014	15.9674	17.205	16.3315	16.6606	7.22882	16.632	17.0731	16.803	16.3017	15.6406
glycolipid	82	GM1a - 29	16.1023	17.0891	17.3782	17.1481	16.4012	16.7423	17.3611	16.32	17.0448	16.3203	16.9963	17.0124	16.3794	17.57	7.22882	16.5505	16.4907	17.4676	16.964	16.1803
carb-type 1	83	pLNH - 21	16.2203	15.974	12.8497	15.8599	15.601	14.5041	15.4873	15.6346	14.9949	15.1993	16.1095	15.4097	13.7793	12.1436	7.22882	14.5193	16.703	16.0311	12.8156	14.5507
N-linked	93	Man7D3 - 08	7.22882	8.48686	9.17048	7.22882	13.9163	10.4522	7.22882	10.1488	11.0083	9.56583	7.22882	9.88843	10.5809	7.22882	7.22882	10.4938	10.3958	10.2747	7.89371	7.22882
carb-type 2	85	LNnT - 14	12.4195	13.9973	13.0153	13.8813	13.7715	10.7462	11.886	12.2719	15.8484	13.4269	13.9762	12.2938	11.9612	10.1147	7.22882	8.98668	15.5252	14.1967	7.22882	11.8646
N-linked	86	Man5 - 05	8.18052	7.69716	7.22882	7.22882	7.22882	8.69378	7.22882	7.99021	9.5382	9.2176	7.22882	9.18948	7.22882	7.22882	7.22882	7.22882	7.50482	7.22882	7.22882	7.22882
glycolipid	87	Gb4 tetra (P1 tetra)-Sp - 06	16.0117	15.9031	15.9361	16.345	16.8854	17.0916	17.1258	16.995	16.8371	16.7847	16.2555	17.4952	17.1638	16.9844	7.22882	17.3044	17.0782	16.5366	16.9851	16.6537
N-linked	88	Man6 - II - 05	10.2511	10.3042	16.8329	12.6669	10.4252	16.6651	8.93872	12.4358	12.5426	15.4842	13.068	13.6418	16.0751	9.55406	7.22882	11.4788	16.1461	14.8698	7.22882	10.5962
Lewis	89	DFpLNH I, LeB - 09	11.2895	10.4223	16.7632	9.68212	10.3818	15.918	9.74527	11.8852	10.7902	11.7151	10.7834	11.7069	10.1139	13.7697	7.22882	11.1281	11.3678	11.5317	17.3083	14.0919
carb-Sia	90	DSLNT - 06	9.23027	9.09208	7.22882	8.40277	7.22882	10.8716	9.95429	11.9961	10.2762	10.1856	9.70071	9.98299	9.236	7.22882	7.22882	10.991	11.0457	10.5614	7.22882	8.40139
N-linked	91	Man9 #2	11.1702	11.492	10.2621	10.8678	10.4441	12.4355	10.8433	11.6339	12.2093	10.9184	10.9233	11.1858	11.6595	8.70689	7.22882	12.1026	10.7906	12.3298	10.5309	10.8023
Blood Group B	92	2'F-B type 2-Sp - 07	13.7155	15.1954	16.1354	14.0575	13.7403	16.6189	12.1757	16.1554	15.9549	16.1525	16.1867	15.025	7.22882	15.9053	7.22882	17.2211	16.0391	16.4294	15.601	16.4463
z-control	84	HSA (recomb)	8.96019	9.44284	7.22882	8.6567	7.22882	10.3231	7.67805	11.4863	9.78062	10.4557	9.05043	10.3535	9.98224	7.22882	7.22882	9.26381	10.702	10.6426	7.22882	9.12061
Blood Group A	94	Globo A - 03	13.5387	14.5482	12.0856	15.3651	16.7971	16.2661	12.5575	12.5056	15.4786	15.6444	16.1673	17.0078	16.4321	15.2807	7.22882	15.9435	16.7272	16.1559	15.3853	14.8817
N-linked	95	Man7D1 - 10	9.64535	8.73641	8.22629	7.952	9.92933	11.5082	10.8694	10.1007	12.7927	11.778	10.6488	10.1131	11.338	8.37416	7.22882	11.8166	9.44337	12.6621	11.3587	11.1059
carb-Sia	96	CT/Sda-Sp - 05	12.7956	11.3338	9.43843	7.87776	15.19	13.3395	12.8067	11.6339	12.7246	10.4149	10.8516	11.5261	12.102	7.22882	7.22882	15.9565	11.7387	13.3563	9.79077	11.9868
non-human	103	Cellotriose - 13	16.9996	16.9993	17.5934	17.2218	15.9264	17.1748	17.4111	17.5469	17.6591	17.0543	16.9188	17.4737	16.7215	17.3172	7.2879	17.373	17.095	17.4807	17.2648	16.7592
Blood Group H	98	BG-H4- 04	13.3583	8.71304	13.5314	12.0711	8.36327	14.8612	7.22882	12.2679	7.22882	12.1346	10.4802	12.5616	12.7929	14.8119	7.22882	12.3959	9.2978	14.2115	12.2203	7.22882
Blood Group A	99	BG-A1- 05	13.5258	16.3123	13.66	15.949	16.9734	14.5215	15.01	14.3625	16.8686	16.852	15.7132	17.1617	16.6015	15.9952	7.22882	16.0393	17.1365	16.6839	15.3681	15.3628
Blood Group H	100	BG-H3- 04	10.8349	7.62432	7.22882	9.79074	10.9559	14.5034	8.95552	11.3991	10.679	12.5231	7.22882	14.8666	12.2635	13.1503	7.22882	13.9954	10.2312	10.882	10.3488	9.4326
Blood Group B	101	BG-B (Dextra) - 13	17.3583	16.3375	17.5969	16.0326	16.3059	16.5796	14.464	17.5225	17.2216	17.2828	17.5215	17.5552	13.9958	17.5208	10.1009	17.5297	17.0819	16.6795	17.3017	16.8062
non-human-aGal	102	alphaGal- 08	16.8207	16.4981	16.6037	16.1623	16.3	16.5955	16.215	17.1023	16.3029	16.2934	16.835	17.1362	15.9806	16.1461	7.22882	16.6391	16.9158	16.4024	16.9108	16.36
carb-Glc	104	Maltopentaose - 11	12.6148	13.1516	13.5999	11.8717	13.174	14.1617	13.35	14.3808	15.104	14.1681	12.3677	15.6129	13.8538	15.8644	7.22882	14.5148	14.0927	14.1129	15.6973	13.1589
Blood Group H	105	BG-H4- 15	16.6172	14.1827	16.459	16.1085	16.3606	16.4705	13.7956	15.9079	13.6407	15.8005	15.6367	16.1839	15.9729	17.0583	9.68453	16.0668	14.6877	15.7525	16.4583	14.5283
Blood Group B	106	Globo B - 05	16.9251	14.4318	15.8679	15.3007	15.1708	16.4083	15.6043	16.3799	16.194	16.2182	16.8485	16.9326	13.2961	15.8637	7.24104	16.8182	16.4789	15.2262	16.8695	16.1725
carb-type 2	107	LacNAc (trimeric) - 08	14.4871	14.447	15.2348	14.0937	14.4916	15.8904	14.8094	14.2247	14.4933	14.9988	14.929	14.9647	14.6972	15.3813	9.44816	15.0932	15.3443	15.5558	15.5327	14.2033
non-human	108	Forssman Di - 21	17.1527	17.6736	17.7952	17.8208	17.374	17.5102	17.8024	17.5779	17.467	17.6955	17.5487	17.4837	17.8105	17.5445	8.59063	17.6274	17.4475	17.699	17.4296	17.3057
peptide-TF	109	Ac-S-TF(Ser)-S-G - 16	16.6191	15.553	17.0837	16.5042	15.7601	16.1663	15.8747	16.8841	16.0037	16.6445	16.9508	16.9774	17.1596	16.1276	7.22882	16.6848	16.9786	17.0727	16.8317	17.1722
Blood Group H	110	Globo H - 03	13.3876	13.9204	12.6011	12.87	13.8194	13.976	12.9075	12.1776	14.5603	12.8173	15.4875	16.8266	12.0377	13.9171	7.22882	13.2668	16.5639	14.982	15.1238	14.8936
lewis	111	LeC-Sp - 06	16.3054	13.3425	16.8627	15.5174	17.3683	17.3895	16.5714	17.4777	17.0898	15.9666	16.7481	12.3322	17.4277	17.5356	8.60947	17.5248	17.135	17.073	15.262	17.1332
Blood Group B	112	Globo B - 12	17.3665	14.7364	17.0885	16.396	16.5592	16.4852	16.253	17.2383	16.7508	16.9608	17.2282	17.4067	15.3706	16.7521	7.22882	17.1455	17.2348	15.8429	17.3746	16.5843
carb-GalNAc	113	GalNAc-a - 04	16.6262	16.4636	14.1106	16.198	15.7742	15.9822	16.6528	17.1475	16.7516	16.2474	15.974	16.981	16.428	15.7279	7.69532	16.7105	16.4801	16.9418	15.6327	16.0725
carb-GalNAc	114	GalNAca1-6Galb - 04	15.9865	16.0287	16.6191	15.3883	16.2901	14.5836	16.2554	15.2777	17.092	16.5864	15.2343	17.0422	16.1752	16.0867	7.22882	16.6946	16.7665	16.8452	15.3329	15.9791
Blood Group A	115	Adi - 04	16.0123	17.1486	8.18214	15.8744	16.7207	15.3954	15.8414	17.1121	16.6164	16.5955	16.7766	17.4073	16.4855	15.6913	7.22882	17.1835	17.1571	17.2602	16.4444	16.8458
glycolipid	116	GA2di - 05	15.8593	14.581	16.9439	15.8564	16.8655	15.5753	16.5871	16.2552	15.8267	17.3184	16.6496	16.7097	16.6482	16.1664	10.2176	16.5608	16.7166	16.7289	16.4116	16.9582
carb-type 1	117	LNT - 05	12.6661	13.7768	11.0541	10.8754	15.458	12.6583	13.7446	12.7835	13.9433	10.7489	15.8487	9.62712	10.52	8.29378	7.22882	11.3701	12.5469	12.6233	10.1391	13.1259
glycolipid	118	GA1 - 06	15.9893	16.8675	17.6202	16.9785	17.0812	17.2437	17.4292	15.7824	15.8069	16.7434	17.5163	16.96	17.6083	17.2678	7.22882	17.4875	16.5312	16.91	17.1606	16.785
non-human	119	Forssman Di - 04	16.9298	17.4018	17.4166	17.1056	17.1442	17.1336	17.1824	17.095	16.4326	17.2944	17.0537	17.243	16.8336	16.5599	7.22882	17.3879	17.2406	17.5028	17.1438	16.9254
peptide-Tn	120	Ac-S-Tn(Ser)-S-G - 04	14.0133	13.8704	10.8998	13.4681	12.8059	13.4154	13.8537	14.4607	15.453	15.8085	13.1543	15.0689	13.9055	13.4401	7.22882	14.9292	13.1728	15.874	12.5373	14.9088
peptide-Tn	121	Ac-Tn(Ser)Tn(Ser)Tn(Ser)-G - 03	13.8519	14.6304	12.3896	15.602	15.2504	13.3582	15.4501	14.3449	15.3804	16.4991	14.189	15.2426	14.856	14.039	10.3678	15.1603	14.0665	16.1803	14.5016	15.2729
peptide-Tn	122	Ac-S-Tn(Thr)-S-G - 04	13.7397	13.8479	7.22882	9.58975	11.1579	12.3092	11.5676	12.1612	15.5925	13.4326	10.3742	13.8843	11.133	10.9293	7.2879	14.4884	11.3841	14.1866	13.461	13.8811
peptide-TF	123	Ac-S-TF(Ser)-S-G - 04	14.737	12.7407	15.5351	13.0527	12.6127	12.4609	12.9741	13.5108	11.7084	14.0636	14.6674	14.7244	13.9324	10.1702	7.22882	13.8248	15.5044	14.3193	15.0327	16.4875
glycolipid	124	GA2di - 37	17.1527	16.2066	17.7046	16.0013	17.4428	17.2802	16.9459	17.3731	17.4328	17.8044	17.5115	17.4608	17.4028	17.5238	11.2958	17.6421	17.4416	17.443	16.8678	17.4064
non-human	125	Forssman Di - 31	17.225	17.7022	17.8576	17.9701	17.5295	17.5589	17.8682	17.6041	17.5608	17.7658	17.6289	17.582	17.92	17.701	9.70569	17.7127	17.5493	17.8217	17.5448	17.3549
peptide-Tn	126	Ac-S-Tn(Ser)-S-G - 33	16.9776	17.0601	16.4488	17.2181	16.7612	16.6395	17.319	17.448	17.7477	17.4996	16.9952	17.4073	17.2508	16.8287	8.93777	17.3314	17.006	17.5303	17.1548	17.2458
peptide-Tn	127	Ac-Tn(Ser)Tn(Ser)Tn(Ser)-G - 27	16.9362	17.1563	16.414	17.6634	17.054	16.7436	17.5167	17.0302	17.6766	17.7105	17.0691	17.4532	17.5393	16.8767	11.8808	17.2709	17.1461	17.5786	17.2893	17.2224
peptide-TF	128	Ac-S-TF(Ser)-S-G - 28	17.0265	16.0974	17.3911	17.1573	16.2986	16.6028	16.4603	17.3878	16.7802	17.1117	17.3406	17.3011	17.6052	16.9238	8.55528	17.048	17.2253	17.4084	17.1862	17.321
non-human	129	Chitotriose - 20	17.3488	13.819	17.2124	17.2157	16.845	17.1677	17.4415	16.9744	17.5782	17.6775	17.4092	17.2205	17.4097	16.9297	10.3538	17.5212	16.4078	17.3033	17.187	17.0188
carb-Fuc	130	Fuc-a - 04	15.7818	17.0659	14.9439	15.5074	15.6679	15.727	15.6694	15.387	15.5865	15.9467	16.9368	15.3231	16.1913	16.8829	7.22882	16.8337	15.7161	15.6106	16.6901	16.1029
non-human	131	Fuc-b - 04	15.9925	14.8099	15.3042	13.6681	14.4906	13.0305	12.3203	13.8351	14.6329	12.9947	12.5157	14.7448	12.6816	13.8423	7.22882	15.3328	14.0766	15.7664	12.3642	15.3593
carb-GlcNAc	132	GlcNAca1-4Galb - 03	14.8179	15.1285	8.96408	11.6716	14.2495	12.8134	12.1395	12.0055	13.2417	15.6375	15.2271	15.2414	13.5927	14.6735	7.31973	16.3116	15.3856	15.4109	14.4598	16.3443
carb-type 1+2	133	LNH - 13	14.972	15.3036	11.3479	13.5968	16.2144	13.2563	14.91	13.7278	14.3619	14.3545	16.9138	12.9816	12.4444	7.22882	7.22882	14.264	15.2035	13.514	13.2323	13.7691
carb-type 2	134	LNnH - 11	11.9911	12.0918	7.22882	10.5288	11.0768	11.93	10.883	10.5308	14.8966	11.4481	10.2015	11.033	9.32324	9.11936	7.22882	10.7007	15.5591	10.7507	7.35886	12.1919
carb-type 2	135	LNnT - 04	7.9503	10.5012	7.22882	7.22882	8.41228	10.447	7.22882	8.82067	14.8726	10.1211	9.84314	8.24592	7.22882	7.22882	7.22882	7.22882	11.5075	9.88972	7.22882	7.75465
carb-type 1	136	pLNH - 07	12.374	13.2598	8.23649	11.3737	12.5142	11.0708	11.5882	12.0136	11.6737	10.9922	13.6467	12.1272	10.7449	7.22882	7.22882	10.252	13.6604	13.1621	7.22882	8.6792
Blood Group H	137	BG-H1- 06	13.5823	7.22882	7.22882	8.14122	14.2742	14.5812	14.85	12.7122	13.6493	12.753	16.0934	7.22882	13.965	14.063	7.22882	14.2182	15.1193	14.0367	7.22882	14.815
Blood Group H	138	BG-H2- 06	10.9446	10.3697	7.22882	8.62468	11.4487	14.3552	12.5603	11.1425	12.9073	12.723	7.22882	10.0754	10.4365	9.2835	7.22882	13.3497	10.0516	11.6322	7.22882	7.22882
Blood Group H	139	BG-H2- 12	14.3976	13.5788	12.1961	14.0449	12.6858	16.7169	13.1488	14.5885	15.298	14.6151	14.2045	13.0078	11.7524	14.6872	7.22882	15.8861	13.2377	15.5591	14.0566	11.0328
Blood Group H	140	BG-H3- 14	16.3048	14.5094	16.9781	15.2968	15.9695	16.9117	14.4042	15.5421	16.4491	16.3509	15.7689	17.2547	16.9012	16.6038	8.97492	17.0611	15.0133	16.8916	16.5504	15.5851
N-linked	163	NGA2B - 05	7.78058	8.03168	7.22882	7.22882	7.22882	7.88284	7.22882	7.22882	8.89577	8.92468	7.22882	8.66084	9.75939	7.22882	7.22882	8.69368	7.22882	8.87604	7.22882	7.22882
peptide-Tn	142	Ac-S-Tn(Thr)-A-G - 08	15.9163	15.4343	14.2753	16.094	13.7986	14.5027	14.7054	15.3525	16.2377	13.8411	14.6608	15.2777	13.1445	13.691	7.97171	15.9744	14.967	15.8497	15.7954	16.0599
peptide-Tn	143	Ac-S-Tn(Thr)-A-G - 22	16.9842	16.4877	15.4892	17.0135	15.8301	15.7866	16.6092	16.5634	17.1777	16.2099	16.0718	16.9481	15.9589	15.8345	9.50593	16.8649	16.6601	16.9472	17.064	16.8262
N-linked	162	NGA2 - 07	8.66919	7.65039	7.22882	7.22882	7.77535	10.0943	7.98601	9.42784	10.6425	9.46425	8.1323	8.05404	8.09426	7.22882	7.22882	8.37569	10.7326	11.4006	7.62376	7.22882
peptide-Tn	145	Ac-V-Tn(Thr)-S-G - 08	13.813	13.4479	15.3222	13.5879	16.5525	14.2053	15.6053	12.6812	15.5342	13.8942	14.4868	14.542	17.2313	13.8364	7.53929	13.6158	13.9	15.584	15.8048	14.979
peptide-Tn	146	Ac-V-Tn(Thr)-S-G - 19	15.1661	15.1274	16.7103	15.4423	17.1168	16.5035	16.6852	14.3991	16.7537	15.6217	15.8357	16.282	17.6117	15.4272	8.61102	15.3472	15.4716	16.7468	16.514	16.2724
peptide-Tn	147	Ac-A-Tn(Thr)-S-G - 05	12.8139	13.3586	12.5688	14.6354	13.326	12.0917	14.3152	11.8159	15.3059	13.3421	11.9996	13.1983	13.6068	11.9557	7.22882	13.449	12.7512	14.5366	14.4004	14.3431
peptide-Tn	148	Ac-A-Tn(Thr)-S-G - 08	14.7916	14.7806	13.7661	15.3345	14.7946	12.8336	15.6276	13.3254	16.4738	15.0541	14.575	15.3004	15.4253	13.7774	7.22882	14.6644	15.1351	15.6175	15.4443	15.4307
peptide-Tn	149	Ac-A-Tn(Thr)-S-G - 23	16.2952	16.173	15.3425	16.4068	16.2989	14.6598	16.7714	15.9324	17.2485	16.3703	16.5511	16.8573	17.0157	15.4089	9.39748	16.0265	16.6166	16.6128	16.3512	16.4912
N-linked	161	NA3 - 05	8.02599	7.9446	7.22882	7.22882	7.22882	7.82443	7.22882	10.398	9.22054	8.72994	7.22882	8.02599	7.22882	7.22882	7.22882	9.32402	9.25093	9.99372	7.22882	7.46531
peptide-Tn	151	Ac-S-Tn(Thr)-G-G - 07	14.766	14.7154	12.4895	13.7122	12.5852	13.3434	14.6025	13.4808	16.0014	15.0718	14.3488	15.8362	14.3644	13.5019	7.34086	13.2137	15.9199	15.1751	14.9204	15.7297
peptide-Tn	152	Ac-S-Tn(Thr)-G-G - 19	16.3579	16.2319	15.1606	15.9816	15.3925	15.2777	16.4266	15.6154	17.1507	16.7017	15.9285	17.0541	16.0957	15.5242	8.28004	15.4542	17.0611	16.5657	16.6829	16.7625
N-linked	160	NA2 - 08	11.0666	9.87095	7.22882	7.22882	9.91008	11.1001	8.81824	10.3775	11.2218	11.5848	9.97528	11.3062	10.3456	7.22882	7.22882	11.1285	11.3448	12.7835	12.1947	10.3063
peptide-Tn	154	Ac-T-Tn(Thr)-P-G - 08	15.3901	15.4669	15.264	15.7643	16.5107	15.6393	15.091	15.1257	16.5494	16.6631	16.056	14.9685	13.3507	14.0636	7.22882	16.7226	16.4592	16.3755	15.5042	16.2486
peptide-Tn	155	Ac-T-Tn(Thr)-P-G - 21	16.5958	16.5075	16.9399	16.2511	17.1033	16.7963	16.411	16.6993	17.3977	17.312	17.1594	16.636	15.8559	16.0202	7.8152	17.3515	17.1386	17.1759	16.7809	16.9642
peptide-Tn	156	Ac-S-Tn(Thr)-S-G HSA-23	15.93	15.9463	14.9244	15.7814	14.9095	15.0039	16.1366	15.5791	17.1565	16.3934	15.6326	17.0062	15.7724	15.3881	8.21805	16.5162	15.9948	16.5661	15.7923	16.4453
peptide-Tn	157	Ac-S-Tn(Thr)-S-G HSA-04	13.401	13.4566	7.22882	10.0438	8.08419	11.7787	10.5975	12.0623	15.055	13.1292	9.89747	13.15	10.7896	10.5763	7.22882	13.7679	10.6145	13.7334	13.1383	13.0668
peptide-TF	158	Ac-TF(Ser)-G - 04	14.7245	11.0539	16.4024	14.2889	13.7291	13.9056	11.4439	15.2665	14.6251	15.0321	15.0749	15.6295	15.3252	14.0229	7.22882	15.5619	15.9003	16.2527	16.3667	16.1797
peptide-TF	159	Ac-TF(Ser)-G - 24	17.1996	15.6204	17.7284	17.2168	16.7227	16.908	16.2899	17.5602	16.9744	17.2813	17.3587	17.4066	17.6902	17.1353	9.83435	17.1256	17.1777	17.4995	17.2605	17.2761
peptide-Tn	153	Ac-T-Tn(Thr)-P-G - 04	13.9254	14.5471	13.5625	15.0509	15.9565	13.4254	13.2856	13.6889	15.2006	16.0007	14.1054	12.9317	11.1046	11.6028	7.22882	15.6146	15.8419	15.2335	14.1709	15.2371
peptide-Tn	150	Ac-S-Tn(Thr)-G-G - 03	13.6543	12.8777	10.0816	11.2235	10.9287	12.1216	11.9759	11.9614	14.394	13.2206	12.4375	13.8176	11.3277	10.7057	7.22882	11.9696	14.0415	14.2968	13.5489	14.4947
peptide-Tn	144	Ac-V-Tn(Thr)-S-G - 04	12.3646	11.0229	13.7466	11.8626	15.2358	12.2664	14.3291	11.7262	14.047	11.8645	12.3201	12.9483	16.5374	12.5905	7.33613	12.7447	11.714	14.7519	15.1304	14.2044
peptide-Tn	141	Ac-S-Tn(Thr)-A-G - 04	14.7482	14.2037	12.0727	15.0878	11.3784	13.0818	11.7553	14.2604	14.9127	12.1994	13.0351	13.6146	9.93084	11.7921	7.52688	14.8597	12.9663	14.1345	14.129	15.0392
glycolipid	170	GA2di (accurate) - 28	16.9658	16.0678	17.809	15.4623	17.3815	17.0726	15.8963	17.1303	17.4167	17.5356	17.3025	17.3933	17.848	17.2805	10.3405	17.4559	17.2564	17.6008	16.921	17.3587
N-linked	165	NGA3B - 06	10.8058	11.3686	8.46503	9.67822	11.6891	12.4778	12.2934	13.7667	11.6152	12.0933	7.75103	12.3206	11.4954	8.30511	7.22882	12.4515	12.0306	12.5933	8.61843	11.4589
N-linked	166	NGA3 - 01	7.22882	7.39831	7.22882	7.22882	7.22882	8.15752	7.25146	9.57642	8.84965	8.70504	7.22882	7.96927	9.76833	7.22882	7.22882	10.0119	9.77653	10.7973	7.87738	8.39201
N-linked	167	NGA4 - 06	10.0765	11.9912	12.2687	9.84128	10.0774	13.1989	12.153	14.0221	12.8003	13.1634	7.41136	10.4523	11.8468	7.33896	7.22882	15.023	11.3711	14.0195	12.828	7.22882
N-linked	168	NGA4(B)2 - 04	11.8311	11.7547	9.32261	13.6629	13.6453	12.8266	13.095	15.1213	13.2521	13.522	10.6745	12.4404	15.7101	12.6858	7.22882	14.414	15.6599	15.1	13.9444	15.7513
N-linked	169	NGA5B - 02	11.1922	11.1678	7.22882	12.1543	10.8301	12.5136	11.5821	14.5342	12.3375	12.7289	7.45512	12.245	13.872	10.0016	7.22882	12.7579	14.3372	14.5926	9.23817	14.6217
N-linked	164	NA4 - 05	7.22882	7.22882	7.22882	7.22882	8.00775	9.45566	8.79868	7.97335	8.68611	7.22882	7.22882	7.22882	7.22882	7.22882	7.22882	7.22882	7.22882	10.9854	7.22882	7.22882
peptide-Tn	171	Ac-P-Tn(Thr)-T-G - 05	12.7955	14.2547	16.9714	15.9096	15.4127	16.0838	15.6175	13.9481	15.8007	12.9783	12.8082	14.1028	17.1568	12.9571	7.22882	16.537	13.2781	15.688	14.9429	14.0496
peptide-Tn	172	Ac-P-Tn(Thr)-T-G - 08	14.6504	14.8309	17.2955	16.3707	16.4374	16.7081	16.3032	15.0718	16.5198	14.5836	14.3951	15.8448	17.443	13.7509	7.92078	17.0038	15.0021	16.3312	15.7686	14.9631
peptide-Tn	173	Ac-P-Tn(Thr)-T-G - 22	16.0352	15.8853	17.7125	17.0611	17.1368	17.0615	17.0399	16.5092	17.1858	16.363	16.2371	16.9102	17.7584	15.5499	10.9672	17.4471	16.5485	16.9827	16.7623	16.2981
peptide-Tn	174	Ac-Tn(Thr)-Tn(Thr)-Tn(Thr)-G - 05	15.9794	16.0805	12.7364	16.048	16.9057	15.9434	16.2173	16.4099	16.1027	17.2136	15.4977	16.6547	16.1848	16.6049	7.22882	16.6866	15.4177	17.3555	17.1201	16.8083
peptide-Tn	175	Ac-Tn(Thr)-Tn(Thr)-Tn(Thr)-G - 08	16.0351	16.6981	13.9404	16.4131	17.0531	16.5293	16.6794	16.9409	16.629	17.3607	16.0706	16.8387	16.777	16.9172	7.60931	16.988	16.0442	17.568	17.2994	17.1494
peptide-Tn	176	Ac-Tn(Thr)-Tn(Thr)-Tn(Thr)-G - 20	15.9841	17.1516	15.7118	17.0378	17.343	16.9461	17.3891	17.5166	17.2476	17.6049	16.6975	17.2324	17.3777	17.2733	10.5664	17.2422	16.4817	17.7456	17.5096	17.39
peptide-Tn	177	Ac-S-Tn(Thr)-Tn(Thr)-G - 05	14.3013	13.6231	12.7157	14.1557	13.7583	13.3695	14.6164	13.7209	16.6222	14.5875	14.4944	15.6912	14.8501	14.4565	7.22882	13.5536	13.5977	16.2349	14.2219	15.5186
peptide-Tn	178	Ac-S-Tn(Thr)-Tn(Thr)-G - 09	14.7168	14.7666	14.2673	15.0309	14.3369	14.1149	15.4922	14.6896	16.9547	15.286	15.1986	16.3777	15.3769	15.0315	7.22882	14.1657	15.0306	16.7109	14.6612	16.0931
peptide-Tn	179	Ac-S-Tn(Thr)-Tn(Thr)-G - 22	15.7734	15.8204	15.8317	16.2726	15.767	15.6304	16.5807	16.1331	17.3579	16.5373	16.2932	17.0555	16.4467	16.1864	8.01887	15.4805	16.5085	17.1856	16.0285	16.7364
non-human-aGal	180	Gala3-type1 - 09	16.1739	17.1187	16.7571	15.9319	16.3089	16.7041	16.4448	17.1349	16.3869	16.8265	17.0129	16.8986	16.585	16.1003	7.57991	17.1927	17.1452	17.2034	17.2523	16.0787
Blood Group H	181	2'FucLac (BG-H6) - 07	13.4772	14.7708	17.3904	15.1419	16.5457	15.193	12.9281	11.6367	16.41	15.8313	12.6061	15.337	15.293	16.9703	8.39243	14.9768	16.1977	16.4388	17.0661	12.2555
peptide-Tn	182	Ac-S-Tn(Thr)-V-G - 04	10.1122	13.871	12.6079	14.0809	12.3744	13.3859	10.8968	12.6243	15.4391	12.1978	11.1227	11.1384	11.7729	9.99431	7.40104	15.3396	9.88497	12.9996	13.4465	13.0706
peptide-Tn	183	Ac-S-Tn(Thr)-V-G - 22	13.3637	15.1199	12.5037	15.6645	14.4249	14.3631	14.594	14.4398	16.4914	13.7695	14.1499	14.9654	13.4783	13.0156	7.66544	16.6086	12.4038	14.6439	15.3079	15.1799
peptide-Tn	184	Ac-G-V-Tn(Thr)-S-A-G - 04	15.1346	12.3898	12.4919	17.5275	11.1156	16.7872	17.2554	15.6197	16.4081	14.7724	17.2611	13.5794	13.2692	13.0437	7.22882	17.1181	16.0606	16.9866	16.8581	13.9809
peptide-Tn	185	Ac-G-V-Tn(Thr)-S-A-G - 21	16.6584	15.2759	15.9717	17.874	14.3098	17.3355	17.7907	16.6526	17.2019	16.6201	17.6264	16.4824	14.9927	14.7053	8.99896	17.5107	17.1274	17.5277	17.3553	15.3404
peptide-TF	186	GTSSA-TF(Ser)-TGHATPLPVTD	11.1771	11.4984	10.0787	13.3527	14.1603	12.3214	12.9796	14.465	12.9682	13.484	13.2785	9.26809	9.96404	7.22882	7.22882	11.7601	12.5925	12.3025	10.6013	9.95536
peptide-TF	187	GTSSAS-TF(Thr)-GHATPLPVTD	9.71493	8.38603	7.22882	10.9263	8.37473	9.54529	10.278	10.8509	10.4255	10.7251	10.3465	9.60458	9.43245	7.22882	7.22882	9.80514	8.95169	11.5411	7.22882	9.34792
peptide-TF	188	GTSSASTGHA-TF(Thr)-PLPVTD	7.22882	9.19074	7.22882	7.22882	15.3093	8.97268	7.22882	7.22882	12.5249	8.9008	9.79583	8.30445	7.22882	7.22882	7.22882	11.8083	7.22882	12.301	7.80808	10.7254
peptide-TF	189	GTSSA-TF(Ser)-TF(Thr)-GHATPLPVTD	13.5442	13.871	14.5304	14.2321	14.9681	12.8613	14.5319	15.1012	12.6115	14.6399	14.147	13.8056	11.5247	7.22882	11.0202	13.3533	12.4687	13.2152	13.4363	10.8582
peptide	190	GTSSASTGHATPLPVTD	12.3784	10.3505	7.22882	10.9126	10.146	10.2902	11.2849	10.1423	10.9019	11.1973	10.3333	10.2005	10.4752	7.22882	9.31969	9.25335	11.6428	12.689	11.4193	8.52721
z-control	191	PEG-linker - 06	9.21456	8.7773	7.22882	9.06541	8.88663	10.0779	9.07094	9.42751	9.68117	10.1262	7.47074	7.52777	10.307	7.22882	7.22882	9.23186	7.22882	11.2555	8.20844	8.2959
non-human-aGal	192	Galilli - 21	17.3114	17.1987	17.4935	16.8893	17.114	17.3893	17.0165	16.6372	17.371	17.0511	14.2506	17.4687	17.37	16.6029	9.33643	17.326	17.1767	17.644	17.1187	17.0545
Blood Group H	193	6'Neu5Ac-LNF V - 12	14.3939	11.8566	13.7916	11.7273	15.0075	12.5694	12.1389	12.6959	13.3147	12.5975	12.7959	14.2731	14.1173	7.22882	8.63975	15.1735	14.7259	13.5768	13.4282	8.66881
Lewis+Sia	194	Fuc, 6'Neu5Ac-LNnH-APD-HSA - 12	10.4063	10.5047	11.4343	10.2371	8.9742	10.9712	10.2544	10.5387	11.1513	11.3054	8.15834	10.3647	11.2749	8.28497	7.22882	11.2285	10.4186	11.6668	9.59538	9.46361
carb-Sia	195	3'Neu5Ac-3-FL - 07	8.46062	7.99632	15.3973	10.4309	8.29791	13.9968	10.0029	12.7889	12.64	11.3211	7.9446	11.8001	10.2741	10.8008	7.22882	12.4005	9.12071	13.0325	16.4346	10.2122
peptide	199	Ac-S-Thr-S-G - 18	14.3373	15.7554	15.3624	13.4296	14.7884	15.4963	15.7153	14.0762	16.3388	14.3316	14.8011	13.3155	14.1992	13.0889	7.38094	12.6894	15.4313	15.0587	14.0959	15.3268
N-linked	197	GlcNAc-Man3 - 02	9.7307	9.60647	7.22882	9.91731	7.22882	9.30408	7.22882	9.89511	9.70198	10.1269	7.22882	7.22882	10.235	7.22882	7.22882	9.41479	7.61394	10.7384	7.22882	7.22882
N-linked	198	LacNAc-Man5 - 02	10.6426	10.3137	7.22882	10.1801	9.82436	8.78338	10.2946	10.7768	10.2306	11.0981	7.85512	10.3112	10.9515	9.61734	7.22882	9.23993	10.2963	11.5094	7.22882	7.79287
N-linked	196	GlcNAc-Man5 - 03	9.54368	7.22882	9.62279	10.5664	9.02518	10.7535	8.1627	10.8828	9.36647	10.6667	7.22882	10.4233	10.0904	7.22882	7.22882	10.1553	9.5755	10.738	9.25028	7.22882
Lewis	200	LeA-LeX - 21	12.7731	12.2048	16.4053	9.76584	12.7562	16.6131	13.3167	11.8192	12.4109	11.219	11.9193	10.9796	10.7508	16.7015	7.22882	12.6039	13.0212	14.7658	17.1404	17.2737
carb-Sia	201	3'Neu5Ac-LNnT - 09	8.89929	12.0846	17.3988	12.9709	15.3084	14.4624	12.1988	13.8257	14.9701	13.3744	11.1127	11.1019	10.4716	11.6455	7.22882	10.9968	12.9828	12.569	7.22882	15.3963
GAG	202	Hep-N-acetylated	7.22882	7.5903	7.22882	7.22882	8.30591	9.9994	7.9833	9.925	9.01413	7.60325	7.23177	8.06233	8.52355	7.22882	7.22882	7.22882	10.2344	10.6379	7.22882	8.41088
GAG	203	Hep-5000 - 01	10.8134	9.61576	7.22882	7.22882	9.41813	10.8507	7.22882	9.39024	10.0299	9.88928	8.74227	9.39109	10.5377	7.22882	7.22882	10.9478	10.2692	11.0811	9.55538	10.2734
N-linked	204	Man6 - I - 04	7.22882	7.59412	16.2534	7.79299	7.22882	14.6946	7.87241	9.46266	11.0778	9.53899	8.01847	8.71446	15.9304	7.22882	7.22882	7.22882	11.3568	10.8422	7.22882	8.45371
Lewis	205	3'-sulpho-LeX - 15	14.2161	13.0966	7.23741	12.2256	12.3199	12.9638	12.9208	13.7802	12.9855	13.7323	13.3738	10.8068	13.8261	7.22882	8.10728	13.5231	14.052	12.6495	12.3547	11.2766
GAG	206	Hya9 - 03	16.7862	16.0775	16.2223	15.1278	15.3906	16.2921	16.1874	15.0715	16.0459	15.6256	16.939	16.2066	14.883	15.9826	7.22882	16.9621	15.5075	15.7512	16.344	15.7878
Lewis	207	3'-sulpho-LeA - 15	14.6915	14.8773	15.0528	7.69871	7.22882	17.0422	9.65066	9.92524	11.0932	9.57456	7.22882	11.2835	12.6587	7.22882	10.2801	10.316	12.1453	13.8805	16.6347	16.7992
non-human	208	Gala1-2Gal - 13	16.1009	17.1033	13.9911	7.22882	16.731	16.4841	15.3508	15.7263	17.4476	16.8547	15.6707	16.0935	12.9426	14.5316	8.74571	14.7239	16.8051	17.311	17.1423	15.9162
Lewis	209	6'-sulpho-LeX - 08	12.2126	12.8248	14.3827	10.1394	13.8157	13.7601	14.7132	14.473	14.3256	15.2648	11.927	12.8166	11.4951	14.081	7.39194	13.6149	12.6849	14.096	14.4211	15.3265
GAG	210	Hya8 - 03	16.9447	16.843	15.3549	13.5304	16.0308	15.7793	16.6734	16.3174	17.0545	16.8314	14.1836	16.9647	17.4498	13.5793	7.2928	17.4293	16.3383	17.0423	16.1199	14.7847
Lewis	211	6'-sulpho-LeA - 16	14.971	16.4136	16.1606	12.0928	10.3036	16.5666	14.1519	14.4675	16.7471	13.7363	12.2228	15.2031	13.8127	16.8538	7.37819	12.5333	13.1071	15.6023	16.7975	17.3222
Blood Group H	212	MSMFLNH I - 11	9.32865	10.5447	10.3286	8.00687	7.22882	12.2622	10.5185	10.0648	11.9275	11.9946	12.6258	9.01297	10.6217	10.7272	7.22882	10.3557	10.7691	11.9618	8.18961	11.0684
Blood Group A	213	A-LeB hexa - 06	8.26938	15.3478	12.397	13.3757	16.1995	12.1408	13.4571	14.3336	15.0525	15.8904	11.1293	15.0433	15.3603	12.2468	7.22882	14.3727	14.2616	16.5535	7.22882	16.1614
N-linked	214	Hybrid-M5N4B - 03	8.88704	7.7529	7.22882	9.83832	7.67818	11.1256	10.5163	11.1413	9.39935	7.8754	7.22882	9.6327	9.93409	7.22882	7.22882	8.78906	9.51287	11.6276	7.22882	11.2821
Lewis	215	MSMFLnNH - 09	7.22882	7.28944	10.6159	9.67054	7.22882	10.994	8.50013	9.36326	10.6852	12.0975	10.6029	7.22882	9.90355	7.22882	7.22882	7.97134	10.7028	11.1271	9.84566	10.7218
carb-type1	216	iLNO - 06	12.9189	12.6635	7.22882	10.7922	13.4846	11.5808	10.627	11.4424	11.0662	11.1598	12.4071	7.22882	10.5972	7.22882	7.22882	8.74486	12.1458	11.8511	7.22882	10.5682
Blood Group H	217	MFLNH I - 11	13.7548	11.0832	7.22882	10.9787	13.3144	12.0517	10.7687	9.8695	10.8735	9.15533	12.1419	11.278	11.1847	7.22882	10.6332	8.55826	11.9657	11.9102	11.7016	10.2382
non-human-aGal	218	alphaGal-6-deoxy - 11	16.6051	16.8858	17.0158	16.4025	16.5473	16.7513	16.8459	16.9919	17.1149	16.859	17.2493	17.1909	16.4485	16.3705	7.35965	17.0822	17.1517	17.2071	17.0396	16.2293
Lewis	219	MFLNH III - 14	14.6613	14.8625	8.91464	13.322	16.038	13.125	15.1441	14.0281	14.3187	14.7114	16.9768	11.6936	12.7689	7.22882	7.22882	14.1657	14.6377	13.6176	12.782	13.8088
Blood Group H	220	TFiLNO(1-2,1-2,1-3) - 04	11.7352	10.4301	7.22882	8.96879	9.41289	11.6821	10.118	10.9569	12.0675	9.85258	9.79826	9.75236	11.3662	7.22882	7.22882	11.0672	9.92874	11.8753	10.0816	10.0537
Lewis	221	LeC (dimeric)-Sp - 16	16.1723	14.1155	16.7746	15.8455	17.4434	17.4618	16.441	17.436	17.1595	15.9829	16.6217	15.4885	17.4014	17.5578	8.71246	17.6463	17.1633	17.0234	14.9635	17.1771
carb-Sia	222	3'Neu5Ac(9Ac)-LacNAc-Sp - 04	13.661	13.7619	10.2059	10.0604	12.1684	15.6116	13.6564	13.8854	13.963	10.9404	12.3004	14.2603	12.2561	11.5968	7.22882	13.3324	13.1794	14.3647	11.4177	13.2891
non-human	223	Bdi-g - 06	15.4436	14.5475	14.7159	14.0625	15.7313	15.4261	14.5497	16.2051	14.0682	11.3007	13.8766	16.2826	15.4392	13.6796	7.22882	16.7238	14.7105	16.0286	13.5034	12.5519
Carb-Gal	224	Lac-C5 - 14	17.1771	16.7465	17.4465	16.5284	16.7341	16.728	17.2987	16.7015	17.6387	16.8819	17.3871	17.2479	17.0617	17.2918	7.52688	17.4835	16.964	17.4098	17.2759	15.6941
carb-Man	225	Mana1-6Man-a - 04	16.7942	11.796	14.1331	10.5501	12.9928	13.5662	13.978	13.8911	13.2999	12.9722	10.9228	12.7186	15.5689	13.6781	7.22882	12.9243	13.954	15.8432	15.5911	10.8206
Blood Group B	226	B tetra type 1-Sp - 16	17.1778	14.7024	17.3331	15.4863	16.5034	16.4399	16.5479	17.216	16.9103	16.6333	17.202	16.7897	13.6152	16.7942	7.22882	17.3068	16.5515	15.9913	17.0123	16.5865
carb-type 2	227	LacNAc-Sp - 06	15.3392	14.8599	13.0547	12.7394	13.1523	15.7194	13.0522	14.1375	14.9496	15.6179	15.8009	14.8592	13.7341	13.4431	7.2879	14.9683	13.6678	16.6391	16.1216	13.5228
carb-GlcNAc	228	LNT-2-Sp - 15	17.292	17.2172	16.4406	16.4777	16.22	17.0708	17.1885	17.0297	17.5444	16.9117	16.7236	16.6173	17.0038	15.9855	9.55901	17.3339	17.1481	17.443	16.2958	16.3831
glycolipid	229	GD1a-Sp - 05	10.4234	12.328	15.2911	12.9107	7.22882	13.5412	13.9235	12.9741	14.0093	16.9172	12.6427	11.9669	14.396	9.73131	7.22882	13.5288	12.8269	14.7813	7.22882	13.2677
carb-Sia	230	6'Neu5Gc-LacNAc-Sp - 05	11.0457	12.5252	13.5879	8.76737	9.8235	12.6421	11.8511	13.4755	13.8189	13.6248	11.1378	11.2492	12.2167	7.59821	7.22882	13.5866	11.5982	14.893	10.1655	11.0634
glycolipid	231	SSEA-4-Sp - 05	16.652	16.4315	17.0466	16.5968	16.6513	16.9611	16.7148	14.2041	15.7433	16.8846	16.3683	17.5271	16.622	16.7416	7.9066	16.4982	16.2838	15.8947	16.9905	16.5898
carb-Sia	232	3'Neu5Ac(9Ac)-LacNAc-Sp - 10	14.377	14.7168	11.716	11.2421	12.8885	15.6564	13.9111	14.5833	13.7923	11.8067	13.4902	15.4782	13.8895	11.0794	7.61942	14.9191	13.9328	15.3634	14.7013	13.9758
carb-Sia	233	3'Neu5Ac(9Ac)-LeC-Sp - 12	16.615	10.8075	16.9993	15.9495	17.4526	17.507	16.4363	17.5656	17.1429	15.8351	16.9816	14.9693	17.6583	17.3878	9.15659	17.7108	17.0145	17.1108	15.0518	17.2386
carb-GalNAc	234	LDN-Sp - 14	16.6291	16.1284	17.5303	16.4418	16.438	16.5456	16.7777	14.9604	16.6962	15.3106	16.5456	16.6356	16.9903	16.4932	8.6474	17.1459	16.8513	17.2792	16.8552	16.3143
Blood Group B	235	B tetra type 2-Sp - 07	16.9943	14.4234	17.238	15.1163	15.2702	16.7972	13.0453	17.2523	16.8088	16.6835	17.2874	17.2399	11.8767	16.5689	7.22882	17.364	15.6556	15.9617	16.9752	16.7697
glycolipid	236	GD1a-Sp - 10	10.7991	10.8153	14.9605	13.0224	10.3045	12.8577	12.4271	13.1362	12.3351	16.6472	11.7617	11.4626	13.957	11.4943	7.22882	12.9879	12.1378	14.0621	9.47514	12.5829
peptide-GlcNAcb	237	Ac-S-Ser(GlcNAc-b)-S-G - 24	16.4777	15.1519	16.6506	16.9974	15.1005	17.2103	15.9376	16.6697	15.9408	16.0334	17.2158	15.5866	17.0251	16.2811	7.22882	17.5479	16.3736	16.762	16.2476	16.8011
carb-type 2	238	LacNAc-Sp - 15	15.4558	15.2533	14.8559	13.4819	14.0843	15.9526	14.0981	14.4699	15.455	15.5095	15.7974	15.1536	14.9617	13.8826	7.41906	15.5933	14.1155	16.833	16.3802	14.2749
Lewis	239	LeC (dimeric)-Sp - 06	15.9601	12.5945	16.3959	15.218	17.2992	17.3426	16.3879	17.0639	16.952	15.3814	16.4507	13.55	16.9571	17.2195	7.69902	17.5099	16.798	16.6585	14.4684	16.9063
Carb-Gal	240	Lac-C5 - 05	16.9621	16.4096	16.9798	16.0384	16.4124	16.3848	16.6867	16.5059	17.5099	16.3732	17.208	16.9557	16.5712	17.067	7.22882	17.3566	16.7247	17.1431	17.0264	15.07
glycolipid	241	SSEA-4-Sp - 12	16.673	16.6396	17.1201	16.6217	16.4466	17.0278	16.8587	14.3442	15.8777	16.9144	16.5039	17.4767	16.7289	16.6664	8.12611	16.6523	16.2105	15.9864	16.9878	16.8409
non-human	242	Bdi-g - 16	16.7122	16.2644	16.8282	16.2436	16.9755	16.5992	16.13	17.1163	16.2337	13.3232	16.2973	17.1082	16.7855	16.278	7.22882	17.1232	16.6241	17.1324	16.4467	15.2703
Blood Group A	243	A tetra type 1-Sp - 15	13.4331	16.0058	13.6717	15.29	16.6651	14.5617	14.1958	12.7979	16.1599	16.679	14.3078	16.2852	16.4893	15.8924	7.22882	15.2839	16.4821	15.68	14.259	14.4262
non-human	244	Forssman Tetra-BSA - 05	16.8746	17.3266	16.9884	16.5078	17.1285	16.8715	16.9941	17.2999	16.5703	17.1688	16.9897	17.4124	16.4728	17.1149	7.22882	17.3013	17.0547	17.2379	16.9972	16.6076
z-control	245	BSA - C5 (Alkyne) - 10	10.636	11.0644	8.30511	10.8762	11.5728	11.2839	13.5759	12.3456	14.0612	11.3604	11.101	11.8378	11.3186	12.3091	7.22882	11.6663	12.1966	12.6495	8.95576	10.3687
Blood Group H	246	BG-H2 - 16	14.6834	14.5995	13.9332	15.9217	13.0801	16.5782	13.6508	15.5785	15.3435	15.059	15.5881	13.1271	12.31	15.9876	7.71237	15.4375	15.6024	16.0491	13.7297	13.2128
glycolipid	247	GD3-Sp - 08	12.2044	12.7633	15.3644	8.14199	12.6067	15.3256	13.8882	16.0343	15.7523	13.9641	14.3745	13.0661	11.7271	16.4683	7.22882	15.7314	14.9007	15.4113	13.213	13.8384
Blood Group A	248	A tetra type 2-Sp - 17	13.0258	16.966	12.2484	16.912	17.0706	15.7577	12.84	13.4642	17.0428	17.2706	14.0957	17.2475	17.4374	15.8086	7.22882	16.4897	17.0381	16.88	8.27974	16.2306
carb-Sia	249	6'Neu5Ac-LacNAc (dimeric)-Sp - 13	14.9398	14.2856	7.22882	8.33251	12.2736	15.7618	13.0571	11.707	13.9358	13.8319	13.6055	13.3676	12.973	14.0004	9.9406	14.8244	12.6461	16.6272	16.2915	13.1354
glycolipid	250	GM3(Gc)-Sp - 14	13.8339	13.4243	13.6813	14.1213	13.6743	15.8504	15.2584	16.5523	16.6596	16.3456	15.1627	13.7693	13.8896	17.419	7.22882	16.8216	16.3182	15.8462	13.228	12.9179
carb-Sia	251	3'KDN-LacNAc-Sp - 05	17.2363	14.9917	17.558	15.5277	13.768	17.2269	16.789	15.2215	14.2406	14.9197	15.7882	13.1904	12.0047	13.6554	7.22882	15.2324	15.1661	17.0108	15.804	15.9819
carb-GlcNAc	252	GNLacNAc-Sp - 06	15.4326	16.5381	12.7441	11.1293	10.6855	15.7335	15.0721	11.8062	15.5365	14.4692	14.185	14.067	14.2285	14.3949	7.45007	14.825	14.6352	16.5944	16.3748	12.2928
Blood Group A	253	2'F-A type 2-Sp - 05	10.2307	14.8942	13.1773	13.9661	16.3564	13.7216	11.1924	13.5376	15.7827	16.7876	11.578	15.0608	15.286	14.2697	7.22882	16.1577	14.7789	16.6713	11.1588	16.6935
glycolipid	254	Gb4 tetra (P1 tetra)-Sp - 15	16.1464	16.2834	16.4642	16.524	16.824	17.2533	17.129	16.8379	16.938	16.8847	16.2926	17.4485	17.3091	16.8275	7.49324	17.3296	17.0415	16.7187	16.9252	16.7878
carb-GlcNAc	255	GNLacNAc-Sp - 16	16.3989	16.8733	15.0729	9.86687	13.2862	15.9176	17.0123	12.8578	16.4369	14.853	14.1479	15.5427	15.6298	15.2478	9.0297	16.3548	15.975	16.6233	16.7766	14.1234
carb-Sia	256	3'Neu5Gc-LacNAc-Sp - 06	13.9131	14.3541	12.6804	11.0186	10.4588	15.7694	13.3152	12.7509	13.0981	11.9513	12.5189	12.6823	11.8697	11.8532	7.22882	14.489	13.459	14.9873	13.4409	13.7894
glycolipid	257	GT3-Sp - 03	13.7228	12.5115	15.2421	10.1021	12.9472	13.7208	13.6215	15.4304	16.1822	13.8623	13.0193	12.9284	12.0028	15.9691	7.22882	15.5783	14.6893	15.1227	10.2245	13.1425
carb-Glc	258	Glc-a - 05	16.5545	16.3375	16.5327	15.5465	15.3605	16.6281	15.7676	16.1701	16.6971	16.3268	16.3445	15.4854	15.6027	16.602	7.22882	16.6349	16.8676	16.1127	17.0902	15.6599
Lewis	259	LeC-Sp - 15	16.6379	14.9465	16.9892	15.9849	17.4851	17.3197	16.0682	17.5506	17.1671	16.3956	16.7316	13.8781	17.4457	17.6368	8.87646	17.5278	17.3032	17.1922	15.4057	17.2298
z-control	260	Triazole linker from Xuefei - 43	16.1481	16.4917	17.5812	17.2299	16.7096	16.1916	16.7624	16.0034	17.6625	17.5646	16.8215	16.108	15.1977	13.5968	10.4414	17.6114	17.59	17.5304	17.3827	13.843
carb-Sia	261	6'Neu5Ac-LacNAc-Sp - 05	13.2423	12.9307	13.9395	14.5397	13.5271	13.2214	12.768	14.2024	15.1627	13.6794	14.7149	14.8219	12.8877	12.6063	7.22882	14.0745	13.7042	14.9035	13.8631	10.9974
glycolipid	262	Fuc-GM1a - 08	16.4477	9.64565	12.3544	12.7126	11.874	11.8948	13.3077	12.8532	11.4988	9.85501	13.7213	13.8818	10.5837	7.48939	7.22882	11.3773	13.9156	12.9128	13.6658	9.77877
carb-Sia	263	3'KDN-LeC-Sp - 04	17.0047	11.3324	17.5786	15.8897	17.3362	17.4414	16.6776	17.3575	16.835	16.2891	16.6489	12.9481	17.4302	17.3505	8.69781	17.5573	16.7622	17.0428	15.2504	16.9444
N-linked	264	Man1 - 04	15.0565	15.488	15.4699	15.5359	15.3881	15.1567	15.0011	15.7706	16.1341	15.6897	14.1095	14.3791	14.3494	15.1671	7.22882	14.843	14.9297	16.1723	15.1106	13.6154
Blood Group A	265	A tetra type 1-Sp - 05	12.0928	15.5925	12.3405	14.2003	16.308	13.0483	14.225	12.98	15.4793	16.3213	13.7698	15.821	15.7475	15.4099	7.22882	15.0323	15.989	15.5859	13.5988	14.2988
carb-GlcNAc	266	3'GN type1-Sp - 16	16.0547	14.341	16.6717	15.942	17.4364	17.4589	16.3309	17.4172	17.0755	16.1458	16.4547	15.9869	17.2984	17.5241	8.60635	17.617	17.1462	16.9589	15.5296	17.1822
Blood Group B	267	2'F-B type 2-Sp - 15	14.2982	15.0703	16.6308	14.6903	14.8473	16.6815	13.4939	16.464	16.0987	16.1632	16.3939	15.3292	12.5749	16.3587	7.23087	17.1967	16.2541	16.5092	15.7292	16.4354
carb-Sia	268	3'KDN-LeC-Sp - 12	17.2966	12.8962	17.785	16.1904	17.4752	17.5109	16.3334	17.503	17.1276	16.8232	16.841	14.9293	17.5103	17.3235	8.92778	17.6557	17.1195	17.1885	15.3509	17.1725
Blood Group B	269	B tetra type 2-Sp - 20	17.2343	15.2885	17.555	15.628	15.8776	17.0287	13.7705	17.4386	17.0714	17.0241	17.5091	17.5539	11.3366	16.9742	7.22882	17.5225	16.3601	16.1407	17.284	16.8029
non-human	270	Galb1-4Gal	15.5408	17.4003	17.1605	15.0601	15.3612	16.5931	16.2339	15.265	15.6405	16.4611	14.5678	16.2426	15.0343	17.2102	7.22882	17.0922	16.4447	17.01	16.3562	16.3353
glycolipid	271	GM2-Sp - 07	11.1966	11.4255	12.2929	13.9618	11.4555	12.6484	12.5713	13.7907	12.0365	14.6299	11.968	12.1331	13.6539	11.9532	7.22882	13.2084	11.7731	13.3112	9.63324	11.633
carb-Sia	272	3'KDN-LacNAc-Sp - 12	17.4007	15.4418	17.7348	15.4222	14.2697	17.2756	16.9114	15.8578	14.4528	15.0369	15.9999	14.3635	12.681	14.0225	7.22882	15.6799	15.7303	17.1115	16.3341	16.1431
carb-Sia	273	3'Neu5Ac-LacNAc-Sp - 05	14.1135	14.2101	13.6359	12.6297	9.82664	15.708	13.0894	13.298	13.1438	11.7047	13.5745	11.7276	11.0833	12.04	7.22882	14.6818	13.7254	14.8966	13.0935	13.8939
carb-Sia	274	6'Neu5Ac-LDN-Sp - 13	13.4338	16.8417	15.8847	15.4851	15.2419	16.2873	15.8648	17.0757	15.9588	15.8792	15.5967	16.0064	16.6028	13.8958	7.26615	16.7642	14.8015	16.1559	15.5166	14.1412
carb-Man	275	Man-a - 05	12.9943	10.3442	7.22882	9.35778	14.2902	13.4841	11.9687	12.1185	14.0714	11.1908	12.8019	10.6116	11.5344	7.22882	7.22882	15.3712	11.1315	14.2201	9.99743	9.68767
Blood Group B	276	B tetra type 1-Sp - 04	16.8014	12.7801	16.6545	14.5907	15.416	15.9209	16.2187	16.8975	16.487	16.0014	16.8499	16.139	11.2603	16.2793	7.22882	17.0268	15.8811	14.8655	16.1108	16.424
Blood Group A	277	A tetra type 2-Sp - 07	11.7545	15.8249	11.1173	15.6336	16.5431	14.9371	12.8238	13.4221	15.8249	16.45	14.5024	16.9384	16.2307	14.471	7.22882	16.5619	16.0354	16.612	7.22882	16.0562
carb-type 1	278	LNT-Sp - 06	14.9084	14.0846	7.22882	10.6923	13.6274	15.6592	12.9148	12.067	14.1078	13.6593	14.2845	13.4185	11.7169	13.9189	7.22882	14.357	12.5706	16.4435	16.1927	12.2912
Lewis	279	LeC-Sp - 07	16.2599	12.8417	16.82	15.4761	17.3658	17.4504	16.7346	17.423	16.9898	15.8929	16.6263	11.5599	17.3897	17.5292	8.61024	17.597	16.9821	17.1603	15.0425	17.1488
glycolipid	280	GQ2-Sp - 06	13.7897	10.5859	14.0645	14.8995	14.8289	14.8209	14.7141	15.2917	14.1727	13.7156	13.1457	12.1413	14.7329	14.9156	7.96616	13.7605	12.9766	15.104	13.1844	12.9075
carb-Sia	281	3'Neu5Ac-LeC-Sp - 12	16.3211	10.0067	16.9116	15.9013	17.4852	17.5243	16.3129	17.5774	17.141	15.8531	16.8496	15.053	17.6115	17.3918	9.07623	17.6906	17.1613	17.1447	15.0558	17.2261
glycolipid	282	GM3-Sp - 11	15.5794	12.297	14.5444	15.6239	14.0747	15.6248	14.5119	16.4155	16.1343	15.9709	16.3117	12.9363	13.8813	17.2742	7.22882	15.7915	15.9915	15.11	16.6135	12.9241
peptide-Tn	283	R-Tn(Ser)-Tn-hydroxyethylamide - 36	16.9325	16.6457	16.5273	17.2128	16.5977	16.5206	17.3391	17.3159	17.6464	17.2805	17.1722	17.3903	17.4608	16.4601	8.61625	17.2622	17.344	17.3642	16.8772	17.0843
carb-Sia	284	3'Neu5Ac-LeC-Sp - 05	16.294	9.23545	16.6577	15.5713	17.3862	17.4255	16.4057	17.353	17.0466	15.5724	16.6063	12.9513	17.4434	17.2776	8.58286	17.5397	16.8907	16.905	14.8428	17.0078
glycolipid	285	GM3-Sp - 04	15.068	12.2398	14.1582	15.088	13.4847	15.1693	13.9894	15.8311	15.7931	15.4855	16.0802	12.1142	13.4788	17.1817	7.22882	14.9633	15.5511	14.5715	16.1877	11.5317
carb-GlcNAc	286	3'GN-LacNAc (dimeric)-Sp - 14	15.2864	14.2841	11.1879	10.7177	12.1161	15.6947	14.0218	11.7115	14.3087	14.3982	13.7749	13.4476	13.4244	14.5434	7.88804	14.1075	14.2542	16.3145	16.4724	12.6222
carb-GlcNAc	287	LNT-2-Sp - 06	16.8477	16.4879	14.686	15.3499	15.2639	16.4914	16.3956	16.7832	17.1057	16.1139	15.9413	15.3931	16.2104	15.2438	7.22882	16.7107	16.4462	16.8512	15.1009	15.2219
glycolipid	288	GT2-Sp - 08	11.1854	10.7991	9.48183	14.7196	11.0474	13.7264	13.4144	14.5368	13.1859	13.6588	11.586	12.5777	14.3326	12.4432	7.87485	12.9401	12.4485	14.8069	10.6117	10.4647
non-human	289	Forssman Tetra-BSA - 13	17.3741	17.6393	17.8537	17.6089	17.4285	17.4101	17.7402	17.8566	17.5182	17.627	17.6143	17.6055	17.5802	17.6619	7.22882	17.5732	17.4731	17.5451	17.4427	17.2009
non-human-aGal	290	alpha-Gal tetra - 17	17.2039	17.0254	17.3428	16.7046	16.8732	17.0466	16.7003	17.3407	16.941	16.8097	17.279	17.5397	16.6818	16.7845	7.22882	17.169	17.2573	17.2117	17.291	16.793
glycolipid	291	Gb5/SSEA3 - 04	15.1043	15.6345	17.2376	15.6179	15.8382	16.2963	16.2276	14.0312	15.8908	14.9024	16.2482	16.908	16.2645	15.873	7.22882	16.4225	16.7788	16.2613	15.3087	15.8876
carb-Sia	292	3'Neu5Ac-LacNAc-Sp - 10	14.0397	14.8416	14.3638	12.5679	10.1116	15.9584	13.7677	13.5775	13.7594	12.1166	14.2376	13.9893	13.6056	11.5856	7.22882	15.5996	14.0784	15.5625	14.7268	14.5881
Blood Group H	293	Globo H - 10	15.5075	15.0266	15.2621	15.8391	15.8268	15.6634	15.3158	12.7497	16.0277	14.5985	16.1349	17.1199	14.9611	16.3451	8.30567	14.5908	16.8485	16.0976	16.207	16.0287
Blood Group A	294	Globo A - 09	15.2406	16.0616	15.3745	16.8115	17.3484	16.8489	14.5214	13.4999	17.137	17.0904	17.1159	17.5002	17.4141	16.7913	7.22882	17.2829	17.2154	17.0095	16.4401	15.9447
glycolipid	295	GT2-Sp - 03	10.2284	10.7651	7.22882	14.6388	12.0788	13.5375	12.9713	14.1167	13.3188	13.4033	10.0925	12.6865	14.4826	11.9124	7.47182	12.4196	13.0106	14.7212	11.7725	8.97222
carb-Sia	296	3'Neu5Gc-LacNAc-Sp - 10	13.9315	14.4071	13.6162	10.8596	10.3035	15.8229	13.312	13.1345	13.1982	11.7516	13.1358	13.7464	11.624	11.4214	7.22882	15.0233	13.3086	15.3628	14.5921	14.1606
carb-Sia	297	3'Neu5Ac-LacNAc (dimeric)-Sp - 13	15.1774	14.3753	10.6483	10.3815	8.68303	15.7709	12.7631	11.7968	14.4306	13.4208	14.3083	12.9292	12.1585	13.9307	7.68046	14.509	12.2653	16.6485	16.2473	12.8703
glycolipid	298	GD3-Sp - 04	11.7962	12.1693	15.1749	9.34145	11.4087	15.0862	13.179	15.2905	15.3138	13.5505	14.2087	12.6012	11.0434	15.4325	7.22882	15.0395	14.351	14.6904	9.67299	12.1982
peptide-GlcNAca	299	Ac-S-Ser(GlcNAc-a)-S-G - 07	16.8244	16.1896	17.348	14.9011	16.8265	16.8735	16.9228	16.8429	17.5661	16.534	17.1257	17.4408	17.0017	14.4171	7.28593	15.15	17.2632	17.3477	16.3757	15.5153
Blood Group H	300	TFiLNO(1-2,1-2,1-4) - 06	11.2126	11.6407	12.6093	10.1923	10.8312	12.673	11.8592	12.4003	13.2262	10.4085	13.2574	11.9005	12.5868	7.22882	7.22882	10.8228	11.7181	13.1589	7.22882	11.9358
glycolipid	301	GM2-Sp - 14	10.892	10.0551	11.1223	14.4121	12.7856	13.3407	13.1981	13.8701	12.3997	15.2392	13.3963	13.1083	14.5176	9.82942	7.22882	13.1773	13.2828	14.1188	13.4359	10.3571
carb-type 1	302	LNT-Sp - 15	15.6937	14.8172	9.03484	8.22193	14.6019	15.6592	13.9409	12.2339	14.4524	13.8421	14.1373	14.1949	12.7672	14.2167	8.36294	15.3218	14.0611	16.4313	16.7676	12.844
carb-Sia	303	3'Neu5Gc-LeC-Sp - 12	16.2759	10.1022	16.7931	15.5636	17.4955	17.385	16.3706	17.4679	17.0544	15.8753	16.5982	14.4369	17.5676	17.3918	8.86909	17.6232	17.044	16.992	15.1402	17.0275
glycolipid	304	GQ2-Sp - 03	12.1634	7.40267	10.466	14.5402	12.7384	13.6437	13.508	14.5446	13.615	13.387	11.3524	10.6489	14.4378	12.3415	7.22882	12.0398	11.8489	14.4975	11.3213	11.3119
glycolipid	305	Gb5/SSEA3 - 12	16.5016	16.7452	17.3518	17.1413	16.6819	16.8282	17.01	16.1452	16.7516	16.4127	16.9459	17.2584	16.7448	17.0102	9.9133	17.0599	17.1133	16.8237	16.585	16.538
peptide-GlcNAcb	306	Ac-S-Ser(GlcNAc-b)-S-G - 07	15.0081	10.7566	13.787	15.2447	12.209	15.3109	12.1131	14.6148	11.541	12.1078	16.3773	12.9923	15.4218	12.7986	7.22882	16.4687	14.3512	14.2242	12.7401	14.7075
carb-type 2	307	LacNAc (dimeric)-Sp - 16	15.5168	14.4548	7.2461	7.22882	10.4864	15.7867	13.3399	12.1219	14.3641	14.076	14.0777	13.6497	12.659	14.3445	8.39188	15.2361	13.0389	16.4948	16.6073	12.6813
carb-Sia	308	3'Neu5Ac-LacNAc (dimeric)-Sp - 06	14.8895	13.9635	7.22882	11.2682	8.98919	15.6683	12.2459	11.8887	14.1389	13.5694	14.2148	12.6454	9.25677	13.907	7.28101	13.339	11.7233	16.6166	16.084	12.5432
non-human-aGal	309	alpha-Gal tetra - 04	15.073	14.3454	14.3451	14.6795	14.6675	15.3242	15.1824	16.3336	14.1589	14.4653	16.118	16.3133	13.659	13.2475	7.22882	15.5779	16.0649	15.7305	15.7174	13.4123
carb-Sia	310	3'Neu5Ac(9Ac)-LeC-Sp - 05	16.306	10.1568	16.7966	15.5949	17.3606	17.4252	16.5829	17.4449	16.8543	15.2633	16.6385	13.5885	17.45	17.3748	8.78074	17.6074	16.6808	16.8592	14.799	16.9645
carb-type 2	311	LacNAc (dimeric)-Sp - 06	15.2809	14.0707	12.9504	10.6498	13.2875	15.8336	14.0696	12.8356	14.4831	14.0329	14.3015	13.0916	13.0741	14.5629	7.42799	14.6284	12.6126	16.4561	16.32	12.8402
carb-Sia	312	CT/Sda-Sp - 13	13.6529	11.872	13.45	12.1535	15.4354	14.2743	13.8085	12.8859	13.3444	10.0706	12.5415	12.8798	13.2536	12.4584	7.22882	16.1671	13.0244	14.1926	13.4158	12.723
carb-type 1	313	MFiLNO(1-3) - 09	15.2716	15.5367	8.14499	14.1191	15.6234	13.387	14.8821	14.3724	14.3115	13.6861	16.4664	13.2027	12.7251	10.6434	7.52271	14.0335	15.3784	14.1869	12.1674	13.4044
glycolipid	314	GD2-Sp - 04	8.29352	9.73408	8.72573	14.1194	9.36101	12.8798	13.0421	13.8231	11.9106	13.3335	10.8732	11.5001	14.1328	11.8368	7.89526	11.6806	12.6736	14.7568	7.43515	7.25817
carb-Sia	315	6'Neu5Ac-LacNAc (dimeric)-Sp - 05	14.8348	13.8789	7.22882	11.282	9.41424	15.5867	12.7906	11.5254	13.7863	13.6178	13.7223	12.4335	11.6366	13.6813	9.24639	13.8126	10.8113	16.4161	16.1008	12.1452
carb-Sia	316	3'Neu5Gc-LeC-Sp - 05	16.2398	9.94161	16.7868	15.2925	17.4111	17.3815	16.5539	17.4048	16.9833	15.6169	16.5261	12.7377	17.426	17.3769	8.70407	17.5198	16.8877	16.9426	15.0393	16.943
Lewis	317	DFLNnH, LeA/LeA - 10	13.3387	10.6268	12.01	10.1203	13.6249	13.0651	12.7379	12.5618	12.3643	14.9875	12.1452	10.4443	11.5541	13.7924	7.22882	12.7567	11.2693	12.6147	13.2894	14.9676
glycolipid	318	GD1b - 05	13.1339	14.2666	16.5112	13.7088	13.1608	13.9765	15.7509	12.617	13.1766	13.5147	12.5614	12.6418	12.0621	12.6127	7.22882	14.2804	13.89	14.1678	13.9419	12.9203
carb-Sia	319	6'Neu5Ac-LacNAc-Sp - 11	13.0017	13.5759	14.5342	11.271	12.6915	14.0151	13.5251	14.3077	15.2741	14.3505	14.6997	14.9399	13.8415	11.5281	7.22882	13.9238	12.9666	15.5255	12.7777	12.9334
carb-GlcNAc	320	3'GN-LacNAc (dimeric)-Sp - 06	15.5764	14.8242	13.4436	7.22882	13.4048	15.9116	14.85	12.2924	14.7133	14.6985	13.6934	14.2697	14.2608	15.0547	8.71851	15.2349	14.9654	16.308	16.6439	13.8312
N-linked	321	Man1 - 12	16.8127	17.3961	17.4782	17.0171	16.7261	17.0657	16.9017	17.4135	17.5993	17.3773	16.5672	16.4919	16.947	17.2024	7.74541	16.87	16.9678	17.3923	17.0122	16.1899
glycolipid	322	GM3(Gc)-Sp - 05	12.1448	12.6503	11.1185	11.0175	12.0513	13.9317	13.3692	14.9937	15.5534	14.8592	14.1207	11.9691	13.4941	17.2346	7.22882	14.9575	15.1122	14.545	11.9065	11.3289
carb-GalNAc	323	LDN-Sp - 05	15.8868	14.9593	17.0343	16.5583	15.0792	16.4309	15.9087	15.1643	15.8936	14.8312	16.1279	15.6434	15.9703	15.6665	7.48899	16.5261	16.1508	16.7911	16.3016	15.091
carb-Sia	324	6'Neu5Ac-LDN-Sp - 05	11.7179	16.3519	15.4445	13.1852	12.8237	15.6217	14.7614	15.7278	15.1341	13.7556	14.5763	14.6003	14.9967	11.2923	7.22882	16.2887	12.6498	15.4553	12.8883	12.7661
glycolipid	325	GT3-Sp - 07	11.2983	10.083	14.8604	11.237	10.7517	12.6974	11.3983	13.9004	14.2928	12.1895	11.8528	10.7536	11.6815	13.9594	7.22882	12.4861	13.5404	12.5172	9.79097	10.1823
peptide-core 3	326	Ac-S-Thr(core 3)-S-G - 05	16.3412	16.8354	15.9884	15.276	16.0964	15.9333	17.1168	15.0628	15.8952	15.3828	15.4473	16.7203	14.6854	14.9936	7.22882	16.584	15.0189	16.9852	14.8821	15.7796
carb-Sia	327	3'Neu5Ac-LDN-Sp - 11	15.0597	14.4725	16.9529	17.0533	15.4532	15.8163	15.828	16.3033	16.0717	14.3337	16.0104	14.5701	16.7706	16.5442	7.22882	15.8846	16.1544	16.5215	15.6464	15.668
carb-GlcNAc	328	3'GN type1-Sp - 04	16.1252	12.9842	16.6322	15.3099	17.3194	17.2901	16.6691	17.0718	16.9053	15.4597	16.5338	14.0498	17.029	17.3267	8.06824	17.4693	16.7389	16.7005	15.2426	16.8419
Lewis	329	DFLNHc, LacNAc/LeB - 08	11.5997	10.5903	16.8627	12.0264	12.8706	16.1073	13.039	12.8932	12.5758	10.4021	12.1752	11.5505	11.8267	14.3179	7.30058	12.2242	13.5242	13.0275	17.102	14.3254
glycolipid	330	GD2-Sp - 10	10.497	10.2439	12.1136	14.4901	11.3654	13.2974	13.3766	14.1662	11.6291	13.5389	11.3551	11.6217	14.3537	13.0144	8.21572	12.3089	12.7578	14.8789	12.1382	10.4672
carb-Sia	331	3'Neu5Ac-LDN-Sp - 05	14.8722	13.961	16.7528	16.9638	15.3112	15.4764	15.5578	16.2472	15.8937	14.2606	15.7407	14.0171	16.6447	16.5102	7.22882	15.4339	16.097	16.1808	15.3974	15.4242
z-control	332	BSA - C5 (Alkyne) - 23	10.9074	9.30088	7.88599	11.9806	11.1827	11.9802	13.9019	13.2363	14.0399	11.2002	11.9665	9.6539	11.8003	13.1051	7.22882	10.3036	12.3697	12.9823	9.98045	10.5822
Blood Group B	333	2'F-B type 2-Sp - 03	12.9189	13.9816	15.6962	13.8809	13.3075	16.034	12.0618	15.7672	15.5247	15.6389	15.6575	14.2439	10.3757	15.421	7.22882	16.8632	14.4733	15.8999	15.0786	15.908
Blood Group A	334	A tetra type 2-Sp - 05	11.0066	15.3732	10.1355	15.0118	16.3883	14.3708	12.5923	13.8454	15.2727	15.955	14.4272	16.7642	15.787	13.8625	7.22882	16.3943	15.6042	16.5353	9.44132	15.9867
Blood Group B	335	B tetra type 2-Sp - 05	16.8014	13.7993	16.9828	14.7781	14.9886	16.6851	12.8158	17.1533	16.7027	16.4794	17.177	17.142	10.9408	16.4108	7.22882	17.2984	15.3571	15.8849	16.7521	16.6244
glycolipid	336	GM2-Sp - 04	11.4124	9.15369	10.7716	13.3707	10.6313	11.7576	12.5831	13.7601	12.9601	14.295	11.91	11.8133	13.6216	10.3282	7.22882	12.9509	12.1075	12.7441	11.1435	11.1978
Blood Group A	337	BG-A5-05	13.303	14.2102	15.6554	13.2557	15.8721	16.6729	13.4827	14.3053	14.1717	15.1911	15.9243	16.6604	15.8955	16.7436	7.22882	16.0462	15.4622	16.1884	7.22882	15.4623
peptide-core 3	338	Ac-S-Thr(core 3)-S-G - 21	17.3368	17.5133	17.5162	17.3772	17.1331	17.1849	17.7455	16.7637	17.4025	17.1292	17.2659	17.535	17.0103	16.9934	10.4197	17.2621	16.7534	17.7014	16.9848	16.8972
Blood Group B	339	BG-B5-04	15.3544	12.3281	15.9854	13.7297	13.2406	16.0621	13.8533	15.6185	15.7856	14.9111	16.2898	14.633	12.8078	15.9364	7.22882	16.5769	13.5599	14.8868	14.1377	15.85
Blood Group B	340	BG-B5-17	17.3564	15.5029	17.7467	15.8552	15.8146	17.1864	15.0455	17.3125	17.1083	17.1793	17.4628	16.8149	15.2507	17.7678	7.75755	17.4842	16.6217	16.7823	17.2907	16.8326
peptide-F1a	341	Ac-S-Thr(F1a)-S-G - 18	16.4216	17.2021	16.764	15.6071	16.0267	16.0668	16.3842	17.4301	17.4835	16.8148	16.5828	16.27	15.1453	16.1119	7.22882	17.2244	15.9555	16.9608	17.1006	16.7287
Blood Group H	342	BG-H1-10	15.3586	12.2056	14.4376	12.8703	16.226	16.2425	16.1783	14.7905	14.9957	15.3025	16.5955	14.0183	15.4167	15.8871	7.22882	15.5348	15.8836	15.9292	14.3514	16.9192
Blood Group A	343	BG-A6-04	10.7174	11.8205	7.25843	10.2398	14.552	12.0076	13.2673	13.923	15.5097	13.0769	12.6862	14.8024	11.8948	10.4941	7.22882	13.5462	12.8416	14.9649	9.4778	14.1905
Blood Group A	344	BG-A6-23	11.3434	16.7496	11.6226	16.7361	16.9637	14.196	13.6718	13.203	17.2452	17.1304	15.5724	17.2552	17.2326	15.0705	7.22882	16.0774	17.0167	17.1526	12.42	15.8102
Blood Group H	345	BG-H5-04	13.2147	11.5623	15.817	11.6733	14.3667	13.2322	14.2572	14.8237	13.6599	14.79	9.03787	12.9491	12.4865	16.6898	7.97661	15.0754	12.6787	14.1115	11.962	11.9125
Blood Group H	346	BG-H5-19	15.874	15.1106	17.7168	15.6	16.5795	16.4078	15.9578	16.7483	15.9895	16.5961	15.7753	16.6518	16.1474	17.7552	12.073	16.7566	15.7542	16.8828	16.2402	15.6776
Blood Group B	347	BG-B6- 03	15.7172	10.8581	15.3205	13.5905	13.3222	14.6616	13.6274	16.3999	16.6193	15.2131	16.229	15.4694	12.0604	15.4842	8.78458	16.4851	14.556	14.0541	14.0516	15.7353
Blood Group B	348	BG-B6-15	17.2186	15.4242	17.6152	15.6193	15.7719	16.6945	14.4775	17.5188	17.3803	16.9787	17.4817	17.5343	14.6416	17.203	7.81925	17.4289	16.7051	16.4877	17.2365	16.7588
Blood Group H	349	BG-H6-05	13.904	12.0215	13.9706	11.9953	14.9021	13.4899	13.9971	14.2871	16.7292	13.5544	13.7944	13.9563	12.8521	13.0717	7.44568	16.3106	14.3921	13.6868	14.3382	13.9642
Blood Group H	350	BG-H6-21	15.555	16.0907	16.5113	15.5516	16.564	15.9507	15.8935	15.6985	17.5073	15.2978	15.4939	16.239	15.9264	15.6234	7.22882	17.3281	16.1933	16.1328	16.8974	14.8022
Blood Group A	351	BG-A5-16	14.973	16.5853	16.4962	17.0317	17.2398	17.0802	14.0388	14.6437	16.4551	17.368	16.3212	17.4677	17.5923	17.7758	7.97051	17.3943	17.1666	17.1405	15.3551	16.4371
y-glycoprotein	352	AGE60	13.3642	12.2345	16.6112	13.1651	11.9325	13.3639	11.1958	11.7601	12.4906	11.5709	12.2919	11.5289	12.1228	10.9912	7.22882	12.5757	13.0269	12.5073	14.5451	11.7658
y-glycoprotein	353	Alpha-1-acid glycoprotein	8.89493	10.3512	8.4674	7.22882	10.0808	10.2948	10.3556	11.6896	10.2608	10.2835	9.66901	9.80657	10.6001	11.6443	7.22882	10.0046	10.9482	11.4242	8.18528	9.41787
y-glycoprotein	354	Alpha-fetoprotein	14.1967	12.4884	11.0375	11.7169	13.5353	12.6048	13.7288	13.2445	12.2442	11.4055	12.9943	14.9939	13.4451	10.8496	10.8815	14.8703	12.5142	13.6254	11.7953	12.435
y-glycoprotein	355	BSM	15.4813	12.5826	14.0755	14.2062	14.8333	15.9483	13.7479	14.5776	14.7532	14.2457	14.1615	14.4657	15.6155	14.0964	10.3127	14.4237	14.7887	15.18	13.9916	13.5655
y-glycoprotein	358	BSM (ox)	11.8728	11.4277	13.4817	11.9052	12.5596	12.2537	12.1995	13.0604	12.1675	11.236	11.9904	11.7738	12.5769	12.346	7.22882	13.2651	12.678	12.864	12.4566	12.2258
y-glycoprotein	357	BSM (deacetylated)	14.6891	13.1459	14.021	13.5332	13.8895	14.7249	13.2586	13.9751	13.9055	13.5607	13.1149	14.1889	13.7521	13.1667	7.22882	14.4887	13.8021	14.3276	13.1355	13.2712
y-glycoprotein	356	BSM (asialo)	15.0878	15.9824	15.5859	14.2593	14.2529	15.8096	15.657	14.3849	16.1543	15.2079	15.7423	15.4479	15.1174	14.7238	7.22882	16.1391	14.3343	16.5998	14.2308	15.6545
y-glycoprotein	359	CEA	11.2423	10.724	11.2724	10.7921	11.2772	11.6572	11.4684	12.7913	11.9164	10.9654	11.5058	10.7345	11.8121	12.0191	7.22882	13.0315	12.0188	12.337	12.1876	11.9012
y-glycoprotein	360	FABP	12.3487	12.0253	12.2771	10.9409	12.2326	12.367	11.8092	12.7046	11.8204	12.6557	11.8047	12.033	11.9186	12.2327	7.22882	12.5363	12.4449	11.947	12.3886	11.4482
y-glycoprotein	361	fetuin	9.54616	9.5846	10.906	11.0215	11.348	12.0353	12.1141	11.6838	10.313	9.42039	10.1045	8.8763	11.7992	7.22882	7.22882	11.4271	11.8645	11.0319	14.2127	8.75562
y-glycoprotein	362	fetuin (asialo)	9.30858	9.24679	9.74678	8.26486	10.2376	11.7227	10.8838	10.3142	11.3441	10.7504	8.81676	9.66269	11.5386	9.224	7.22882	11.2611	11.9938	10.9464	12.3726	10.0836
y-glycoprotein	365	Fetuin (ox)	11.0237	10.205	10.2434	14.2393	7.22882	12.0104	11.0439	11.1294	11.9486	10.6428	11.2817	9.8104	12.2667	7.22882	7.22882	12.4886	10.9581	12.4252	12.6583	9.22115
y-glycoprotein	366	glycophorin (asialo)	14.9021	12.9273	14.307	13.3508	14.1977	14.2704	14.3297	15.4712	13.7925	15.2769	16.0283	15.8924	14.6641	14.5896	7.22882	13.3205	15.2634	15.6558	13.976	15.3105
y-glycoprotein	367	Glycophorin A	11.4895	10.0141	11.1948	9.12291	11.359	11.6324	11.0069	12.9071	12.8255	11.9913	13.7412	11.5892	11.779	10.6963	7.22882	13.2574	12.2411	13.4702	12.1087	12.544
y-glycoprotein	368	hsp90	13.4495	12.3342	10.1813	14.6117	11.0444	14.1304	13.3689	12.1271	12.1868	10.7117	13.1853	14.5693	14.6673	7.22882	9.45304	14.9292	13.0639	15.0191	14.7064	11.4777
y-glycoprotein	369	KLH	13.9153	10.3464	12.1829	12.7941	9.65925	12.0585	12.2272	12.4585	10.9067	12.09	12.933	13.6713	11.8418	7.22882	7.22882	12.4769	11.7723	12.8362	12.4633	7.83045
y-glycoprotein	370	gp120	8.45696	7.44513	7.22882	7.22882	7.22882	9.51022	10.3546	11.3012	10.0685	9.53497	10.4195	10.5339	10.3912	7.22882	7.22882	10.1919	10.388	11.1354	7.22882	9.94626
y-glycoprotein	372	OSM (asialo)	14.4124	15.1075	13.2028	13.6882	14.3842	14.8268	14.7239	14.6665	15.9475	15.8109	15.1478	15.2045	14.4958	14.4376	9.12263	13.9401	14.2275	15.8267	14.5366	14.7659
y-glycoprotein	373	OSM (ox)	12.1806	14.2818	13.6141	14.5285	13.1584	15.0108	13.253	13.2489	13.4889	11.9732	12.4902	14.4431	13.5868	14.2169	7.22882	15.8514	13.0489	14.0179	13.8871	14.1585
y-glycoprotein	374	ovalbumin	10.8328	10.5926	7.22882	10.2959	11.611	10.92	11.414	11.7029	11.757	10.5866	11.1115	11.3438	11.3243	10.1821	7.29958	11.678	13.3892	11.5056	10.6173	10.0633
y-glycoprotein	375	Ovalbumin (ox)	11.338	10.9874	9.36876	11.2472	11.755	12.5676	13.9058	11.9936	13.4309	11.7921	13.7839	11.0417	11.9816	9.78093	8.44056	14.7693	14.6708	13.2575	13.7138	10.4874
y-glycoprotein	376	PSA	14.3645	11.946	12.212	13.7481	14.3481	13.9201	12.8911	13.7495	12.6759	13.3794	14.7638	13.8438	13.8776	10.2357	7.27112	11.1736	14.3229	14.6783	14.4566	14.7531
y-glycoprotein	377	Tgl	11.2333	10.9452	10.2128	8.09215	8.1821	11.7041	10.2685	8.96951	10.9361	11.4788	10.4449	9.71886	11.9684	9.82966	8.32957	13.4241	11.0889	11.3958	11.9646	10.2625
y-glycoprotein	378	FABP-3	12.0057	11.9326	13.4777	10.8143	11.7825	12.0336	12.4233	12.5742	12.2943	11.6722	12.1914	11.9447	12.423	12.3722	7.22882	12.1243	12.4222	12.6972	12.8751	11.0526
peptide-core 2	379	Ac-S-Thr(core 2)-S-G - 12	15.4193	14.4848	14.6404	15.1719	14.556	16.2046	16.7376	16.7963	16.8133	15.7814	15.6261	15.6682	16.1254	14.8348	7.22882	16.1173	15.9791	15.921	16.3874	14.9086
peptide-N-GlcNAc	380	Ac-F-N(GlcNAcb1)-S-G-Hex-12	15.5789	13.9001	16.9792	15.7177	14.2296	16.2568	14.0815	15.5905	14.4333	15.0362	16.5842	16.7771	15.4444	14.2994	7.22882	16.3482	15.521	16.922	15.2797	15.7875
Peptide-core-5	383	Ac-Ser(core 5)-S-G-05	16.202	16.749	17.0221	16.4716	16.1576	16.5902	15.8798	16.3827	15.4011	16.1588	15.8087	16.4817	15.9527	15.3364	7.22882	16.6373	15.8452	16.7614	16.4316	15.3504
Peptide-core-5	382	Ac-S-Ser(core 5)-S-G-18	17.3035	17.5917	17.9338	17.6003	17.3564	17.4443	17.6191	17.491	17.5061	17.4192	17.3994	17.4722	17.3605	17.2074	7.22882	17.4883	17.3337	17.6477	17.4518	17.1046
Peptide-core-5	381	Ac-S-Ser(core 5)-S-G-04	15.6504	15.8748	16.2163	15.1386	15.3592	15.7146	15.0252	14.805	14.5889	15.3521	15.1001	15.6243	14.7563	13.7417	7.22882	15.824	14.6814	15.9618	15.5449	14.5309
Peptide-core-5	384	Ac-Ser(core 5)-S-G-08	17.0462	17.3963	17.66	17.4479	17.0491	17.2581	17.0971	17.2612	16.999	17.1543	16.9667	17.2983	17.0741	16.7475	7.22882	17.2501	17.037	17.5005	17.2048	16.6158
y-glycoprotein	371	OSM	14.5697	14.244	10.8176	11.3491	12.7563	13.0787	13.5566	13.9039	14.1191	11.528	13.3571	14.7416	14.2646	11.0326	7.22882	13.0983	13.9451	13.9418	12.171	14.7403
peptide-Fuc	386	Ac-G-S(Fuca)-S-G-Hex-05	10.8014	11.2566	11.0465	11.867	12.0361	12.0638	13.2436	12.181	16.2634	10.5298	12.4099	11.735	13.3927	8.11295	7.22882	14.1037	13.8121	12.6525	16.1148	11.7923
peptide-Fuc	387	Ac-G-S(Fuca)-S-G-Hex-15	15.192	14.9679	16.1946	17.3231	14.3718	15.6265	17.3558	14.6772	17.8014	14.686	17.1937	16.0458	15.8362	14.9744	7.22882	17.2174	16.9729	17.1693	17.374	14.9408
peptide-Xyl	388	Ac-G-S(Xylb)-G-G-Hex-04	13.5104	14.4854	14.8785	15.4734	14.6271	15.6665	14.4881	12.7704	17.1436	13.8416	13.6564	13.6293	13.2695	13.9178	7.22882	14.8596	16.568	14.9204	16.9434	14.9423
peptide-Xyl	389	Ac-G-S(Xylb)-G-G-Hex-21	16.8902	16.7628	17.5834	17.8014	17.0515	17.2451	17.5637	16.2749	17.9744	16.3636	17.3074	16.6992	16.5511	16.9214	7.22882	17.4024	17.4717	17.5798	17.5429	16.9692
peptide-Tn	390	Ac-G-S-T(Tna)A-P-G-Hex-06	15.6017	12.4233	11.0041	16.7971	12.0423	14.7757	16.3586	13.9537	15.4012	13.5029	16.4749	13.2285	13.0493	12.9673	7.28593	16.1653	15.653	15.9646	15.5024	15.4434
peptide-Tn	391	Ac-G-S-T(Tna)A-P-G-Hex-19	17.1309	14.2727	16.1336	17.8639	14.4634	17.1322	17.7263	16.7304	16.9906	15.7462	17.6755	16.9852	15.7538	15.4648	9.26091	17.4422	17.1301	17.5853	17.2862	16.6907
peptide-Glc	392	Ac-A-S(Glcb)-S-G-Hex-05	14.1565	15.6294	15.4301	15.6404	14.076	16.2882	14.4546	14.1717	14.9877	14.3555	15.67	15.1188	14.5988	13.9334	7.22882	16.4809	15.0622	15.2978	15.8774	13.6812
peptide-Glc	393	Ac-A-S(Glcb)-S-G-Hex-18	16.7687	17.4443	17.7865	17.4773	16.8651	17.4605	17.1098	17.1655	17.4086	17.2474	17.1636	17.2696	17.4415	17.1124	7.22882	17.6486	17.1471	17.6226	17.3639	16.7542
N-linked	394	Man8D1D3 #2	11.4466	12.0883	11.2783	12.8538	12.9732	12.956	12.014	12.5711	12.738	11.2735	12.7674	11.4027	12.5002	8.72568	7.333	12.9669	12.3263	12.8109	12.5158	11.8766
peptide	395	Muc1	15.2658	13.3939	16.0029	14.63	14.3606	15.0302	14.8121	14.8635	14.7817	13.773	14.6805	16.6477	15.089	14.992	13.0997	14.5103	15.0113	15.3612	14.6171	13.3085
peptide-Tn	396	Muc1-Tn8	14.9953	13.056	16.0458	12.4721	14.3885	14.1192	14.6156	14.8453	14.4404	12.7999	14.2823	16.1666	14.5872	12.4733	14.3751	15.0958	14.6611	15.3123	14.3936	12.7994
peptide-Tn	397	Muc1-Tn15	15.4709	12.6491	15.2726	15.5117	14.3059	13.2339	13.2948	13.5051	14.6614	13.1858	14.6356	13.575	14.2465	13.1826	14.1426	13.9247	14.5574	14.461	14.8701	12.7177
z-control	398	human IgM	14.6135	14.6106	14.7889	14.2284	14.0801	14.8452	14.8533	14.1007	15.1213	15.0399	14.8452	14.4953	14.9756	13.7469	14.4534	14.7666	13.921	14.8962	14.2265	14.0755
z-control	399	human IgA	12.3703	12.3359	12.5055	12.1139	11.7682	12.7248	12.6671	12.5044	12.7659	12.6108	12.7098	12.4482	13.0593	12.1773	10.9322	13.0537	12.9026	13.238	11.7354	12.2091
z-control	400	human IgG	10.7424	10.8285	9.38159	8.03557	11.1155	11.1143	11.1816	11.4466	11.6438	12.5434	10.6821	11.207	11.5799	8.10806	9.90432	11.5083	11.0181	11.8619	10.6835	10.8829
z-control	401	Alexa Fluoro 647	15.17	14.8706	15.8885	15.3188	14.9018	15.37	14.8498	15.3268	15.0386	15.8348	14.9983	15.6452	15.9098	15.2025	14.0308	15.3324	15.6543	15.1295	15.7325	14.6903
z-control	402	rabbit IgG	11.2884	10.2411	7.22882	10.29	10.4325	11.1821	11.0859	11.0289	11.2183	11.3048	11.1152	11.6239	11.3759	7.22882	8.97738	11.1538	11.3741	12.2574	10.5826	10.9146
z-control	403	mouse IgM	13.8263	13.8008	14.6323	14.3133	14.6675	14.3695	14.4491	15.1525	14.2914	14.1312	14.5251	14.426	14.5725	14.5478	13.6883	14.1671	14.4409	14.5088	14.4701	13.6448
z-control	404	mouse IgG	11.1261	11.2115	8.2502	11.0521	11.5359	11.8416	11.5119	12.4492	11.6789	11.6905	11.3087	11.743	12.0254	10.4559	10.9418	11.9981	11.4717	12.3537	10.7075	11.5493
z-control	405	BSA #2	7.22882	7.83266	7.22882	7.6465	7.50507	10.6312	9.26016	10.7312	9.58135	9.31134	7.22882	9.34491	10.0817	7.22882	8.06014	9.40316	11.3714	11.418	9.02998	8.91241
peptide-Man	406	Ac-S-S(Mana)-S-G - 06	11.2153	12.8486	9.88104	14.5486	13.3675	12.4514	14.4483	11.9213	12.0131	11.1662	10.3669	11.1827	15.4263	7.22882	8.74393	16.0986	13.1187	15.7831	12.1336	13.1542
peptide-Gal	407	Ac-S-S(Gala)-S-G - 06	12.5566	13.4556	15.1286	11.8785	14.8031	14.3583	14.0864	13.0407	13.5645	13.2036	11.1368	15.5884	13.5797	12.8943	7.93067	16.6647	14.0077	15.7088	15.5667	14.5664
peptide-Man	408	Ac-P-T(Mana)-A-G - 07	9.51736	9.9834	7.22882	13.3148	7.22882	12.2438	11.2353	11.2905	11.9073	10.1195	14.8869	10.652	11.6524	7.22882	7.28061	11.9715	11.9408	13.8247	7.22882	9.01058
peptide-Man	409	Ac-S-S(Mana)-S-G - 20	14.8875	15.7107	16.5335	16.4564	15.6324	16.8721	16.8982	15.662	15.0686	15.9976	15.8248	15.0523	17.7481	13.9094	7.82635	16.8925	16.4109	17.1004	16.8332	15.6583
peptide-Gal	410	Ac-S-S(Gala)-S-G - 16	16.2175	16.2376	17.3289	15.5723	16.8613	16.4806	16.6118	16.069	16.3914	15.6555	15.322	16.7106	16.6337	16.2261	7.72035	17.2586	16.7385	17.256	16.8586	16.7347
peptide-Man	411	Ac-P-T(Mana)-A-G - 22	13.4829	12.1739	14.1779	14.9559	12.1243	14.287	13.7907	16.5995	15.2582	14.9055	16.1753	13.4669	14.4931	11.5315	7.44128	15.3424	14.3277	15.6899	14.9868	14.6875

## Sheet: Spike Experiment
						Sample =	C1	C2	C3	C4	C5	C6	C7	C8	C9	C10	C11	C12	C13	C14	C16	C17	C19	C1+0.1	C2+0.1	C3+0.1	C4+0.1	C5+0.1	C6+0.1	C7+0.1	C8+0.1	C9+0.1	C10+0.1	C11+0.1	C12+0.1	C13+0.1	C14+0.1	C16+0.1	C17+0.1	C19+0.1
						Treatment =	buffer	buffer	buffer	buffer	buffer	buffer	buffer	buffer	buffer	buffer	buffer	buffer	buffer	buffer	buffer	buffer	buffer	0.1% M	0.1% M	0.1% M	0.1% M	0.1% M	0.1% M	0.1% M	0.1% M	0.1% M	0.1% M	0.1% M	0.1% M	0.1% M	0.1% M	0.1% M	0.1% M	0.1% M
						Dilution =	1:5	1:5	1:5	1:5	1:5	1:5	1:5	1:5	1:5	1:5	1:5	1:5	1:5	1:5	1:5	1:5	1:5	1:5	1:5	1:5	1:5	1:5	1:5	1:5	1:5	1:5	1:5	1:5	1:5	1:5	1:5	1:5	1:5	1:5
						Date of experiment =	2015-04-20	2015-04-20	2015-04-15	2015-04-20	2015-04-20	2015-04-20	2015-04-20	2015-04-20	2015-04-20	2015-04-15	2015-04-15	2015-04-20	2015-04-20	2015-04-20	2015-04-20	2015-04-20	2015-04-20	2015-04-20	2015-04-20	2015-04-15	2015-04-20	2015-04-20	2015-04-20	2015-04-20	2015-04-20	2015-04-20	2015-04-15	2015-04-15	2015-04-20	2015-04-20	2015-04-20	2015-04-20	2015-04-20	2015-04-20
						Array version =	A503	A503	A503	A503	A503	A503	A503	A503	A503	A503	A503	A503	A503	A503	A503	A503	A503	A503	A503	A503	A503	A503	A503	A503	A503	A503	A503	A503	A503	A503	A503	A503	A503	A503
						Batch =	D	D	D	D	D	D	D	D	D	D	D	D	D	D	D	D	D	D	D	D	D	D	D	D	D	D	D	D	D	D	D	D	D	D
						Slide # =	3	3	2	3	3	3	3	3	4	2	2	4	4	4	4	4	4	3	3	2	3	3	3	3	3	4	2	2	4	4	4	4	4	4
						Block =	1	3	13	9	11	6	8	16	1	2	16	3	9	11	6	8	16	5	7	5	13	15	2	4	12	5	10	8	7	13	15	2	4	12
A503_old Gal				Array A503		Pin =	1	3	1	1	3	2	4	4	1	2	4	3	1	3	2	4	4	1	3	1	1	3	2	4	4	1	2	4	3	1	3	2	4	4
Family	Print#	Name	match	Family	Print#	Name	C1	C2	C3	C4	C5	C6	C7	C8	C9	C10	C11	C12	C13	C14	C16	C17	C19	C1+0.1	C2+0.1	C3+0.1	C4+0.1	C5+0.1	C6+0.1	C7+0.1	C8+0.1	C9+0.1	C10+0.1	C11+0.1	C12+0.1	C13+0.1	C14+0.1	C16+0.1	C17+0.1	C19+0.1
z-control	1	Cy3	1	z-control	1	Cy3	14.1479	13.919	15.1837	14.0836	14.4941	12.8617	13.1173	11.5431	15.1024	11.3073	10.4865	13.8136	15.5781	13.9261	13.8095	12.3918	11.468	14.7933	14.612	15.418	14.4064	14.143	11.5479	12.1817	13.3437	15.3398	12.8192	11.2581	14.6072	15.7196	13.4519	12.6447	12.4215	13.4655
z-control	2	BSA	1	z-control	2	BSA	9.28338	10.1548	10.384	9.32381	10.5099	8.56821	10.8595	9.67255	9.89015	9.59937	10.2797	8.91494	10.2105	8.0294	9.4661	11.4489	9.77819	9.25826	10.2365	10.5535	9.57302	10.3281	9.04503	10.7128	10.8877	10.181	9.21702	9.74538	9.15478	10.2485	9.16912	10.0189	11.7226	11.0034
carb-Glc	3	Maltose - 23	1	carb-Glc	3	Maltose - 23	9.4661	11.2969	9.38293	9.22814	9.68036	9.5043	11.6582	11.5598	9.52922	9.23783	11.4249	9.46223	9.17703	9.14514	9.18489	12.964	9.92342	9.87564	11.788	10.4223	10.1059	9.55614	10.3267	11.8128	12.6407	9.99045	9.78755	11.5326	10.2515	10.6903	9.78234	9.68702	12.9391	11.0034
carb-Glc	4	Glc-b - 23	1	carb-Glc	4	Glc-b - 23	10.0639	12.9813	9.89334	9.36592	10.3174	11.5775	10.9187	12.6145	12.022	9.24926	11.8504	10.1747	7.87078	10.1125	12.7098	14.6758	10.4986	11.4818	13.4462	11.8312	11.4531	12.1049	12.5071	11.0437	13.6283	13.434	10.4459	13.0638	12.1701	10.5193	11.1113	13.6976	14.5565	12.9037
carb-GalNAc	5	GalNAc-a - 22	1	carb-GalNAc	5	GalNAc-a - 22	10.9738	11.6349	11.0668	9.93092	10.2213	9.87564	12.4587	13.0732	10.7424	9.8527	12.3656	10.1084	8.76566	10.1476	11.5709	14.6521	10.8752	11.9846	12.0268	11.1411	11.3408	10.7317	10.6809	12.525	13.9791	11.5888	10.4239	13.1289	11.7312	10.0056	10.5682	12.2136	14.3501	12.2808
carb-Glc	6	Glc-a - 22	1	carb-Glc	6	Glc-a - 22	9.59088	13.3786	9.45381	8.52675	9.63746	8.55614	12.4606	12.1246	11.0779	9.44688	13.1827	9.13382	9.52055	9.34502	11.5159	15.1958	10.7599	11.2661	13.92	11.5866	10.5754	11.0109	11.327	12.7613	13.1802	12.3702	10.3652	13.9045	10.4783	10.9637	10.4008	12.3763	15.2098	13.2061
carb-Man	7	Man-a - 20	1	carb-Man	7	Man-a - 20	8.40279	9.33092	9.68184	8.25528	9.34221	8.01888	10.6859	9.87564	8.53907	9.11323	10.1114	8.45834	9.43348	7.89782	8.99404	11.6079	9.59088	9.3095	9.50556	9.62768	8.67255	9.75725	8.82724	10.3124	10.9078	8.98866	8.65286	10.5809	8.6837	9.8212	8.13706	9.33799	11.748	10.5501
carb-GlcNAc	8	GlcNAc-b -21	1	carb-GlcNAc	8	GlcNAc-b -21	10.3638	11.6695	9.92362	10.1888	10.6881	10.4667	12.2459	12.4922	10.4961	10.9919	13.2468	9.26273	9.8805	9.29795	11.6917	12.1484	10.2121	11.0468	11.8625	10.7426	10.8207	11.1612	11.4872	12.5781	13.3297	11.299	11.3834	13.5733	9.59088	10.7875	9.46997	12.4127	12.0422	11.656
carb-GalNAc	9	GalNAc-b - 21	1	carb-GalNAc	9	GalNAc-b - 21	10.1411	10.8781	8.65286	8.807	9.54152	8.60384	11.9612	12.7087	10.075	9.16243	11.9138	8.90545	9.65115	9.10095	9.58138	14.4806	9.88243	11.5649	11.2642	9.8875	10.3217	11.3227	10.3838	12.3865	13.7749	10.9855	10.0021	12.0638	10.3001	10.567	10.2797	10.4622	14.4712	11.7862
non-human	10	Fuc-b - 22	1	non-human	10	Fuc-b - 22	9.69695	10.9486	9.74941	8.09762	8.92436	8.58732	10.4948	10.2943	9.18175	8.84594	10.8628	8.89591	9.42288	8.11419	9.61552	12.5645	9.05021	10.8217	11.3066	10.247	9.9985	9.49421	9.23573	10.5932	11.4538	10.3892	8.69025	11.0928	10.4492	9.99672	8.48151	9.65342	12.8126	10.8247
carb-Fuc	11	Fuc-a - 22	1	carb-Fuc	11	Fuc-a - 22	8.78027	12.2215	9.94346	9.26865	9.69034	9.17702	11.9347	11.6562	9.53539	9.54197	12.8628	8.78027	9.71335	9.28045	11.1588	14.1249	10.1588	9.81513	12.5132	10.6083	10.3288	10.547	9.8131	12.3649	12.6385	10.7777	10.0893	13.2672	9.92342	10.6097	9.92999	11.7934	14.1011	12.1794
non-human	12	Rha-a - 18	1	non-human	12	Rha-a - 18	10.181	12.2757	13.7493	10.6892	10.5742	9.25378	13.0468	13.4757	10.8387	9.06488	15.2528	10.2958	7.42155	8.6409	9.94488	15.8044	11.7218	11.3383	12.5271	13.5287	10.9031	12.9726	9.51682	13.6567	13.6635	11.8472	10.6507	15.6145	11.6945	9.9421	8.8212	10.6585	15.9758	13.4749
non-human	13	Rha-b - 21	1	non-human	13	Rha-b - 21	10.4828	10.3492	9.78205	9.51682	9.73279	9.2327	13.0258	12.5284	11.2406	9.40864	11.7602	10.4242	8.39739	8.95042	10.8742	12.8649	10.1652	11.579	10.4427	10.3214	11.0724	10.6511	10.6426	13.6958	12.9195	12.3174	10.7458	11.9283	11.6991	10.3804	9.41354	11.923	13.1389	11.7095
carb-Gal	14	Gal-a- 24	1	carb-Gal	14	Gal-a- 24	9.94395	10.7139	9.2065	8.55614	9.60969	9.17387	10.7095	11.3776	9.83625	9.15029	11.5956	9.54152	8.24629	9.29214	11.7867	13.699	10.025	11.2346	10.9398	10.7044	9.83625	10.9976	10.937	11.0276	12.678	10.6625	9.99327	12.2159	10.4122	9.64888	9.94488	12.6975	13.3235	11.7114
carb-Gal	15	Gal-b- 21	1	carb-Gal	15	Gal-b- 21	10.4149	10.6975	10.0275	8.03636	9.40414	8.78648	11.5986	11.4202	10.9931	9.16243	11.2118	10.4275	10.1387	9.75514	11.9112	13.5161	9.96328	11.7253	10.9738	11.5956	9.98775	10.287	9.51307	12.114	12.348	11.9918	9.75584	12.4093	12.0741	10.4923	10.2478	13.0322	13.3612	12.05
peptide-Tn	16	Ac-Tn(Thr)-G - 21	1	peptide-Tn	16	Ac-Tn(Thr)-G - 21	10.3352	10.5724	11.9547	10.2403	10.3994	10.2136	11.9088	11.5249	10.966	11.9017	11.7187	10.195	11.7873	10.0171	11.8752	14.7509	11.6202	11.2779	10.8318	11.9712	10.6369	10.4687	10.1371	12.3814	12.883	11.4544	12.1611	12.1869	10.9093	11.8358	9.37969	12.3012	14.695	13.2471
carb-GalNAc	17	GalNAca1-6Galb - 22	1	carb-GalNAc	17	GalNAca1-6Galb - 22	10.6837	11.3739	8.85195	9.6602	9.48533	8.37006	12.7142	13.4581	10.5634	10.3631	14.0052	10.3926	7.63861	9.21131	11.9227	15.7763	10.6613	11.7517	11.9635	10.2747	11.4182	10.6551	10.0012	12.5427	14.2926	12.083	11.0912	14.9834	12.1818	8.98506	9.97421	12.734	15.6807	12.6674
Blood Group A	18	Adi - 17	1	Blood Group A	18	Adi - 17	9.78545	11.9276	13.075	8.26124	9.93279	7.29682	11.0575	12.4456	9.64888	9.04927	12.8627	9.91683	8.82724	9.01006	11.6815	13.7174	10.0665	10.8536	12.355	12.9282	10.4381	11.0281	9.81412	11.1121	13.5812	11.0609	10.1606	13.5268	11.2274	11.2657	9.50053	12.628	13.6152	12.1466
carb-GlcNAc	19	GlcNAca1-4Galb - 20	1	carb-GlcNAc	19	GlcNAca1-4Galb - 20	10.8829	11.4109	9.99666	9.37832	9.85805	9.60969	12.2245	11.4796	10.7477	9.01887	12.3935	10.3913	10.8732	9.59561	11.3249	15.1822	10.7803	11.4786	11.8407	10.2217	9.83125	10.5712	9.77194	12.2222	12.7883	11.6641	9.67761	12.8498	11.5221	11.1592	9.50431	12.0731	15.0367	12.459
non-human-aGal	20	Bdi -23	1	non-human-aGal	20	Bdi -23	9.37969	10.0233	10.5655	7.47667	8.61086	7.61552	10.9088	9.76146	8.82523	8.65286	11.3938	9.35481	7.22882	8.41086	9.82422	13.1632	10.1865	10.2834	10.5832	10.4158	9.1786	10.4295	10.1306	11.209	9.48533	9.96237	8.86835	11.9243	10.7891	9.49801	9.17703	10.6686	12.9925	10.0834
carb-type 2	21	LacNAc - 22	1	carb-type 2	21	LacNAc - 22	10.181	10.1289			8.15318	9.67367	10.4898	12.0539		10.1313	11.3536	10.0145		8.52675	10.4642	12.33	11.1829		10.4544			8.55614	9.96693	10.396	11.1142		9.62417	11.0975	10.0206		8.52675	10.3638	12.2245	10.8397
glycolipid	22	GA1di -11	1	glycolipid	22	GA1di -11	7.22882	8.98865	8.61448	11.2128	7.34253	7.22882	10.2485	10.536	7.22882	8.66486	10.0493	7.79473	7.5121	7.22882	8.72742	11.1195	9.79575	7.32556	9.39061	10.9734	11.1134	8.76566	7.84322	10.4249	11.3055	7.63861	8.0918	10.0905	7.83125	8.54397	7.54885	9.08423	11.2493	9.59443
glycolipid	23	Lac - 33	1	glycolipid	23	Lac - 33	9.21284	10.728	9.11573	10.5549	10.0893	10.4828	10.9651	12.4637	10.0162	8.8308	13.3045	9.81817	10.5421	10.1435	10.4809	13.7636	10.9031	10.2921	11.1395	10.3657	11.2954	10.3181	10.5329	11.3426	12.9906	10.9523	9.82011	13.0963	10.6991	11.0034	11.3008	10.7978	13.5934	12.3685
peptide-GlcNAca	24	Ac-S-Ser(GlcNAc-a)-S-G - 24	1	peptide-GlcNAca	24	Ac-S-Ser(GlcNAc-a)-S-G - 24	9.19738	10.1707	9.57687	10.3804	9.10095	8.73814	10.4879	9.9985	9.16277	8.18998	12.505	8.76566	7.46868	8.52675	9.62827	12.5823	8.98326	9.44006	10.457	9.69694	10.4783	10.2463	9.51057	10.5592	9.78854	9.69695	8.72833	12.3853	9.55129	8.65681	8.46352	9.64204	12.8097	9.59443
non-human	25	Galb1-6Man-a - 13	1	non-human	25	Galb1-6Man-a - 13	8.05364	9.31668	7.5043	7.22882	9.10923	8.37832	10.6477	11.654	8.42155	9.04534	10.5424	8.0294	8.30807	9.07242	9.861	10.2642	9.42421	9.78027	9.56701	8.68352	8.58019	10.222	9.00651	10.7106	12.3754	9.23876	9.23208	10.6325	9.25379	8.56822	9.31954	10.5112	10.4453	10.5754
carb-Man	26	Mana1-6Man-a - 15	1	carb-Man	26	Mana1-6Man-a - 15	9.92342	9.02063	8.17568	7.22882	7.72741	7.60618	9.47639	8.92811	7.26751	8.8155	9.45084	7.46122	7.94673	8.41086	8.27604	10.8605	8.70134	11.478	9.44661	8.56777	7.22882	8.70572	8.26421	9.09261	9.30806	8.17229	8.90495	9.86613	8.08087	9.48915	8.53907	8.33658	11.0329	9.84422
peptide-F1a	27	Ac-S-Thr(F1a)-S-G - 04	1	peptide-F1a	27	Ac-S-Thr(F1a)-S-G - 04	7.22882	10.0145	7.46562	7.22882	7.95778	7.22882	10.1612	9.71008	7.58257	9.38293	10.0924	7.53689	7.32556	7.22882	8.48915	9.89495	9.83925	7.82321	10.244	7.98645	7.22882	9.18175	7.61552	10.4667	10.477	8.64546	8.4928	9.98303	7.70572	7.60619	7.56822	9.08423	9.9421	10.3478
non-human	28	Cellobiose -13	1	non-human	28	Cellobiose -13	9.26865	11.2395	8.19472	8.05364	9.16594	10.2297	11.9767	11.4888	10.677	9.62417	12.9217	9.67814	9.46868	8.82322	10.808	15.0205	10.8019	10.0622	11.6406	10.4817	10.0579	9.5043	11.4674	12.4317	11.7978	11.6959	10.0874	13.2873	11.295	10.0407	9.1403	11.7095	14.9713	12.7243
z-control	29	HSA	1	z-control	29	HSA	8.1786	9.54763	10.1594	7.83125	8.79678	7.84322	10.1451	9.97693	7.85115	8.28191	9.83004	8.16277	8.7231	7.69695	8.18489	10.2266	10.396	8.1786	9.51432	10.0746	7.98325	9.37969	7.97239	10.2121	10.1167	7.62942	7.29961	9.76781	8.77194	8.43743	7.98326	7.60619	10.904	10.3457
carb-Glc	30	Isomaltose - 13	1	carb-Glc	30	Isomaltose - 13	7.22882	12.5213	7.22882	7.22882	8.49674	7.22882	11.9326	12.7557	9.88533	7.75584	12.3967	8.38379	7.26751	8.38379	10.9509	14.753	9.8659	8.84123	12.8571	7.51626	8.92436	10.6167	9.37282	12.3981	13.021	11.25	9.54661	12.9906	10.3267	8.78027	9.20822	12.1348	14.6712	11.0575
glycolipid	31	Gala1-4Galb - 11	1	glycolipid	31	Gala1-4Galb - 11	11.0771	11.4732	11.8216	10.744	10.605	9.63402	12.7934	11.9774	11.2327	10.8357	12.9266	10.3252	10.9031	8.88629	11.7839	12.3534	10.9569	11.9699	11.7217	11.7753	11.1608	11.0424	9.49168	13.34	12.2418	11.7862	11.3095	13.3196	11.8551	10.8863	9.08423	12.6281	12.3172	11.2213
carb-Man	32	ManT -26	1	carb-Man	32	ManT -26	10.7451	9.22814	8.96442	10.477	8.64089	9.78234	10.1387	11.1158	10.744	9.93074	10.6953	9.26124	8.33658	7.47668	9.13706	11.2907	10.7451	11.4764	9.44661	9.29189	10.9787	9.59914	10.7095	10.5537	10.3562	10.981	9.46856	11.1019	10.4209	8.78648	8.16277	9.61086	11.368	11.0489
carb-Sia	33	3'Neu5Ac-LacNAc -19	1	carb-Sia	33	3'Neu5Ac-LacNAc -19	7.31413	8.16912	8.03217	7.22882	7.90376	7.22882	9.28922	11.3886	7.22882	8.0352	9.76542	8.55129	7.22882	7.22882	7.22882	11.0136	10.1849	7.67727	8.56098	8.15394	7.40847	7.89014	7.92269	8.14675	9.91871	7.22882	7.22882	8.55861	7.93931	7.78464	7.99404	7.48689	11.1516	10.2907
non-human	34	Ara5 - 20	1	non-human	34	Ara5 - 20	7.22882	7.22882	7.22882	7.22882	7.22882	7.22882	7.22882	8.76146	7.22882	7.22882	7.8399	7.22882	7.22882	7.22882	7.22882	9.14836	7.47668	7.22882	7.22882	7.22882	7.22882	7.22882	7.22882	7.22882	9.44268	7.22882	7.22882	7.69025	7.22882	7.22882	7.22882	7.22882	8.55857	7.83525
Blood Group A	35	2'F-A type 2-Sp - 13	1	Blood Group A	35	2'F-A type 2-Sp - 13	7.22882	7.22882	7.22882	8.84123	9.14514	7.22882	9.64432	8.71226	7.43216	8.68689	9.24698	9.18175	7.22882	7.49422	9.33092	10.5891	7.90164	7.22882	7.32556	7.22882	9.47511	9.84322	7.22882	9.44661	10.1532	8.93372	9.55585	9.20533	8.97421	8.74879	7.86296	9.87273	10.5143	7.52922
Blood Group H	36	BG-H1- 20	1	Blood Group H	36	BG-H1- 20	9.03636	8.83125	9.02554	7.2675	9.72957	7.22882	9.15318	8.32808	8.55129	7.22882	9.43891	7.22882	10.0579	7.22882	8.33658	9.31525	9.10095	9.45963	8.97421	8.78441	7.47667	9.60032	7.22882	8.78234	9.10427	9.14192	7.22882	8.99869	7.84323	10.1142	7.22882	7.92811	8.67256	9.52304
Lewis	37	LeA -18	1	Lewis	37	LeA -18	7.22882	7.22882	7.22882	7.22882	8.95226	7.22882	7.47667	9.47125	8.11419	8.0994	9.38293	7.22882	7.22882	8.53169	7.31413	7.22882	9.53539	7.22882	7.29682	7.22882	7.22882	8.93745	7.22882	7.32556	9.28044	8.32239	8.04534	8.84292	7.22882	7.22882	8.50682	7.22882	7.22882	9.85411
Lewis	38	LeB - 09	1	Lewis	38	LeB - 09	7.22882	7.22882	7.22882	7.22882	10.9467	7.22882	7.93931	9.90925	7.49927	8.28857	9.34826	7.22882	7.93931	8.61086	8.01183	7.96511	9.77403	7.22882	7.53415	7.22882	7.22882	11.1966	8.04676	7.95778	9.81107	7.60619	7.5043	9.27185	7.22882	8.08087	8.78234	7.86296	7.22882	10.5206
Lewis	39	LeY -08	1	Lewis	39	LeY -08	7.22882	7.5121	7.22882	7.28517	7.22882	7.22882	8.41086	8.76566	7.22882	7.45381	8.80004	7.22882	8.08087	7.22882	7.36177	7.43216	9.33092	7.22882	7.65228	7.22882	7.22882	7.80292	7.22882	7.86296	8.88629	7.53689	7.22882	7.84292	7.48406	8.19427	7.37832	7.22882	7.22882	9.01536
Lewis	40	LeX (monomeric)	1	Lewis	40	LeX (monomeric)	7.22882	7.22882	7.22882	7.22882	7.22882	7.22882	7.22882	7.61552	7.22882	7.22882	7.22882	7.22882	7.22882	7.22882	7.23758	7.70572	7.22882	7.22882	7.22882	7.22882	7.22882	7.22882	7.22882	7.22882	8.40549	7.22882	7.22882	7.22882	7.22882	7.22882	7.22882	7.22882	7.22882	7.22882
Lewis	41	3'Neu5Ac-LeX (Sialyl LeX) - 09	1	Lewis	41	3'Neu5Ac-LeX (Sialyl LeX) - 09	7.22882	7.22882	7.22882	7.22882	7.22882	7.22882	7.71877	9.58614	7.22882	8.12941	9.36727	7.22882	7.22882	7.22882	7.22882	8.66133	8.89591	7.22882	7.22882	7.22882	7.22882	7.40549	7.22882	7.22882	9.55977	7.22882	7.22882	8.60027	7.22882	7.22882	7.22882	7.22882	7.22882	7.87078
glycolipid	42	Gb3- 13	1	glycolipid	42	Gb3- 13	8.4453	10.5062	7.45381	9.12076	8.75936	9.46352	10.6114	11.3583	7.22882	8.40966	10.081	9.09596	8.60384	8.93372	9.09262	10.4222	9.56942	9.33799	10.7451	8.47927	9.4661	10.202	9.68591	10.8106	11.9996	8.41888	8.93641	10.1423	9.94395	8.94303	9.46997	9.3576	10.457	10.677
non-human	43	Xylb4 - 22	1	non-human	43	Xylb4 - 22	9.73279	12.5002	8.31274	8.76985	8.55614	7.61552	12.2289	12.4496	10.2005	9.27409	12.1938	8.62711	7.65228	9.17387	10.9954	14.2737	9.81108	11.3337	12.6442	10.7614	10.6317	10.9116	10.4341	12.7467	12.6774	11.4335	9.86017	12.6927	10.3016	9.15478	10.3906	11.8039	14.677	11.9569
Blood Group A	44	BG-A -19	1	Blood Group A	44	BG-A -19	9.6759	11.6466	13.04	9.75408	10.5968	8.91871	9.43743	12.6355	10.5005	8.96442	11.1417	9.28484	12.0463	9.07918	9.7231	14.035	9.94858	10.2538	11.8571	12.81	10.7854	11.1257	9.1707	9.51806	13.3911	10.752	10.3035	11.0587	9.80395	12.1814	9.10095	10.6386	14.1119	11.1915
non-human	45	X3Glc3 - 15	1	non-human	45	X3Glc3 - 15	9.35899	12.4025	7.67338	7.62941	9.27751	10.7609	11.9276	13.5348	12.298	8.2065	14.0506	9.51058	10.0851	9.04503	12.2274	16.3773	10.2236	11.0043	12.6507	11.0694	11.2932	11.6219	11.4945	12.4262	13.8076	13.3557	10.6827	14.587	9.98506	10.9064	9.16595	13.3684	16.7535	11.7607
glycolipid	46	GM3 - 12	1	glycolipid	46	GM3 - 12	7.22882	7.76146	7.32207	7.22882	7.22882	7.22882	7.82321	9.16117	7.22882	7.36412	9.09434	7.22882	7.64318	7.22882	8.31954	8.27014	8.38379	7.22882	7.35062	7.26915	7.28517	7.62941	7.22882	7.65228	9.85805	7.55857	7.57868	9.11323	7.22882	7.70572	7.22882	7.89015	8.47383	8.50682
carb-Sia	47	6'Neu5Ac-Lac	1	carb-Sia	47	6'Neu5Ac-Lac	7.22882	7.93931	7.6425	7.22882	7.22882	7.22882	8.16276	9.16594	7.22882	7.27745	9.19708	7.22882	7.64318	7.24629	8.28484	8.45978	8.65681	7.22882	8.08759	7.43391	7.22882	7.58257	7.22882	8.05707	9.4815	7.32556	7.22882	8.98782	7.22882	7.43509	7.94673	7.71878	8.73172	8.89015
Lewis	48	3'Neu5Ac-LeA -12	1	Lewis	48	3'Neu5Ac-LeA -12	7.22882	7.32556	7.22882	7.22882	7.22882	7.22882	7.22882	7.75537	7.22882	7.22882	7.67048	7.22882	7.22882	7.22882	7.22882	9.01183	8.20976	7.22882	7.22882	7.22882	7.22882	7.43509	7.22882	7.29682	7.86514	7.22882	7.22882	7.22882	7.46122	7.22882	7.22882	7.22882	9.41888	8.34221
Lewis	49	LeX (dimeric) -07	1	Lewis	49	LeX (dimeric) -07	7.22882	7.22882	7.22882	7.22882	7.22882	7.22882	8.23421	7.38924	7.22882	7.22882	8.58049	7.22882	7.22882	7.22882	7.22882	10.9963	7.74028	7.22882	7.22882	7.22882	7.22882	7.22882	7.22882	7.99403	8.16453	7.70572	7.22882	8.23931	7.22882	7.22882	7.22882	7.22882	10.6596	8.64546
non-human	50	Manb4 - 14	1	non-human	50	Manb4 - 14	9.84123	12.7391	7.80624	7.40549	9.63287	9.16912	12.0409	12.877	11.103	8.5949	14.0742	9.44269	7.52428	9.6097	11.5403	15.2935	10.8287	10.7419	13.0921	10.4807	10.4028	11.2823	11.3773	12.3048	13.7075	12.2747	10.4081	14.2459	10.0834	10.4706	10.5131	12.6629	15.3033	12.6577
non-human	51	G2M4 - 07	1	non-human	51	G2M4 - 07	8.06391	12.2614	7.22882	7.22882	7.95042	7.22882	10.5909	12.1756	10.181	7.36412	12.7218	8.2994	7.22882	8.26718	10.2892	13.6044	9.61203	9.95411	12.7662	8.91647	9.80292	10.1888	8.97964	10.8348	13.1156	11.6426	9.24926	12.9147	9.37695	9.48533	9.42421	11.4048	13.5535	11.8795
carb-Glc	52	Glca1-6Glca1-4Glca1-4Glcb - 15	1	carb-Glc	52	Glca1-6Glca1-4Glca1-4Glcb - 15	7.22882	11.6094	9.06488	7.22882	8.69695	7.22882	11.4169	11.3749	7.40549	7.22882	12.3871	8.70572	8.32808	7.22882	9.79267	14.8211	9.32666	8.81715	12.0815	9.66913	7.22882	9.48533	7.98685	11.2892	11.8315	9.56461	8.87131	12.7181	9.37969	8.74454	8.2936	10.7756	14.7874	10.7641
glycolipid	53	LNT - 21	1	glycolipid	53	LNT - 21	7.22882	9.46868	7.22882	7.22882	7.22882	7.22882	9.51682	10.9173	7.22882	7.22882	13.326	7.22882	7.22882	7.22882	7.22882	12.805	7.22882	8.32808	10.1018	7.22882	7.22882	8.95226	7.22882	8.93931	11.5366	7.22882	7.22882	13.4189	7.22882	7.22882	7.22882	7.23758	12.6906	8.0294
glycolipid	54	LSTa - 10	1	glycolipid	54	LSTa - 10	7.22882	7.22882	7.22882	7.22882	7.22882	7.22882	7.22882	7.2793	7.22882	7.22882	7.22882	7.22882	7.22882	7.22882	7.22882	7.75115	7.22882	7.22882	7.22882	7.22882	7.22882	7.22882	7.22882	7.22882	7.37037	7.22882	7.22882	7.22882	7.22882	7.22882	7.22882	7.22882	7.22882	7.22882
glycolipid	55	LSTb - 11	1	glycolipid	55	LSTb - 11	7.22882	7.35373	11.6421	7.23758	10.0519	7.22882	11.0771	8.8131	7.44269	7.77495	12.1413	7.22882	7.22882	7.22882	8.52675	12.3984	9.31238	7.22882	8.05364	11.2404	7.46868	10.0476	7.22882	10.9111	9.68036	8.50179	7.77178	12.2132	7.22882	7.22882	7.22882	7.96511	12.2469	10.3145
glycolipid	56	LSTc - 07	1	glycolipid	56	LSTc - 07	7.22882	7.22882	7.22882	7.22882	7.22882	7.22882	7.22882	7.22882	7.22882	7.22882	7.63205	7.22882	7.22882	7.22882	7.22882	7.22882	7.37037	7.22882	7.22882	7.22882	7.22882	7.22882	7.22882	7.22882	7.22882	7.22882	7.22882	7.22882	7.22882	7.22882	7.22882	7.22882	7.22882	7.22882
glycolipid	57	GA1 - 20	1	glycolipid	57	GA1 - 20	9.02414	10.7625	9.01083	8.51931	8.08759	7.22882	11.7546	11.988	8.34783	7.22882	14.4907	8.1273	7.22882	8.43216	10.8983	13.7723	9.01536	9.9045	10.9989	12.066	10.558	10.4828	9.62248	11.9812	12.2393	8.77611	8.60027	14.6511	10.1273	10.9963	9.99404	11.7333	13.944	10.9314
Blood Group A	58	BG-A3-14	1	Blood Group A	58	BG-A3-14	12.3562	10.5224	7.56777	9.69475	10.0206	8.87078	10.4446	11.0876	9.42951	9.41068	11.2963	9.63402	9.30951	9.6132	9.52304	13.1786	9.76357	12.795	10.9045	7.82164	10.0424	10.4492	9.53784	10.4834	12.9541	9.59325	9.80856	11.4595	9.87565	10.276	9.84024	9.62133	13.2064	9.89207
Blood Group B	59	BG-B4-High	1	Blood Group B	59	BG-B4-High	9.9045	9.1707	7.22882	9.4866	8.93372	7.89014	10.5724	11.8382	9.08423	8.72833	13.4275	8.69034	8.10427	9.22051	10.786	11.7057	10.3443	11.1993	9.5778	8.80934	9.73171	9.34782	9.92998	10.7095	12.0065	9.21284	9.53077	13.7157	9.444	8.34221	9.89303	11.7185	11.5555	12.2536
Blood Group A	60	BG-A3-04	1	Blood Group A	60	BG-A3-04	8.65681	8.01182	7.84292	7.66132	7.83125	7.22882	10.7035	9.00117	8.36177	7.28256	10.4543	8.07411	7.38136	7.52922	8.63402	9.3394	9.81311	9.76461	8.12076	7.63902	7.85115	8.89014	7.55856	11.0272	9.5956	8.38379	7.22882	10.4671	8.62942	7.98326	7.93931	8.47639	9.24629	9.34081
Blood Group B	61	BG-B4-06	1	Blood Group B	61	BG-B4-06	8.36176	7.47382	7.37668	8.65228	7.93185	7.22882	10.3231	10.0407	8.84124	7.22882	12.1709	7.22882	7.76985	8.37007	9.18175	9.34362	9.82925	9.73814	7.69695	8.47733	8.96145	8.29359	7.99403	10.4751	10.0766	8.91494	7.52326	12.4812	7.65228	7.56822	8.71661	10.0596	9.59207	10.7392
Blood Group A	62	BG-A4-05	1	Blood Group A	62	BG-A4-05	8.807	8.04676	7.22882	7.54397	7.23758	7.22882	9.26272	8.57541	7.22882	7.22882	10.4188	8.09094	7.22882	7.22882	7.90926	9.76985	9.06391	9.12893	8.16276	7.22882	7.80292	8.63402	7.38136	9.13381	9.36868	7.22882	7.24651	10.7086	8.42421	7.22882	7.25561	8.10427	9.38243	8.95779
Blood Group A	63	BG-A4-14	1	Blood Group A	63	BG-A4-14	13.1209	11.1297	7.22882	9.11747	9.08423	7.22882	9.83924	10.6562	8.85707	8.46953	10.9279	9.11748	7.22882	8.67925	9.13706	12.9641	8.08759	13.4656	11.3291	7.22882	10.0101	10.1125	8.20976	9.7978	12.8396	8.89591	9.62154	11.0981	9.33799	9.74985	8.9206	9.51682	13.3038	7.76146
Blood Group B	64	BG-B2-03	1	Blood Group B	64	BG-B2-03	7.4245	7.84322	7.22882	8.1403	8.09428	7.22882	9.7456	9.40009	8.20049	7.66024	11.6676	7.63861	7.40848	7.22882	8.95227	10.966	10.2082	8.22509	7.98685	7.48952	8.27603	9.07241	7.22882	9.70899	9.60149	8.61552	7.26013	12.1439	9.11419	7.22882	7.71009	9.6132	11.4169	10.8786
Blood Group B	65	BG-B3-05	1	Blood Group B	65	BG-B3-05	9.25826	9.38788	7.22882	9.12893	9.90164	7.67479	10.6776	10.7999	9.11419	9.19944	12.7535	8.25528	7.90164	8.48406	9.74879	10.6826	10.2797	10.692	9.27751	8.34294	9.23875	9.23573	9.18489	10.6306	10.9536	9.46352	8.50239	12.744	9.25826	8.07072	8.80088	10.5458	10.5658	11.5181
Blood Group B	66	BG-B1-05	1	Blood Group B	66	BG-B1-05	7.22882	7.46868	7.62154	8.23118	8.2994	7.22882	10.1084	8.74879	8.26124	8.81857	12.115	7.22882	7.28517	7.22882	8.89015	10.2051	9.45314	8.11418	7.78234	8.25947	8.26421	8.24026	7.45834	10.1675	8.99761	8.83125	7.47344	12.1645	7.48689	7.51931	7.74879	9.68147	10.1516	9.48023
Blood Group A	67	BG-A1-04	1	Blood Group A	67	BG-A1-04	7.22882	7.2675	7.22882	7.22882	7.37037	7.22882	9.02939	8.31381	7.22882	7.70693	9.33759	8.69695	7.22882	7.22882	8.61086	9.93745	9.70572	7.22882	8.08759	7.22882	7.22882	8.42951	7.22882	8.77611	8.47639	7.22882	7.22882	9.01754	8.52675	7.22882	7.22882	8.69475	10.5446	9.70791
Blood Group A	68	BG-A1-12	1	Blood Group A	68	BG-A1-12	9.64887	9.39332	7.22882	8.76566	7.22882	7.22882	9.49674	9.92998	8.61552	7.71684	9.90423	9.13382	7.37832	8.59914	8.87078	12.9563	9.28045	9.97874	10.0792	7.22882	9.42951	9.44006	7.22882	9.33092	11.0342	9.34923	9.23208	9.9222	9.37282	9.70681	8.69475	9.00651	13.0327	8.84323
Blood Group A	69	BG-A2-04	1	Blood Group A	69	BG-A2-04	7.22882	7.28517	7.22882	7.22882	7.69695	7.22882	8.99403	8.71877	7.22882	8.14173	9.04796	7.69695	7.22882	7.22882	7.88243	7.68813	9.32239	7.22882	7.86296	7.22882	7.22882	8.34782	7.22882	8.8551	7.74879	7.22882	7.22882	8.89916	8.2936	7.62942	7.22882	7.88243	7.22882	7.93931
Blood Group A	70	BG-A2-16	1	Blood Group A	70	BG-A2-16	7.22882	10.025	7.22882	8.71877	9.25378	7.22882	9.40414	11.1105	8.37557	8.11698	9.73159	9.17703	7.22882	8.57541	8.66133	13.4755	8.62711	7.72741	10.6213	7.22882	9.90925	10.2965	7.22882	9.17387	12.1578	9.71661	9.62593	9.84368	9.67591	9.92248	8.96145	8.65681	13.484	8.76566
Blood Group B	71	BG-B3-17	1	Blood Group B	71	BG-B3-17	9.98775	9.75197	7.22882	9.60501	9.44268	8.53169	10.6403	12.2365	9.24027	8.98372	13.9268	8.91872	10.0943	9.4661	11.154	12.0962	10.321	11.3732	10.0775	9.40762	9.72741	9.72418	10.0809	10.7333	12.4582	9.71335	9.52796	13.8898	10.3422	10.316	10.0381	11.9465	11.8933	12.3299
Blood Group B	72	BG-B1-15	1	Blood Group B	72	BG-B1-15	8.53907	7.72741	7.41839	9.09595	7.88243	7.22882	10.4041	10.4942	8.78648	7.22882	13.469	8.05365	7.90926	8.84323	10.5712	12.3224	9.19427	9.78027	7.97602	8.9919	9.34502	8.86296	8.65681	10.5366	11.4341	9.05021	8.41373	13.4747	9.46093	8.19427	9.63632	11.4796	12.1796	11.3037
Blood Group B	73	BG-B2-17	1	Blood Group B	73	BG-B2-17	7.95778	8.46868	7.22882	9.40683	8.20048	7.22882	10.8095	9.9495	8.78648	8.33007	13.5711	9.07918	7.31413	9.07072	10.2251	12.303	9.81412	9.59324	9.05878	8.94346	9.58969	8.46352	8.83325	10.7745	10.7891	9.3023	9.16726	13.8106	10.6798	7.45834	9.89303	11.0189	12.2625	11.5243
peptide-Tn	74	Ac-Tn(Ser)-Tn(Ser)-Tn(Ser)-G - 16	1	peptide-Tn	74	Ac-Tn(Ser)-Tn(Ser)-Tn(Ser)-G - 16	13.4936	11.4828	11.1609	9.61436	8.51432	11.7787	12.9613	14.2082	10.0834	14.2983	12.536	8.67256	11.0123	11.3059	10.7546	14.7629	10.8969	13.9058	11.4812	10.9796	10.7171	10.0511	11.6123	13.2321	14.4805	10.9523	14.357	12.8088	11.0007	11.2489	11.2768	11.5482	15.0759	11.9405
non-human	75	Chitotriose - 08	1	non-human	75	Chitotriose - 08	11.1719	12.3352	11.2866	13.4928	10.9523	9.90925	13.6847	12.7983	10.1142	12.0242	13.3707	11.3492	11.4977	9.85115	10.7709	11.6326	12.1923	11.9608	12.3147	11.3889	13.4158	11.4099	10.9361	14.1405	13.4468	10.6068	12.2942	13.9271	11.7743	11.7068	9.98055	11.2867	11.8139	12.8468
non-human-aGal	76	Gal3- 07	1	non-human-aGal	76	Gal3- 07	7.59678	9.6386	8.03481	7.71008	8.31954	7.22882	9.98054	9.10923	8.26421	8.49856	12.104	9.05021	7.22882	8.69475	9.92624	13.4003	9.38379	8.82321	9.87564	8.96165	9.0502	10.5237	9.63172	9.96419	9.62017	9.32666	8.86835	12.269	10.235	7.75303	9.13056	10.5592	13.3276	10.4215
N-linked	77	Man3 - 05	1	N-linked	77	Man3 - 05	7.22882	7.91515	7.22882	7.22882	7.22882	7.22882	7.22882	9.20822	7.22882	7.22882	8.77178	7.22882	7.22882	7.22882	7.22882	7.22882	9.40145	7.22882	7.22882	7.22882	7.22882	7.22882	7.22882	7.22882	7.22882	7.22882	7.22882	7.22882	7.22882	7.22882	7.22882	7.22882	7.22882	7.22882
peptide	78	Ac-S-S-S-G - 24	1	peptide	78	Ac-S-S-S-G - 24	7.87078	10.0976	7.22882	7.22882	7.22882	7.94673	9.67479	11.2032	7.70572	7.22882	10.4464	7.22882	9.00651	8.19427	9.15318	10.8713	9.2657	8.66807	10.5844	7.22882	7.28517	7.88243	8.07411	10.2213	11.4977	9.18175	7.38975	10.7296	7.37832	9.36869	9.22357	8.81716	10.368	10.8045
peptide-Tn	79	Ac-S-Tn(Ser)-S-G - 22	1	peptide-Tn	79	Ac-S-Tn(Ser)-S-G - 22	9.62595	10.1125	7.22882	8.01182	7.22882	7.22882	11.1731	13.3789	9.22814	7.24651	11.7195	7.22882	8.04676	7.22882	10.0834	13.4829	10.4815	10.63	10.4095	7.28256	9.53538	8.64089	7.82321	11.7041	13.7065	10.5927	8.70859	12.1912	9.63746	9.13706	7.97602	10.4407	13.5826	11.2943
glycolipid	80	P1 - 09	1	glycolipid	80	P1 - 09	13.3676	11.0206	14.2086	12.4698	10.2834	12.4882	13.686	11.486	11.2976	8.8831	12.0713	10.5622	11.8622	11.5888	11.2262	14.5093	12.1297	13.913	11.1468	14.0721	12.5876	11.0394	12.1754	14.0281	11.9911	11.2841	9.39017	12.43	10.9985	11.8232	11.6377	11.1687	14.6357	12.4861
glycolipid	81	Gb4 - 09	1	glycolipid	81	Gb4 - 09	7.22882	8.49674	7.22882	7.22882	8.10427	7.22882	10.4095	10.2197	7.39468	7.98645	10.8813	8.76146	7.22882	7.23758	8.91494	13.7796	9.34923	7.22882	8.94302	7.41373	7.86296	9.0758	8.09762	10.5005	11.2661	8.46093	8.89771	10.618	9.52055	8.31954	8.09762	9.54763	13.7681	9.97421
glycolipid	82	GM1a - 29	1	glycolipid	82	GM1a - 29	7.22882	9.93745	7.22882	7.97602	7.22882	7.22882	11.5335	10.4242	9.25079	9.07263	12.2974	9.39333	8.24027	8.47639	8.63402	12.2716	9.23876	7.99403	10.4603	9.88457	10.0145	8.3562	7.90164	11.6254	11.6306	10.3687	9.17208	12.2786	9.81615	9.10593	9.53784	8.97058	12.1859	10.8521
carb-type 1	83	pLNH - 21	1	carb-type 1	83	pLNH - 21	8.10758	8.74241	8.2018	7.60618	7.22882	7.22882	9.29359	9.99045	7.30518	7.22882	10.3824	8.42421	8.31381	7.22882	7.22882	13.395	9.16277	9.23118	9.0502	8.09687	8.03984	7.46868	7.22882	9.43611	10.6426	8.10427	7.22882	10.2453	8.79061	8.55615	7.22882	7.22882	13.3202	9.88533
N-linked	84	Man7D3 - 08	1	N-linked	84	Man7D3 - 08	7.22882	7.22882	7.22882	7.22882	7.22882	7.22882	7.22882	8.31381	7.22882	7.22882	7.22882	7.22882	7.22882	7.22882	7.22882	7.22882	7.22882	7.22882	7.22882	7.22882	7.22882	7.22882	7.22882	7.22882	9.18645	7.22882	7.22882	7.22882	7.22882	7.22882	7.22882	7.22882	7.22882	7.22882
glycolipid	85	LNnT - 14	1	glycolipid	85	LNnT - 14	7.22882	7.66132	7.22882	7.22882	7.22882	7.22882	7.22882	7.31413	7.22882	7.22882	9.01754	7.22882	7.22882		10.1628	9.95595	7.22882	7.22882	8.1786	7.22882	7.22882		7.22882	7.22882	7.22882	8.23118	7.22882	8.54568	7.22882	7.22882		9.45054	8.89782	7.22882
glycolipid	87	Gb4 tetra (P1 tetra)-Sp - 06	1	glycolipid	87	Gb4 tetra (P1 tetra)-Sp - 06	7.22882	8.30806	8.70028	8.46352	8.21591	7.22882	10.5378	11.4239	8.48151	8.80779	11.373	8.01888	7.65228	8.11419	9.56822	11.5962	9.51806	7.68369	8.81715	9.1588	9.20513	8.83125	9.42686	10.6534	11.9064	8.74241	9.55585	11.1201	9.51682	9.50053	8.59914	10.241	11.5688	10.558
Lewis	89	DFpLNH I, LeB - 09	1	Lewis	89	DFpLNH I, LeB - 09	7.22882		7.22882	7.22882		7.22882	7.22882	7.43215	7.22882	7.22882	8.2018		7.22882		7.22882	7.22882	7.22882	7.22882		7.22882	7.22882		7.35062	7.22882	7.55856	7.22882	7.22882	7.82164		7.22882		7.22882	7.22882	9.45314
glycolipid	90	DSLNT - 06	1	glycolipid	90	DSLNT - 06	7.22882	7.22882	7.22882	7.22882	7.22882	7.22882	7.22882	7.22882	7.22882	7.22882	7.22882	7.22882	7.22882	7.22882	7.22882	7.22882	7.22882	7.22882	7.22882	7.22882	7.22882	7.22882	7.22882	7.22882	7.22882	7.22882	7.22882	7.22882	7.22882	7.22882	7.22882	7.22882	7.22882	7.22882
N-linked	91	Man9 #2	1	N-linked	91	Man9 #2	7.22882	7.22882	7.22882	7.22882	7.22882	7.22882	7.22882	7.22882	7.22882	7.22882	7.55308	7.22882	7.22882	7.22882	7.22882	7.22882	7.22882	7.22882	7.22882	7.22882	7.22882	7.22882	7.22882	7.22882	7.69939	7.22882	7.22882	7.26915	7.22882	7.22882	7.22882	7.22882	7.22882	7.22882
Blood Group B	92	2'F-B type 2-Sp - 07	1	Blood Group B	92	2'F-B type 2-Sp - 07	7.22882	7.64774	7.22882	7.98325	7.48405	7.22882	10.5742	9.28338	8.19427	7.37668	10.8553	7.22882	7.71878	7.59207	9.39333	12.1383	8.01183	7.22882	7.76985	7.22882	8.53169	7.44268	7.61552	10.5826	9.50932	8.89015	8.12445	11.0659	7.3394	8.0294	8.27014	9.83825	11.9557	9.01183
z-control	93	HSA (recomb)	1	z-control	93	HSA (recomb)	7.31413	8.8212	9.14296	7.32556	8.05364	7.2675	8.6386	8.10427	7.22882	7.22882	9.1405	7.57302	7.90164	7.56126	7.38925	8.48151	9.46997	7.47382	8.79678	9.22399	7.36176	8.03984	7.22882	8.45053	8.75725	7.29682	7.22882	8.7686	8.24929	8.08087	7.59207	7.22882	9.18489	9.30951
Blood Group A	94	Globo A - 03	1	Blood Group A	94	Globo A - 03	7.22882	7.38136	7.22882	7.83125	7.62941	7.22882			8.08759	7.26915		8.06391	7.22882	7.22882	7.74879			7.22882	7.79472	7.22882	8.29068	8.69475	7.22882			8.20976	8.12941		8.96511	7.22882	7.96511	8.24027
N-linked	95	Man7D1 - 10	1	N-linked	95	Man7D1 - 10	7.22882	7.46868	7.22882	7.22882	7.22882	7.22882	7.22882	7.22882	7.22882	7.22882	7.22882	7.48406	7.22882	7.22882	7.22882	10.8978	8.01888	7.22882	7.34253	7.22882	7.22882	7.48405	7.22882	8.19426	7.22882	7.22882	7.22882	7.22882	7.38136	7.22882	7.22882	7.22882	10.4732	9.36315
glycolipid	96	GM2-Sp - 14	0	carb-Sia	96	CT/Sda-Sp - 05	9.46868	10.0918	9.51191	10.9683	9.05364	10.6242	11.0918	10.276	8.73814	8.88164	9.97065	10.2082	9.80292	8.24027	10.8328	8.43216	11.9178	9.89207	10.0579	9.68352	11.1427	10.2274	10.3016	11.0554	10.5372	9.42686	9.18165	10.1139	10.4014	9.49801	8.79267	10.3443	7.43509	11.7932
non-human	97	Cellotriose - 13	1	non-human	97	Cellotriose - 13	10.7397	11.6158	8.12941	8.51931	9.00295	11.4155	12.1849	12.5806	10.8897	9.82852	13.408	10.1289	11.9862	9.01006	11.351	13.9306	10.075	11.4341	12.007	11.0024	10.4028	9.13868	12.2057	12.4786	13.1347	12.423	10.4259	13.6376	11.6881	12.2276	9.74985	12.5162	14.1552	12.187
Blood Group H	98	BG-H4- 04	1	Blood Group H	98	BG-H4- 04	9.65001	8.52675	7.385	7.22882	8.11418	7.90164	8.25528	8.31954	7.22882	8.9796	7.90784	7.22882	7.90164	7.22882	7.63861	7.22882	8.66807	9.72957	8.81715	7.22882	7.22882	8.40279	7.97602	7.56821	8.69034	7.22882	8.93641	7.48952	7.22882	7.48406	7.40549	7.35063	7.22882	9.03289
Blood Group A	99	BG-A1- 05	1	Blood Group A	99	BG-A1- 05	7.22882	8.44268	7.22882	8.38379	8.40817	7.22882	9.69695	10.47	9.01536	7.9919	11.2387	9.14997	7.31094	8.39739	8.7231	13.8808	8.07072	7.22882	8.87661	7.22882	8.69695	10.4538	7.22882	9.67031	11.108	9.86883	9.03217	11.1433	9.73279	8.97421	8.86688	9.04676	13.914	8.8805
Blood Group H	100	BG-H3- 04	1	Blood Group H	100	BG-H3- 04	7.22882	7.22882	7.71024	7.22882	7.6386	7.22882	9.42818	8.20976	7.22882	7.22882	7.22882	7.22882	7.99404	7.22882	7.22882	7.22882	8.5634	7.22882	7.35062	7.23735	7.22882	8.05364	7.22882	8.66807	8.01182	7.23758	7.22882	7.22882	7.22882	8.14675	7.53416	7.38925	7.22882	8.47639
Blood Group B	101	BG-B (Dextra) - 13	1	Blood Group B	101	BG-B (Dextra) - 13	10.486	11.5446	13.6979	10.1747	10.6837	9.99671	11.1387	11.9539	9.32382	9.27521	14.2592	9.48788	13.2229	9.85608	10.4719	13.1993	10.573	11.2932	11.661	13.5395	10.3337	10.6903	10.787	10.9276	12.3281	9.70025	10.1189	14.2793	10.2213	13.1696	10.4802	11.4155	13.0965	12.2213
non-human-aGal	102	alphaGal- 08	1	non-human-aGal	102	alphaGal- 08	8.30518	9.91682	7.22882	7.22882	7.22882	7.22882	9.83924	9.23573	7.50932	7.22882	14.0255	9.15318	7.22882	7.66133	9.34783	13.9495	8.97421	9.97421	10.446	9.04927	8.39196	9.4661	9.53046	9.99671	9.82924	8.64546	7.89334	14.2279	10.3338	7.59207	8.47639	10.2067	13.7155	11.7522
carb-Glc	104	Maltopentaose - 11	1	carb-Glc	104	Maltopentaose - 11	7.22882	7.22882	7.22882	7.22882	7.22882	7.22882	7.22882	7.22882	7.22882	7.22882	7.22882	7.22882	7.22882	7.22882	7.22882	9.39197	7.22882	7.22882	7.22882	7.22882	7.22882	7.22882	7.22882	7.22882	7.25561	7.22882	7.22882	7.22882	7.22882	7.22882	7.22882	7.22882	7.22882	8.50179
Blood Group H	105	BG-H4- 15	1	Blood Group H	105	BG-H4- 15	13.8916	10.4974	10.5138	8.75936	8.05364	12.1216	11.7005	12.1604	8.00474	13.4014	11.0017	9.50179	11.0132	9.27604	9.16595	11.5739	9.25379	14.1395	10.5501	10.7197	9.44268	8.76566	12.2687	11.8232	12.441	8.05708	13.3939	11.0733	10.0707	11.0515	10.0493	9.1403	11.0968	10.3443
Blood Group B	106	Globo B - 05	1	Blood Group B	106	Globo B - 05	8.27603	8.08086	7.22882	8.60384	7.34253	7.22882	10.1492	9.0502	8.24629	7.22882	12.7608	7.86296	7.22882	7.59207	8.81108	11.8783	8.48151	9.64204	8.28484	7.77178	8.57062	7.90164	8.09428	10.3947	9.6466	8.69695	7.78126	12.7787	9.12567	7.22882	7.9206	9.18018	11.9534	10.63
carb-type 2	107	LacNAc (trimeric) - 08	1	carb-type 2	107	LacNAc (trimeric) - 08	10.9706	10.7952	12.7018	11.5246	11.3461	9.52303	11.8482	11.2943	12.2733	10.5673	12.5047	10.6585	11.1908	9.56581	10.9126	12.5696	10.6881	11.4209	10.7678	13.0313	11.5391	11.621	9.54397	11.9952	11.5375	12.2497	10.6021	12.7996	10.7456	11.1092	9.56822	11.0766	12.4767	11.3117
non-human	108	Forssman Di - 21	1	non-human	108	Forssman Di - 21	9.53292	11.963	9.3236	8.01182	10.1289	8.87078	12.2646	15.338	9.67367	8.91504	14.7087	9.32666	7.81918	9.00474	11.8815	15.6122	10.8644	10.2907	12.2879	10.6408	11.6742	12.1526	11.6653	12.723	15.7289	10.2327	11.0997	15.0193	10.4308	10.2709	9.92342	13.0835	16.0918	12.5173
peptide-TF	109	Ac-S-TF(Ser)-S-G - 16	1	peptide-TF	109	Ac-S-TF(Ser)-S-G - 16	10.6669	8.88243	7.22882	7.22882	7.22882	7.22882	9.38379	10.7875	7.22882	7.22882	13.9259	7.22882	7.22882	7.22882	8.49675	13.1049	7.81918	11.3106	9.15798	9.04534	8.63402	8.18489	7.76146	9.68923	11.5329	8.09762	7.45381	14.3514	9.9253	9.79575	7.53416	9.39739	13.2236	10.3387
Blood Group H	110	Globo H - 03	1	Blood Group H	110	Globo H - 03	7.22882	7.22882	7.22882	7.22882	7.22882		8.16276	8.58019	7.22882		10.1251	7.22882	7.22882	7.22882	7.22882	11.4387	8.59207	7.22882	7.36176	7.22882	7.22882	7.81107	7.40549	8.16912	8.33658	7.22882		10.2418	8.5634	7.22882	7.22882	7.22882	11.5351	8.67925
lewis	111	LeC-Sp - 06	1	lewis	111	LeC-Sp - 06	7.81918	7.86296	8.00005	8.37557	9.10923	7.22882	9.70353	11.2564	7.70572	7.22882	11.1817	7.22882	8.39197		10.6056	13.6395	8.8212	8.76985	8.16912	8.33437	8.97964	10.7641	8.67255	9.83825	11.5799	8.91494	7.22882	11.4056	7.60619	8.96145		11.5308	13.7144	9.24027
Blood Group B	112	Globo B - 12	1	Blood Group B	112	Globo B - 12	8.59206		7.22882	9.20048		7.22882	10.6742	10.2463	9.05879	7.22882	13.4635		7.22882		10.2448	13.1036	9.35202	10.0934		8.41981	9.57899		8.92998	10.6647	10.6415	9.43348	8.70693	13.7425		7.26751		11.3415	13.157	11.5415
carb-GalNAc	113	GalNAc-a - 04	1	carb-GalNAc	113	GalNAc-a - 04	8.89014		8.97548	7.23758		7.23758	11.1146	12.5984	8.65681	8.27521	11.4259		8.26124		9.47895	13.5023	10.0528	10.1644		8.77653	8.77194		8.42951	11.2508	13.0751	9.97602	8.23668	11.6211		8.80701		10.3994	13.6405	10.4466
carb-GalNAc	114	GalNAca1-6Galb - 04	1	carb-GalNAc	114	GalNAca1-6Galb - 04	7.97602		8.2018	7.2675		7.22882	10.6887	12.2858	8.51931	7.35631	12.5076		8.28191		9.92154	13.609	9.11254	8.94302		8.70859	7.89014		7.22882	10.7306	12.5401	9.9985	7.87279	12.629		9.08927		11.0429	13.5867	9.6466
Blood Group A	115	Adi - 04	1	Blood Group A	115	Adi - 04	8.30806	10.2485		7.22882	8.16276	7.22882	10.0554	11.8247	7.91305	7.22882	11.8952	8.56822	7.22882	7.22882	10.0277	12.8366	8.20049	9.36592	10.744	11.835		9.91399	7.22882	10.045	12.4424	9.21745	7.9919	12.2839	10.2515		7.41622	11.181	12.8211	9.68591
glycolipid	116	GA2di - 05	1	glycolipid	116	GA2di - 05	7.22882	9.04157	8.70859	7.22882	7.85903	7.22882	11.4085	10.3016	7.22882	7.41779	11.989	7.22882	8.42951	7.23758	9.19271	12.9066	8.0294	7.74879	9.18175	9.30838	8.08759	10.075	7.29359	11.4473	10.5718	7.44269	9.74134	12.0757	8.69695	8.46352	7.95779	9.78027	12.9044	9.33234
glycolipid	117	LNT - 05	1	glycolipid	117	LNT - 05	7.22882	7.22882	7.22882	7.22882	7.22882	7.22882	7.22882	7.47382	7.22882	7.22882	11.4558	7.22882	7.22882	7.22882	7.22882	7.22882	7.22882	7.22882	7.22882	7.22882	7.22882	7.76146	7.22882	7.22882	8.16912	7.22882	7.22882	11.4671	7.22882	7.22882	7.22882	7.22882	7.22882	7.22882
glycolipid	118	GA1 - 06	1	glycolipid	118	GA1 - 06	8.1786	9.65681	7.41373	7.23758	7.58257	7.22882	11.1731	11.0652	7.22882	7.22882	14.4463	7.22882	7.22882	7.93931	10.3366	12.5574	8.31954	8.64546	10.1675	11.5773	9.13056	9.97602	9.11254	11.4751	11.3206	7.45834	7.51191	14.5151	9.68481	10.5037	9.45574	11.3576	12.4829	10.3471
non-human	119	Forssman Di - 04	1	non-human	119	Forssman Di - 04	9.74666	11.7743	7.22882	7.22882	9.73921	7.22882	11.8169	13.9549	8.32808	7.22882	13.5939	8.62711	7.59679	7.90164	10.8945	14.4591	9.22357	10.8766	12.2403	9.35357	9.28776	12.0613	10.3562	12.1026	14.2957	9.28338	9.71272	13.8132	10.3858	9.57302	8.81716	11.879	14.5058	11.6779
peptide-Tn	120	Ac-S-Tn(Ser)-S-G - 04	1	peptide-Tn	120	Ac-S-Tn(Ser)-S-G - 04	7.2675	7.22882	7.22882	7.22882	7.22882	7.22882	9.01535	8.87661	7.22882	7.22882	8.2065	7.22882	7.67479	7.22882	7.22882	7.58522	8.92436	7.3394	7.22882	7.22882	7.22882	7.22882	7.22882	8.86687	9.88339	8.21592	7.22882	8.02686	7.22882	7.82322	7.22882	7.22882	7.22882	9.63861
peptide-Tn	121	Ac-Tn(Ser)Tn(Ser)Tn(Ser)-G - 03	1	peptide-Tn	121	Ac-Tn(Ser)Tn(Ser)Tn(Ser)-G - 03	13.1126	8.39739	10.2947	7.22882	7.22882	10.4986	12.0671	12.942	7.22882	13.6451	9.5429	7.22882	10.1731	10.5018	7.22882	12.7412	10.0605	13.2107	8.92436	9.9222	7.76146	7.37037	10.5112	12.2687	13.1777	8.31381	13.8258	9.79848	7.50207	10.1825	10.3756	7.22882	12.5218	10.4407
peptide-Tn	122	Ac-S-Tn(Thr)-S-G - 04	1	peptide-Tn	122	Ac-S-Tn(Thr)-S-G - 04	7.22882	7.39769	7.22882	7.22882	7.22882	7.22882	8.55128	8.25528	7.22882	7.22882	7.4385	7.22882	7.22882	7.22882	9.08927	7.22882	7.22882	7.22882	7.2675	7.22882	7.22882	7.22882	7.22882	8.39739	8.32239	7.22882	7.22882	7.22882	7.40848	7.22882	7.22882	8.65001	7.22882	7.71878
peptide-TF	123	Ac-S-TF(Ser)-S-G - 04	1	peptide-TF	123	Ac-S-TF(Ser)-S-G - 04	7.22882	7.22882	7.22882	7.22882	7.22882	7.22882	7.55856	7.72741	7.22882	7.22882	9.79926	7.22882	7.22882	7.22882	7.22882	11.0579	7.22882	7.36176	7.22882	7.22882	7.22882	7.22882	7.22882	7.32239	8.54641	7.22882	7.22882	10.3736	7.22882	7.22882	7.22882	7.22882	10.612	7.82322
glycolipid	124	GA2di - 37	1	glycolipid	124	GA2di - 37	10.0707	9.87564	10.8243	9.62826	10.0682	10.0493	10.8437	12.8159	8.92436	9.15273	13.298	9.19271	8.81716	9.45964	10.6242	14.0248	8.85707	10.9323	9.97148	10.8966	9.91399	12.0151	10.6415	10.9453	13.1155	10.177	11.1123	13.6866	10.0171	8.82724	10.222	11.6503	14.2337	9.59797
non-human	125	Forssman Di - 31	1	non-human	125	Forssman Di - 31	9.66919	11.83	9.80469	8.70572	10.3138	8.89014	12.1584	15.4414	9.70025	9.3029	14.8184	9.27604	7.98326	9.04503	11.7904	15.584	10.9126	10.287	12.1358	10.7242	11.9463	12.0176	11.6511	12.5391	15.7462	10.3001	11.4306	15.1272	10.3478	10.0364	10.0118	13.1039	16.1269	12.7842
peptide-Tn	126	Ac-S-Tn(Ser)-S-G - 33	1	peptide-Tn	126	Ac-S-Tn(Ser)-S-G - 33	10.4557	10.6038	7.46562	8.58732	7.74879	8.14675	11.886	14.0351	9.92342	7.66657	12.6717	7.89015	8.6837	7.2936	10.9007	14.2444	10.7483	11.2459	11.2616	8.14663	10.4182	9.80496	9.05364	12.2094	14.3299	11.0437	9.45578	12.9956	10.4196	9.861	8.51433	11.1825	14.3488	12.1265
peptide-Tn	127	Ac-Tn(Ser)Tn(Ser)Tn(Ser)-G - 27	1	peptide-Tn	127	Ac-Tn(Ser)Tn(Ser)Tn(Ser)-G - 27	13.6534	11.5694	11.0017	9.73814	8.87078	11.7277	12.8825	14.3256	10.2044	14.2553	12.6288	9.20049	10.9628	11.4129	10.6097	14.7993	10.8187	13.9378	11.6653	10.929	11.1358	10.5018	11.6317	13.2632	14.4424	10.9361	14.227	12.9542	11.3865	11.36	11.2823	11.498	15.2651	11.9208
peptide-TF	128	Ac-S-TF(Ser)-S-G - 28	1	peptide-TF	128	Ac-S-TF(Ser)-S-G - 28	11.1134	9.37694	8.66145	7.9651	7.22882	7.39769	9.70572	11.4315	7.38925	7.97823	14.4179	7.76146	7.47895	7.22882	8.69034	13.3948	8.49422	11.698	9.57541	10.0189	9.78027	7.9651	8.77194	10.1966	11.9744	8.76566	9.19117	14.7285	10.3037	10.1265	8.12403	9.70681	13.8443	10.7952
non-human	129	Chitotriose - 20	1	non-human	129	Chitotriose - 20	11.5106	11.8417	12.2468	13.8942	10.7317	11.0545	14.1042	12.8939	10.5087	12.6287	14.5	11.0821	11.7459	9.5778	11.4348	11.7823	12.4102	12.1898	11.9801	12.1497	13.9041	10.729	11.7477	14.4396	13.6113	11.2583	12.7615	14.5732	11.6094	12.092	9.62133	12.1405	11.9769	13.3525
carb-Fuc	130	Fuc-a - 04	1	carb-Fuc	130	Fuc-a - 04	7.22882	11.3618	7.70693	7.22882	7.59206	7.22882	10.3541	9.38379	7.33375	7.22882	12.5959	7.22882	7.99404	7.90926	9.11254	12.1855	8.62942	7.33689	11.8484	7.74296	7.24962	8.03636	7.30518	10.3359	10.677	8.61552	7.72342	12.7474	7.26751	8.59914	9.06562	10.1755	12.1937	10.7258
non-human	131	Fuc-b - 04	1	non-human	131	Fuc-b - 04	7.22882	8.62711	7.22882	7.22882	7.23758	7.22882	8.8212	8.05707	7.22882	7.22882	8.14907	7.22882	7.71878	7.31413	7.22882	9.29795	8.09762	7.67479	8.90545	7.22882	7.22882	7.23758	7.22882	7.82321	9.02414	7.60619	7.22882	8.16122	7.28517	7.76146	7.22882	7.51931	9.25379	8.39468
carb-GlcNAc	132	GlcNAca1-4Galb - 03	1	carb-GlcNAc	132	GlcNAca1-4Galb - 03	7.22882	7.98685	7.6425	7.22882	7.49421	7.22882	9.08086	9.15798	7.22882	7.22882	10.6696	7.22882	7.92811	7.22882	8.38379	10.8546	8.67925	7.83125	8.34221	7.48509	7.22882	7.92811	7.22882	8.81715	10.0682	7.29682	7.35568	10.7824	8.16277	8.11419	7.26751	9.14675	10.9149	9.60149
carb-type 1+2	133	LNH - 13	1	carb-type 1+2	133	LNH - 13	7.22882	7.62941	7.22882	7.22882	7.22882	7.22882	8.70134	9.25826	7.22882	7.22882	13.0563	7.22882	7.22882	7.22882	7.22882	10.5323	7.22882	7.22882	8.40549	7.22882	7.22882	7.79061	7.22882	8.11418	9.98955	7.22882	7.22882	13.0952	7.22882	7.22882	7.22882	7.22882	9.70572	7.95042
carb-type 2	134	LNnH - 11	1	carb-type 2	134	LNnH - 11	7.22882	7.22882	7.22882	7.22882	7.22882	7.22882	7.22882	8.42951	7.22882	7.22882	7.385	7.22882	7.22882	7.22882	8.53169	11.4496	7.22882	7.22882	7.22882	7.22882	7.22882	7.22882	7.22882	7.22882	9.12567	7.22882	7.22882	8.0994	7.22882	7.22882	7.22882	7.87468	10.8551	7.22882
glycolipid	135	LNnT - 04	1	glycolipid	135	LNnT - 04	7.22882	7.22882	7.22882	7.22882	7.22882	7.22882	7.30838	7.22882	7.22882	7.22882	7.51949	7.22882	7.22882	7.22882	7.31094	10.045	7.5121	7.22882	7.22882	7.22882	7.22882	7.22882	7.22882	7.2675	7.64571	7.22882	7.22882	7.45776	7.22882	7.22882	7.22882	7.22882	10.7525	9.1224
carb-type 1	136	pLNH - 07	1	carb-type 1	136	pLNH - 07	7.22882	7.22882	7.22882	7.22882	7.22882	7.22882			7.22882	7.22882		7.22882	7.22882	7.22882	7.22882			7.22882	7.22882	7.22882	7.22882	7.22882	7.22882			7.22882	7.22882		7.22882	7.32556	7.22882	7.22882
Blood Group H	137	BG-H1- 06	1	Blood Group H	137	BG-H1- 06	7.22882	8.04676	7.22882	7.22882	7.22882	7.22882			7.22882	7.22882	11.0145	8.13706	7.22882	7.22882	7.22882			7.22882	8.1403	7.22882	7.22882	7.37037	7.22882			7.22882	7.22882	11.0845	7.22882	7.22882	7.23758	7.22882
Blood Group H	138	BG-H2- 06	1	Blood Group H	138	BG-H2- 06	7.22882	7.22882	7.22882	7.22882	7.22882	7.22882			7.22882	7.22882	7.34356	7.22882	7.22882	7.22882	7.22882			7.22882	7.22882	7.22882	7.22882	7.22882	7.22882			7.22882	7.22882	8.16606	7.22882	7.22882	7.22882	7.22882
Blood Group H	139	BG-H2- 12	1	Blood Group H	139	BG-H2- 12	7.22882	8.02939	7.22882	7.2675	7.22882	7.22882			7.29682	7.22882	9.62593	7.58257	8.36731	7.22882	7.69695			7.22882	8.16912	7.22882	7.9651	7.22882	7.65228			8.01183	7.35631		7.63861	8.23422	7.22882	7.75303
Blood Group H	140	BG-H3- 14	1	Blood Group H	140	BG-H3- 14	10.6097	8.46868	9.57959	8.30806	7.48405	9.96236	10.7993	10.1572	9.09762	10.4622	10.6069	8.07411	9.41622	8.39739	9.77819	10.7306	8.93745	11.0652	8.70572	10.1649	9.14191	8.51432	10.5962	10.9016	11.0167	9.83825	10.7506	11.3076	10.3756	9.96967	8.80701	10.1411	10.894	10.4361
N-linked	141	NGA2B - 05	1	N-linked	141	NGA2B - 05	7.22882	7.22882	7.22882	7.22882	7.22882	7.22882	7.22882	7.22882	7.22882	7.22882	7.22882	7.22882	7.22882	7.22882	7.22882	7.22882	7.22882	7.22882	7.22882	7.22882	7.22882	7.22882	7.22882	7.22882	7.58521	7.22882	7.22882	7.3264	7.22882	7.22882	7.22882	7.22882	7.22882	7.63861
peptide-Tn	142	Ac-S-Tn(Thr)-A-G - 08	1	peptide-Tn	142	Ac-S-Tn(Thr)-A-G - 08	7.22882	8.38379	7.73322	9.87564	7.22882	7.55856	9.12239	9.20203	7.22882	8.00545	7.87869	7.51931	8.2994	7.22882	9.81615	8.80497	9.04676	7.23758	8.62941	7.93074	10.0834	7.25561	7.49421	9.41621	10.0682	7.90164	8.22514	8.64076	8.44531	8.37007	7.22882	9.60149	8.45574	10.0605
peptide-Tn	143	Ac-S-Tn(Thr)-A-G - 22	1	peptide-Tn	143	Ac-S-Tn(Thr)-A-G - 22	9.78338	10.7839	12.092	12.0645	9.54152	10.0775	11.8686	12.2359	11.2071	11.6129	10.7805	10.3073	11.8103	9.23573	11.3967	13.0749	12.4147	10.4446	11.025	12.0214	12.4009	9.63172	9.85903	12.1564	12.4942	11.4828	11.6145	11.4051	11.0263	11.7263	9.43612	11.1731	13.2412	12.8401
N-linked	144	NGA2 - 07	1	N-linked	144	NGA2 - 07	7.22882	7.77634	7.22882	7.22882	8.04176	7.22882	9.37144	8.89973	7.22882	7.22882	7.75584	7.50932	7.22882	7.22882	7.22882	10.2694	8.09762	7.22882	7.78464	7.22882	7.22882	7.82321	7.22882	9.40414	9.3742	7.22882	7.22882	7.22882	7.60879	7.22882	7.22882	7.22882	10.0707	9.45444
peptide-Tn	145	Ac-V-Tn(Thr)-S-G - 08	1	peptide-Tn	145	Ac-V-Tn(Thr)-S-G - 08	10.3687	7.35373	8.85943	9.35481	8.25528	8.45574	10.3323	8.40279	8.75514	9.04666	9.79692	8.20359	10.0707	7.31413	10.025	10.8156		10.6311	7.57302	9.00545	9.57302	8.73814	8.4815	9.80802	10.1556	9.63172	9.27968	9.84669	8.84124	10.3513	7.34253	9.69365	10.7719	9.93279
peptide-Tn	146	Ac-V-Tn(Thr)-S-G - 19	1	peptide-Tn	146	Ac-V-Tn(Thr)-S-G - 19	11.2683	8.52675	10.1319	10.1715	9.36592	9.49548	11.3106	10.3735	10.2834	10.7658	11.4575	9.21745	11.7831	8.14675	10.7467	12.0285	10.4215	11.642	8.91871	10.1387	10.703	9.63172	9.45574	11.2786	11.0955	11.1105	10.5787	11.5291	9.62711	11.8976	8.04676	10.5802	11.8563	11.5184
peptide-Tn	147	Ac-A-Tn(Thr)-S-G - 05	1	peptide-Tn	147	Ac-A-Tn(Thr)-S-G - 05	7.22882	7.22882	7.57868	7.22882	7.22882	7.22882	9.94673	7.2793	7.22882	7.22882	8.17088	7.25561	8.39197	7.22882	9.83625	9.70791	7.62017	7.22882	7.25561	7.48509	8.03984	7.40549	7.22882	9.54885	8.54397	8.27604	7.22882	7.91647	8.24629	8.51433	7.22882	9.42421	10.493	8.38925
peptide-Tn	148	Ac-A-Tn(Thr)-S-G - 08	1	peptide-Tn	148	Ac-A-Tn(Thr)-S-G - 08	7.23758	7.34253	8.77968	8.66807	7.90925	7.60618	11.2167	9.03288	9.00651	8.37251	9.44886	9.00296	10.7625	7.22882	10.3352	10.4387	9.09094	7.94673	7.94673	8.4928	9.51682	8.05707	7.31413	10.7068	10.0056	9.96237	8.3472	9.60383	9.80904	10.8882	7.22882	9.86296	10.5311	10.333
peptide-Tn	149	Ac-A-Tn(Thr)-S-G - 23	1	peptide-Tn	149	Ac-A-Tn(Thr)-S-G - 23	9.8131	9.60852	11.3917	10.3872	9.69144	9.71226	12.0802	11.2459	11.7759	10.8338	11.7558	10.4911	12.3378	9.69805	11.3628	12.6346	10.8392	10.3804	10.2259	11.2813	11.1884	9.78545	9.45963	11.8983	11.8237	12.149	10.7714	11.9791	11.2687	12.3012	9.67032	10.9375	12.6183	11.7306
N-linked	150	NA3 - 05	1	N-linked	150	NA3 - 05	7.22882		7.22882	7.22882		7.22882	7.22882	7.22882	7.22882	7.22882	7.22882	7.22882	7.22882		7.22882	7.22882	7.22882	7.22882		7.22882	7.22882		7.22882	7.22882	7.61552	7.22882	7.22882	7.22882		7.22882		7.22882	7.22882	7.22882
peptide-Tn	151	Ac-S-Tn(Thr)-G-G - 07	1	peptide-Tn	151	Ac-S-Tn(Thr)-G-G - 07	7.22882		7.22882	7.22882		7.22882	9.48405	8.24629	7.22882	7.82775	9.32468		8.14675		9.45314	11.5295	8.04676	7.22882		7.22882	7.22882		7.22882	9.17229	9.3408	8.03637	8.04796	9.28079		8.37832		8.97421	11.2459	9.42819
peptide-Tn	152	Ac-S-Tn(Thr)-G-G - 19	1	peptide-Tn	152	Ac-S-Tn(Thr)-G-G - 19	8.66358	10.6357	10.3567	10.3302	8.51432	8.59914	11.7922	11.4335	9.34783	10.2886	11.2473	9.03289	11.0515	8.53907	10.5712	14.7036	11.3084	9.40549	11.0968	10.4349	10.7177	8.74879	8.73814	11.5096	12.0648	10.3088	10.4558	11.5176	10.3548	11.0997	8.69034	10.5112	14.5357	12.3224
N-linked	153	NA2 - 08	1	N-linked	153	NA2 - 08	7.22882	7.22882	7.22882	7.22882	7.22882	7.22882	7.2675	7.22882	7.22882	7.22882	7.22882	7.22882	7.22882	7.22882	7.22882	9.71335	7.58257	7.22882	7.22882	7.22882	7.22882	7.22882	7.22882	7.22882	7.22882	7.22882	7.22882	7.22882	7.22882	7.22882	7.22882	7.22882	8.69915	8.62249
peptide-Tn	154	Ac-T-Tn(Thr)-P-G - 08	1	peptide-Tn	154	Ac-T-Tn(Thr)-P-G - 08	8.27603	9.03288	7.82775	8.35062	7.22882	7.22882	9.75408	8.41086	7.59207	9.27745	9.90423	7.43216	7.70572	7.22882	10.8507	11.8654	7.93931	8.92436	9.16594	8.10947	8.94302	9.15798	7.22882	9.69254	9.26717	9.08423	9.87501	10.67	8.47126	7.49422	7.23758	11.3174	11.7973	9.35342
peptide-Tn	155	Ac-T-Tn(Thr)-P-G - 21	1	peptide-Tn	155	Ac-T-Tn(Thr)-P-G - 21	9.81614	10.6021	9.90206	9.74879	8.53415	7.98325	11.2889	10.9078	9.77299	10.3376	11.7389	8.90164	10.1833	8.38925	11.7109	13.7459	10.0101	10.7312	10.929	10.293	10.3288	10.3281	8.52675	11.4265	11.2293	10.5706	10.8609	12.2633	9.5634	10.2236	8.61086	12.1308	13.8791	11.2406
peptide-Tn	156	Ac-S-Tn(Thr)-S-G HSA-23	1	peptide-Tn	156	Ac-S-Tn(Thr)-S-G HSA-23	8.32808	9.71661	10.1	9.50681	7.50932	8.38924	11.4265	11.2712	9.59679	8.9796	10.7486	9.4001	11.1244	8.13706	10.4828	11.6726	10.0127	9.22814	10.0859	10.2481	10.3195	8.1786	8.21591	11.5252	11.9891	10.5796	9.12941	11.3741	10.4993	11.0947	8.18489	10.4751	11.9444	11.1371
peptide-Tn	157	Ac-S-Tn(Thr)-S-G HSA-04	1	peptide-Tn	157	Ac-S-Tn(Thr)-S-G HSA-04	7.23758	8.15638	8.33007	7.22882	7.22882	7.22882	8.69695	8.02239	7.22882	7.22882	8.21818	7.22882	7.4245	7.22882	8.84323	7.22882	7.77403	7.22882	8.43479	8.04534	7.55856	7.22882	7.22882	8.38106	8.99045	7.76146	7.22882	8.37877	8.27014	8.17229	7.22882	8.34221	7.22882	8.86688
peptide-TF	158	Ac-TF(Ser)-G - 04	1	peptide-TF	158	Ac-TF(Ser)-G - 04	10.0101	7.22882	8.304	7.45314	7.22882	7.22882	9.50305	8.70572	7.22882	10.4841	10.6136	7.22882	7.2936	7.22882	7.22882	11.7258	7.45834	10.3408	7.22882	9.06488	8.37006	7.22882	7.22882	9.78751	9.60032	7.22882	10.5855	10.9984	7.67479	8.79678	7.22882	7.36177	11.7596	9.47383
peptide-TF	159	Ac-TF(Ser)-G - 24	1	peptide-TF	159	Ac-TF(Ser)-G - 24	12.963	9.49548	10.5209	9.34922	7.32239	10.4751	11.2731	12.2985	7.78234	12.6284	14.2802	7.76146	9.99672	9.63975	8.86688	13.7974	8.89015	13.2615	9.8212	11.7417	10.3337	8.82724	10.8452	11.5335	12.792	8.88629	12.7738	14.6417	10.0682	10.8197	10.0562	9.84323	13.8243	11.279
peptide-Tn	160	Ac-T-Tn(Thr)-P-G - 04	1	peptide-Tn	160	Ac-T-Tn(Thr)-P-G - 04	7.32239	8.11089	7.8639	7.61552	7.37832	7.22882	9.52675	8.06391	7.22882	8.45973	8.78441	7.22882	7.80292	7.22882	9.91115	11.0884	8.94303	7.82321	8.5634	7.78126	8.14675	8.24629	7.22882	9.25528	8.31381	8.39739	8.99327	9.19472	7.88243	8.00118	7.22882	10.3001	11.0851	10.1849
peptide-Tn	161	Ac-S-Tn(Thr)-G-G - 03	1	peptide-Tn	161	Ac-S-Tn(Thr)-G-G - 03	7.22882	7.46868	7.54197	7.22882	7.29682	7.22882	9.10758	7.53689	7.22882	7.69025	8.21818	7.22882	7.48689	7.22882	8.23422	10.6144	8.33375	7.22882	7.97602	7.59669	7.22882	7.22882	7.22882	8.31381	8.71226	7.66133	7.79068	8.40966	7.22882	7.80292	7.22882	7.6837	10.6208	9.31094
peptide-Tn	162	Ac-V-Tn(Thr)-S-G - 04	1	peptide-Tn	162	Ac-V-Tn(Thr)-S-G - 04	7.78234	7.22882	7.31274	7.43509	7.4245	7.34253	9.53661	7.71877	7.22882	7.22882	8.54197	7.22882	7.72742	7.22882	9.58376	9.11583	7.85115	8.13706	7.35062	7.48509	7.47895	7.88243	7.32556	9.01535	8.83325	7.6837	7.22882	8.25494	7.95779	7.81513	7.22882	9.07072	7.81108	8.87078
peptide-Tn	163	Ac-S-Tn(Thr)-A-G - 04	1	peptide-Tn	163	Ac-S-Tn(Thr)-A-G - 04	7.22882	7.49927	7.66657	9.26569	7.2675	7.22882	9.19271	8.51432	7.22882	7.28256	8.04534	7.22882	8.10427	7.22882	9.20049	7.695	8.62711	7.23758	7.77402	7.46562	9.45314	7.22882	7.22882	8.58019	10.0476	7.86296	7.22882	8.293	7.26751	8.25528	7.22882	9.11748	7.85115	9.61785
glycolipid	164	GA2di (accurate) - 28	1	glycolipid	164	GA2di (accurate) - 28	9.47895	9.71877	9.31818	9.59678	9.51931	10.0528	10.8531	12.2222	8.24027	9.37773	13.1306	8.48151	7.22882	9.71878	10.096	13.2105	8.76985	10.5409	9.81817	10.6377	9.84422	11.4272	10.5501	10.7657	12.6132	10.1043	10.6034	13.3539	10.2716	7.71878	10.2738	10.7567	13.313	10.4262
N-linked	165	NGA3B - 06	1	N-linked	165	NGA3B - 06	7.22882	7.22882	7.22882	12.3793	7.22882	7.22882	7.74265	7.22882	7.22882	7.22882	8.68184	7.22882	7.22882	7.22882	7.64571	9.55493	7.22882	7.22882	7.22882	7.22882	12.3668	7.22882	7.22882	7.54397	7.78464	7.22882	7.22882	8.5823	7.22882	7.22882	7.22882	7.22882	9.41488	7.98326
N-linked	166	NGA3 - 01	1	N-linked	166	NGA3 - 01	7.22882	7.22882	7.22882	7.22882	7.22882	7.22882	7.25561	7.23758	7.22882	7.22882	7.22882	7.22882	7.22882	7.22882	7.22882	7.22882	7.22882	7.22882	7.22882	7.22882	7.22882	7.49927	7.22882	7.22882	7.56821	7.22882	7.22882	7.22882	7.22882	7.22882	7.22882	7.22882	7.22882	7.26751
N-linked	167	NGA4 - 06	1	N-linked	167	NGA4 - 06	7.22882	7.22882	7.22882	12.0478	7.22882	7.22882	7.22882	7.22882	7.22882	7.22882	7.22882	7.22882	7.22882	7.22882	7.22882	7.22882	7.22882	7.22882	7.22882	7.22882	11.7764	7.22882	7.22882	7.22882	7.28517	7.22882	7.22882	7.22882	7.22882	7.22882	7.22882	7.22882	7.22882	7.57302
N-linked	168	NGA4(B)2 - 04	1	N-linked	168	NGA4(B)2 - 04	7.22882	7.22882	7.22882	7.22882	7.22882	7.22882	7.22882	7.32556	7.22882	7.22882	7.63205	7.22882	7.22882	7.22882	7.22882	12.3761	7.22882	7.22882	7.22882	7.22882	7.22882	7.22882	7.22882	7.22882	8.5634	7.22882	7.22882	7.49665	7.22882	7.37037	7.22882	7.22882	12.2423	7.87856
N-linked	169	NGA5B - 02	1	N-linked	169	NGA5B - 02	7.22882	7.22882	7.22882	7.22882	7.22882	7.22882	7.22882	7.53689	7.22882	7.22882	7.22882	7.22882	7.22882	7.22882	7.22882	10.0154	7.22882	7.22882	7.22882	7.22882	7.22882	7.22882	7.22882	7.22882	8.41086	7.22882	7.22882	7.22882	7.22882	7.23758	7.22882	7.22882	9.81311	7.35373
N-linked	170	NA4 - 05	1	N-linked	170	NA4 - 05	7.22882	7.22882	7.22882	7.22882	7.22882	7.22882	7.22882	7.22882	7.22882	7.22882	7.34356	7.22882	7.22882	7.22882	7.22882	8.93186	7.22882	7.22882	7.29682	7.22882	7.22882	7.22882	7.22882	7.22882	7.22882	7.36485	7.22882	7.22882	7.58522	7.22882	7.22882	7.22882	10.7123	7.75725
peptide-Tn	171	Ac-P-Tn(Thr)-T-G - 05	1	peptide-Tn	171	Ac-P-Tn(Thr)-T-G - 05	7.68369	7.58257	9.79537	8.59914	8.23421	7.58257	10.3052	8.96145	8.38925	8.90928	8.46758	7.78234	9.76671	7.22882	10.7068	8.14675	8.74028	8.29068	7.56821	10.2424	9.41354	8.8131	8.32808	10.477	9.88533	9.22357	8.79692	8.78755	8.61552	9.56702	7.29682	11.1072	7.51931	9.55615
peptide-Tn	172	Ac-P-Tn(Thr)-T-G - 08	1	peptide-Tn	172	Ac-P-Tn(Thr)-T-G - 08	9.61668	9.04676	11.6292	10.0145	9.40414	9.15798	11.3517	10.8781	9.88533	10.4239	10.1564	9.76671	11.303	8.82724	11.2738	11.3625	10.536	9.84422	9.36176	11.7092	10.5861	10.0364	9.30518	11.5227	11.3852	10.5592	10.4923	10.7201	10.2523	11.2121	8.87662	11.7253	11.2885	10.8373
peptide-Tn	173	Ac-P-Tn(Thr)-T-G - 22	1	peptide-Tn	173	Ac-P-Tn(Thr)-T-G - 22	11.3131	11.0228	12.9728	11.4489	11.1167	11.1134	12.4417	12.3236	11.9612	12.1614	11.7858	11.3433	12.7417	10.646	12.4424	13.2712	12.1917	11.5488	11.3309	13.0909	12.0224	11.244	11.1216	12.7464	12.6021	12.1279	12.1649	12.3862	11.9012	12.6493	10.6698	12.5687	13.284	12.5747
peptide-Tn	174	Ac-Tn(Thr)-Tn(Thr)-Tn(Thr)-G - 05	1	peptide-Tn	174	Ac-Tn(Thr)-Tn(Thr)-Tn(Thr)-G - 05	7.40549	9.36868	8.07905	7.22882	7.58257	7.22882	10.7445	9.71335	7.22882	7.62154	9.84292	7.50932	8.15318	7.59207	10.1572	10.4355	9.11748	8.15318	9.78545	8.48895	8.16276	9.81614	7.67479	11.0631	9.97421	7.89015	9.21702	10.5152	9.06221	8.59914	8.45054	10.5118	9.89015	10.8901
peptide-Tn	175	Ac-Tn(Thr)-Tn(Thr)-Tn(Thr)-G - 08	1	peptide-Tn	175	Ac-Tn(Thr)-Tn(Thr)-Tn(Thr)-G - 08	8.86687	10.2635	10.5572	8.807	8.79678	7.90925	11.5372	10.4322	7.48406	9.60828	11.0262	8.97602	9.736	8.65681	11.1431	11.1576	9.58257	9.32666	10.4308	10.6355	9.64546	10.4374	9.01888	12.037	10.7285	9.43612	10.3387	11.6078	9.98055	10.1786	9.12893	11.6967	11.1544	10.9931
peptide-Tn	176	Ac-Tn(Thr)-Tn(Thr)-Tn(Thr)-G - 20	1	peptide-Tn	176	Ac-Tn(Thr)-Tn(Thr)-Tn(Thr)-G - 20	9.63172	10.9393	11.3491	9.92624	9.67143	9.4661	12.3236	10.7488	10.0145	11.3546	12.0312	9.66583	11.0673	9.38652	11.5991	10.8935	9.46997	9.84123	11.162	11.3917	10.8536	10.9453	9.92811	12.6176	10.9833	10.5372	11.8533	12.477	10.4706	11.158	9.78752	12.254	11.1821	10.7349
peptide-Tn	177	Ac-S-Tn(Thr)-Tn(Thr)-G - 05	1	peptide-Tn	177	Ac-S-Tn(Thr)-Tn(Thr)-G - 05	7.2675	7.22882	7.22882	7.22882	7.22882	7.22882	10.0622	9.48914	7.32556	7.74619	9.21235	7.31413	8.24629	7.22882	9.37557	10.1596	7.22882	7.92811	7.22882	7.22882	7.55856	7.22882	7.22882	10.0101	10.1532	8.26124	7.73322	9.23323	8.05708	8.91494	7.22882	9.12567	9.77299	8.35621
peptide-Tn	178	Ac-S-Tn(Thr)-Tn(Thr)-G - 09	1	peptide-Tn	178	Ac-S-Tn(Thr)-Tn(Thr)-G - 09	7.67479	7.22882	7.5043	7.68369	7.3394	7.22882	10.6714	11.2485	8.35621	9.24241	10.3876	8.20359	9.22357	7.25561	10.0277	11.3482	8.05365	8.45574	7.6386	7.79692	8.73386	8.16276	7.2675	10.7792	11.5649	9.81412	9.04534	10.3578	9.62365	9.51557	7.78234	9.85608	11.1134	9.31668
peptide-Tn	179	Ac-S-Tn(Thr)-Tn(Thr)-G - 22	1	peptide-Tn	179	Ac-S-Tn(Thr)-Tn(Thr)-G - 22	8.54397	8.64546	9.44886	9.8737	8.32239	8.99761	11.4242	12.8392	10.2121	10.2758	11.8376	9.49168	10.922	8.54397	11.0459	13.0662	9.65228	9.55128	9.37969	9.28524	10.316	8.95594	9.0622	11.5986	13.0013	10.9486	10.1612	11.878	10.4557	10.9173	8.76985	11.0716	12.9565	10.8373
non-human-aGal	180	Gala3-type1 - 09	1	non-human-aGal	180	Gala3-type1 - 09	7.22882	9.9206	7.22882	7.22882	7.22882	7.22882	9.91871	10.0162	7.22882	7.22882	13.1261	8.50682	7.22882	7.22882	9.78752	13.7858	9.07918	8.14675	10.3769	8.21352	7.31413	9.24328	8.1786	10.1786	10.1588	8.66133	7.76542	13.381	9.31238	8.20976	8.05365	10.8512	13.7832	11.3752
Blood Group H	181	2'FucLac (BG-H6) - 07	1	Blood Group H	181	2'FucLac (BG-H6) - 07	7.22882	9.62595	8.95049	7.22882	9.26272	7.22882	8.28484	10.1982	7.22882	7.22882	8.40966	7.22882	8.59914	9.17703	7.34253	11.6443	9.51931	7.22882	9.65568	9.61005	7.22882	9.93745	7.22882	7.99045	10.1651	8.45574	7.22882	7.97272	7.67479	8.62249	9.93466	7.4245	11.098	10.6591
peptide-Tn	182	Ac-S-Tn(Thr)-V-G - 04	1	peptide-Tn	182	Ac-S-Tn(Thr)-V-G - 04	7.22882	7.31413	7.22882	7.22882	7.22882	7.22882	7.95778	8.0259	7.22882	7.22882	7.59669	7.22882	8.37557	7.22882	9.29795	7.22882	7.22882	7.22882	7.60618	7.22882	7.22882	7.22882	7.22882	8.06391	8.15318	7.23758	7.22882	7.22882	7.59207	8.58019	7.22882	9.11419	7.22882	7.53416
peptide-Tn	183	Ac-S-Tn(Thr)-V-G - 22	1	peptide-Tn	183	Ac-S-Tn(Thr)-V-G - 22	7.22882	9.04157	8.3472	7.22882	7.22882	7.55856	10.0407	10.235	7.48406	8.09687	9.92362	8.03637	10.396	7.22882	9.67144	8.72094	8.54641	7.22882	9.11089	8.48122	7.69695	7.50932	7.93931	9.83924	10.4249	8.6837	8.18998	9.96304	8.92999	10.3583	7.22882	9.8212	8.09762	9.4866
peptide-Tn	184	Ac-G-V-Tn(Thr)-S-A-G - 04	1	peptide-Tn	184	Ac-G-V-Tn(Thr)-S-A-G - 04	8.2994	7.22882	7.41373	8.12076	7.22882	7.43509	12.1144	7.22882	7.22882	8.02686	14.1862	7.55857	9.62942	7.22882	10.6876	11.8952	8.5634	8.67255	7.22882	7.36894	10.5712	7.22882	9.26865	12.463	8.31381	8.50179	8.80004	14.3174	8.36454	9.89686	7.22882	11.2243	11.6155	10.9173
peptide-Tn	185	Ac-G-V-Tn(Thr)-S-A-G - 21	1	peptide-Tn	185	Ac-G-V-Tn(Thr)-S-A-G - 21	11.1786	7.94673	9.51096	9.86883	7.22882	9.24026	12.9735	9.61785	8.98506	10.1411	14.6016	9.13056	11.9458	8.25528	11.6152	13.1312	10.5802	11.344	8.3562	9.80934	11.4948	7.22882	10.1754	13.3597	10.4427	9.28338	10.3127	14.8465	10.0468	11.91	8.12076	12.2001	13.0339	12.0173
peptide-TF	186	GTSSA-TF(Ser)-TGHATPLPVTD	1	peptide-TF	186	GTSSA-TF(Ser)-TGHATPLPVTD	7.78234	7.22882	8.90351	7.32556	7.39769	7.22882	8.49421	8.15318	7.76985	7.22882	8.8247	7.22882	7.90926	7.22882	7.22882	7.22882	8.46352	7.78234	7.43215	8.8831	7.99403	7.74028	7.22882	8.07749	9.34502	8.31381	7.22882	9.2952	7.3394	8.24027	7.22882	7.22882	7.22882	9.3742
peptide-TF	187	GTSSAS-TF(Thr)-GHATPLPVTD	1	peptide-TF	187	GTSSAS-TF(Thr)-GHATPLPVTD	8.27898	7.29682	9.67083	7.22882	7.72741	7.54397	8.16276	8.73386	7.22882	7.22882	7.33501	7.22882	7.66133	7.22882	7.22882	7.22882	7.70572	8.46352	7.22882	9.82087	7.22882	7.69254	7.31413	7.25561	8.62248	7.55857	7.22882	7.33501	7.61552	8.32808	7.22882	7.22882	7.22882	8.42951
peptide-TF	188	GTSSASTGHA-TF(Thr)-PLPVTD	1	peptide-TF	188	GTSSASTGHA-TF(Thr)-PLPVTD	8.98505	8.13706	9.94557	8.75936	8.28484	7.35373	10.619	10.1435	9.6466	7.41373	8.7686	8.1786	10.0294	7.81108	8.37007	8.91872	9.3023	9.10427	8.53907	9.88384	9.49801	8.27898	7.22882	10.0639	11.0648	10.0233	7.65973	9.1888	8.74879	10.1001	7.74028	7.24629	9.02765	10.2274
peptide-TF	189	GTSSA-TF(Ser)-TF(Thr)-GHATPLPVTD	1	peptide-TF	189	GTSSA-TF(Ser)-TF(Thr)-GHATPLPVTD	11.3739	8.88243	13.0206	9.34782	9.04503	10.4815	10.7397	10.4328	10.605	9.79926	10.0778	9.95319	12.0777	7.84323	9.53784	11.0281	10.7672	11.3998	8.807	12.9575	9.69475	8.92436	10.3316	10.582	11.0821	10.6809	9.99734	10.4414	10.3408	11.8727	7.736	9.04157	10.4348	11.3659
peptide	190	GTSSASTGHATPLPVTD	1	peptide	190	GTSSASTGHATPLPVTD	8.88049	7.28517	11.4887	7.22882	7.79883	9.12567	8.86687	8.48914		7.81857	8.45381	7.22882	10.7317	7.22882	7.95779			8.88436	7.23758	11.3935	8.14675	7.71877	8.62248	8.25528	9.30806	8.0294	8.03481	8.46953	8.83125	11.066	7.22882	7.25561
z-control	191	PEG-linker - 06	1	z-control	191	PEG-linker - 06	7.67479	7.22882	7.96996	7.22882	7.22882	7.22882				7.22882	8.07391	7.22882	7.22882	7.22882	7.22882			7.22882	7.22882	7.63902	7.22882	7.22882	7.22882			7.78234	7.22882	7.79114	7.22882	8.06391	7.22882	7.22882
non-human-aGal	192	Galilli - 21	1	non-human-aGal	192	Galilli - 21	9.55128	10.316	8.75584	7.93185	10.994	7.22882				7.90784		8.90164	8.51931	8.83125	10.096			11.2281	10.7117	9.74376	9.92342	11.9869	10.4328				9.08544			10.0775	9.10095	11.2032
Blood Group H	193	6'Neu5Ac-LNF V - 12	1	Blood Group H	193	6'Neu5Ac-LNF V - 12	12.5839	11.886	9.04272	9.64887	7.22882	9.52922	10.0699	8.00473	9.75936	9.28079	10.13	7.44792	9.88726	8.13056	11.0502	12.7261	10.2797	13.0187	11.8776	9.04796	9.73279	7.22882	8.99403	9.55614	9.33516	10.3231	9.25494	10.1095	8.25528	9.83125	7.87468	10.6737	12.5288	11.0416
Lewis+Sia	194	Fuc, 6'Neu5Ac-LNnH-APD-HSA - 12	1	Lewis+Sia	194	Fuc, 6'Neu5Ac-LNnH-APD-HSA - 12	7.22882	7.22882	7.22882	7.22882	7.22882	7.22882	7.22882	7.22882	7.22882	7.22882	7.22882	7.22882	7.22882	7.22882	7.22882	7.22882	7.22882	7.22882	7.22882	7.22882	7.22882	7.22882	7.22882	7.22882	7.22882	7.22882	7.22882	7.22882	7.22882	7.22882	7.22882	7.22882	7.22882	7.22882
carb-Sia	195	3'Neu5Ac-3-FL - 07	1	carb-Sia	195	3'Neu5Ac-3-FL - 07	7.22882	7.22882	7.22882	7.22882	7.22882	7.22882	7.22882	7.22882	7.22882	7.22882	7.22882	7.22882	7.22882	7.22882	7.22882	7.22882	7.22882	7.22882	7.22882	7.22882	7.22882	7.22882	7.22882	7.22882	7.25561	7.22882	7.22882	7.22882	7.22882	7.22882	7.22882	7.22882	7.22882	9.74135
peptide	196	Ac-S-Thr-S-G - 18	1	peptide	196	Ac-S-Thr-S-G - 18	7.22882	9.13706	10.4464	7.92811	8.32808	8.98865	10.0127	11.204	9.05021	8.55492	10.6105	9.19583	11.6071	9.09762	9.50682	11.7937	10.3281	7.22882	9.63172	10.3149	8.39739	8.10427	8.86687	10.0493	11.5421	9.91305	8.92932	10.4865	9.74879	11.6167	8.89207	8.77611	11.8202	11.103
N-linked	197	GlcNAc-Man3 - 02	1	N-linked	197	GlcNAc-Man3 - 02	7.22882		7.80934	7.22882		7.22882	7.62941	7.22882	7.22882	7.22882	7.4928		7.22882		7.22882	7.22882	7.22882	7.22882		7.54197	7.22882		7.22882	7.32556	7.40549	7.25561	7.22882	7.29144		7.22882		7.22882	7.22882	7.65228
N-linked	198	LacNAc-Man5 - 02	1	N-linked	198	LacNAc-Man5 - 02	7.22882	7.22882	7.22882	7.22882	7.22882	7.22882	7.25561	7.22882	7.22882	7.22882	7.3472	7.22882	7.22882	7.22882	7.22882	7.22882	7.22882	7.22882	7.22882	7.22882	7.22882	7.22882	7.22882	7.22882	7.22882	7.22882	7.22882	7.22882	7.40848	7.22882	7.22882	7.22882	7.22882	7.22882
N-linked	199	GlcNAc-Man5 - 03	1	N-linked	199	GlcNAc-Man5 - 03	7.22882	7.22882	7.22882	7.22882	7.22882	7.22882	7.22882	7.22882	7.22882	7.22882	7.22882	8.2251	7.22882	7.22882	7.22882	7.7638	7.22882	7.22882	7.22882	7.22882	7.22882	7.22882	7.22882	7.22882	7.22882	7.22882	7.22882	7.22882	7.74028	7.22882	7.22882	7.22882	7.22882	7.22882
Lewis	200	LeA-LeX - 21	1	Lewis	200	LeA-LeX - 21	7.22882	7.22882	7.22882	7.22882	7.22882	7.22882	7.22882	7.22882	7.22882	7.22882	9.43391	7.22882	7.22882	7.62017	7.22882	7.22882	7.78234	7.22882	7.22882	7.22882	7.22882	7.22882	7.33375	7.22882	8.27603	7.22882	7.22882	9.11573	7.22882	7.22882	8.66133	7.22882	7.22882	10.9954
carb-Sia	201	3'Neu5Ac-LNnT - 09	1	carb-Sia	201	3'Neu5Ac-LNnT - 09	7.22882	7.22882	7.22882	7.22882	7.22882	7.22882	7.22882	7.22882	7.22882	7.22882	7.22882	7.22882	7.22882	7.22882	7.22882	7.22882	7.22882	7.22882	7.22882	7.22882	7.22882	7.22882	7.22882	7.22882	7.22882	7.22882	7.22882	7.22882	7.22882	7.22882	7.22882	7.22882	7.22882	7.22882
GAG	202	Hep-N-acetylated	1	GAG	202	Hep-N-acetylated	7.22882	7.22882	7.22882	7.22882	7.22882	7.22882	7.22882	7.31413	7.22882	7.22882	7.22882	7.22882	7.22882	7.22882	7.22882	7.22882	7.22882	7.22882	7.22882	7.22882	7.22882	7.22882	7.22882	7.22882	7.22882	7.22882	7.22882	7.22882	7.22882	7.22882	7.22882	7.22882	7.22882	7.22882
GAG	203	Hep-5000 - 01	1	GAG	203	Hep-5000 - 01	7.22882	7.22882	7.22882	7.22882	7.22882	7.22882	7.22882	7.22882	7.22882	7.22882	7.22882	7.22882	7.26751	7.22882	7.22882	7.22882	7.22882	7.22882	7.22882	7.22882	7.22882	7.22882	7.22882	7.22882	7.22882	7.37832	7.22882	7.22882	7.22882	7.22882	7.22882	7.22882	7.22882	7.22882
N-linked	204	Man6 - I - 04	1	N-linked	204	Man6 - I - 04	7.22882	7.22882	7.22882	7.22882	7.22882	7.22882	7.22882	7.22882	7.22882	7.22882	7.22882	7.22882	7.22882	7.22882	7.22882	7.22882	7.22882	7.22882	7.22882	7.38975	7.22882	7.22882	7.22882	7.22882	7.22882	7.22882	7.22882	7.22882	7.22882	7.22882	7.22882	7.22882	7.22882	7.22882
Lewis	205	3'-sulpho-LeX - 15	1	Lewis	205	3'-sulpho-LeX - 15	9.45314	9.05878	9.89334	8.53907	10.0536	9.98775	11.1459	8.52675	8.5634	9.17687	9.21235	10.9751	12.1175	7.58522	8.11419	7.93559	11.3235	9.6602	8.95226	10.2222	9.08423	9.89782	9.54763	11.2657	9.64432	9.11748	9.19354	9.60828	10.9931	12.025	7.22882	7.66133	7.26751	11.8691
GAG	206	Hya9 - 03	1	GAG	206	Hya9 - 03	9.34922	9.87273	7.22882	7.44268	7.61552	7.35062	9.61203	11.805	8.25528	7.22882	13.2203	7.90164	9.0758	7.82322	8.90545	10.7798	7.87856	10.5409	9.9733	7.63205	7.83125	8.51931	8.39739	9.82623	11.9312	8.91115	7.55308	13.4539	8.93372	9.01888	8.10427	9.78027	10.6765	9.32524
Lewis	207	3'-sulpho-LeA - 15	1	Lewis	207	3'-sulpho-LeA - 15	11.863	10.5849	12.9393	9.81107	9.91871	8.60384	9.31954	11.3482	9.78234	7.22882	9.10067	9.96967	13.3834	9.30518	10.0724	10.3174	11.5634	11.9509	10.573	12.9204	9.94395	9.72957	9.46352	9.0758	11.661	10.1849	7.22882	9.59401	10.2782	13.1082	9.3023	9.71661	8.42951	11.9182
non-human	208	Gala1-2Gal - 13	1	non-human	208	Gala1-2Gal - 13	9.00651	10.2812	11.6312	9.31668	8.75514	9.49421	8.96145	11.7991	8.70572	7.93641	10.4234	8.43743	7.78234	8.85707	9.05879	12.7931	8.58019	9.40414	10.3872	11.5126	9.27898	9.5778	9.69034	8.45834	11.9844	9.58733	9.16847	10.4865	8.65001	7.90164	8.93745	9.12076	12.8895	10.177
Lewis	209	6'-sulpho-LeX - 08	1	Lewis	209	6'-sulpho-LeX - 08	10.1794	7.29682	9.61448	7.22882	7.22882	8.96145	10.2251	8.48405	9.47639	8.8308	7.52757	8.20049	7.78234	7.54397	7.22882	10.1101	7.43509	10.5531	7.74879	9.52608	7.22882	7.22882	8.65681	10.0775	9.68702	10.3066	8.89042	7.54939	8.58019	7.54397	7.72742	7.22882	9.78441	8.58019
GAG	210	Hya8 - 03	1	GAG	210	Hya8 - 03	7.70572	9.74347	7.22882	9.02765	9.36592	7.22882	10.0934	11.8402	8.76146	7.84292	10.402	7.98686	8.09762	8.63402	10.6455	13.0145	8.63861	9.54885	10.075	7.22882	9.11418	9.63402	8.57541	10.1548	12.2692	10.1101	8.91216	10.1811	9.36592	10.1652	8.55129	11.654	12.9254	9.9206
Lewis	211	6'-sulpho-LeA - 16	1	Lewis	211	6'-sulpho-LeA - 16	7.22882	8.65681	7.22882	7.22882	7.22882	9.48787	7.71877	7.22882	8.24629	7.22882	7.75584	7.22882	7.22882	7.22882	7.22882	7.22882	7.22882	7.22882	9.28776	7.22882	7.22882	7.22882	9.91115	7.27603	7.28517	10.1142	7.22882	7.54939	7.45834	7.22882	8.47639	7.22882	7.22882	10.1911
Blood Group H	212	MSMFLNH I - 11	1	Blood Group H	212	MSMFLNH I - 11	7.22882	7.22882	7.22882	7.22882	7.22882	7.22882	7.22882	7.22882	7.22882	7.22882	7.22882	7.22882	7.22882	7.22882	7.22882	7.22882	7.22882	7.22882	7.22882	7.22882	7.22882	7.22882	7.22882	7.22882	7.22882	7.22882	7.22882	7.22882	7.22882	7.22882	7.22882	7.22882	7.22882	7.27931
Blood Group A	213	A-LeB hexa - 06	1	Blood Group A	213	A-LeB hexa - 06	7.22882	7.22882	7.22882	7.22882	7.22882	7.22882	9.17387	7.22882	7.22882	7.22882	7.84895	8.23118	7.22882	7.43216	7.65228	7.22882	7.22882	7.22882	7.22882	7.22882	7.69695	7.84322	7.22882	9.31668	8.196	7.22882	7.22882	7.89334	8.27014	7.22882	7.22882	7.72742	7.22882	7.22882
N-linked	214	Hybrid-M5N4B - 03	1	N-linked	214	Hybrid-M5N4B - 03	7.22882	7.22882	7.22882	7.22882	7.22882	7.22882	7.22882	7.22882	7.22882	7.22882	7.22882	7.22882	7.22882	7.22882	7.22882	7.22882	7.22882	7.22882	7.22882	7.22882	7.22882	7.22882	7.22882	7.22882	7.22882	7.22882	7.22882	7.22882	7.22882	7.22882	7.22882	7.22882	7.22882	7.22882
Lewis	215	MSMFLnNH - 09	1	Lewis	215	MSMFLnNH - 09	7.22882	7.22882	7.22882	7.22882	7.22882	7.22882	7.22882	7.22882	7.22882	7.22882	7.22882	7.22882	7.22882	7.22882	7.22882	7.22882	7.22882	7.22882	7.22882	7.22882	7.22882	7.22882	7.22882	7.22882	7.22882	7.22882	7.22882	7.22882	7.22882	7.22882	7.22882	7.22882	7.22882	7.22882
carb-type1	216	iLNO - 06	1	carb-type1	216	iLNO - 06	7.22882	7.22882	7.22882	7.22882	7.22882	7.22882	7.22882	7.22882	7.22882	7.22882	8.24812	7.22882	7.22882	7.22882	7.22882	7.22882	7.22882	7.22882	7.22882	7.22882	7.22882	7.22882	7.22882	7.22882	7.22882	7.22882	7.22882	7.95049	7.22882	7.22882	7.22882	7.22882	7.22882	7.22882
Blood Group H	217	MFLNH I - 11	1	Blood Group H	217	MFLNH I - 11	12.1498	11.1367	14.2253	10.5037	10.3838	9.05878	10.8156	12.1369	11.5002	7.22882	10.565	10.6375	11.8988	7.69695	8.58019	12.3473	12.1111	12.1222	11.1778	14.1288	10.7079	10.181	9.10427	10.8497	12.2169	11.6398	7.3264	10.6886	10.7269	12.0521	7.22882	7.87468	12.042	12.3441
non-human-aGal	218	alphaGal-6-deoxy - 11	1	non-human-aGal	218	alphaGal-6-deoxy - 11	8.26124	10.1628	8.72996	7.22882	7.2675	7.22882	10.1265	9.81817	8.89973	8.72833	13.099	8.57541	7.22882	7.22882	9.45834	13.6159	8.64546	9.31381	10.3618	9.58591	8.4815	9.36868	8.92811	10.5909	10.6149	10.2159	9.2504	13.4573	10.1249	8.44269	8.01183	10.2672	13.8612	10.9078
Lewis	219	MFLNH III - 14	1	Lewis	219	MFLNH III - 14	7.22882	7.32556	7.22882	7.22882	7.22882	7.22882	7.47382	7.22882	7.22882	7.22882	12.1544	7.22882	7.22882	7.22882	7.22882	7.22882	7.22882	7.22882	7.90925	7.22882	7.22882	8.01888	7.22882	7.29359	7.22882	7.22882	7.48509	12.7869	7.22882	7.22882	7.22882	7.22882	7.22882	7.96511
Blood Group H	220	TFiLNO(1-2,1-2,1-3) - 04	1	Blood Group H	220	TFiLNO(1-2,1-2,1-3) - 04	7.22882	7.22882	7.22882	7.22882	7.22882	7.22882	7.22882	7.22882	7.22882	7.22882	7.22882	7.22882	7.22882	7.22882	7.22882	7.22882	7.22882	7.22882	7.22882	7.22882	7.22882	7.22882	7.22882	7.22882	7.22882	7.22882	7.22882	7.22882	7.22882	7.22882	7.22882	7.22882	7.22882	7.22882
Lewis	221	LeC (dimeric)-Sp - 16	1	Lewis	221	LeC (dimeric)-Sp - 16	11.3852	8.83725	14.7941	9.53046	10.4955	9.83625	10.045	11.2771	11.4706	7.89334	11.3832	7.22882	8.03984	8.93745	11.94	14.263	10.47	11.6503	9.0758	14.7033	9.92998	11.164	10.2627	9.89207	11.7	11.6723	8.47927	11.7458	9.01536	8.2251	9.66471	12.2369	14.3276	10.9337
carb-Sia	222	3'Neu5Ac(9Ac)-LacNAc-Sp - 04	1	carb-Sia	222	3'Neu5Ac(9Ac)-LacNAc-Sp - 04	7.22882	7.26421	8.07905	8.55128	9.04676	8.10758	8.92998	9.31238	7.22882	8.07905	8.27521	7.22882	8.75514	7.69695	8.17229	7.5994	9.84819	7.22882	7.97602	8.13681	9.39603	8.8212	7.64774	7.89398	10.1872	8.11419	8.67846	8.50811	8.28484	8.63402	7.77403	7.32556	7.22882	10.8146
non-human-aGal	223	Bdi-g - 06	1	non-human-aGal	223	Bdi-g - 06	7.22882	7.46122	7.28256	7.22882	7.22882	7.22882	8.2994	9.21591	7.22882	7.90206	8.89625	7.22882	7.22882	7.22882	8.06391	8.11748	7.44792	7.29682	7.60618	7.29144	7.22882	8.40279	7.22882	8.40279	9.00117	7.22882	8.47539	9.00545	8.03984	7.22882	7.22882	8.63402	7.22882	8.20976
glycolipid	224	Lac-C5 - 14	1	glycolipid	224	Lac-C5 - 14	9.71117	10.8422	11.6516	10.7052	12.8372	9.09094	13.9009	12.5157	10.1556	9.17088	13.1191	9.51682	10.9909	9.92999	9.94673	13.4586	10.8546	10.5212	11.0876	12.0139	11.695	12.7809	9.68812	13.9705	12.773	10.9569	9.89916	13.5226	10.2664	11.1101	11.0416	10.7085	13.4379	12.5355
carb-Man	225	Mana1-6Man-a - 04	1	carb-Man	225	Mana1-6Man-a - 04	9.33516	7.22882	7.22882	7.22882	7.22882	7.22882	9.28191	7.74028	7.22882	7.22882	8.12941	7.22882	7.22882	7.22882	7.22882	8.96511	8.67925	11.1175	7.22882	7.22882	7.22882	7.22882	7.22882	8.41086	9.10593	7.22882	7.57141	8.2018	7.22882	7.46868	7.22882	7.22882	8.84323	9.98055
Blood Group B	226	B tetra type 1-Sp - 16	1	Blood Group B	226	B tetra type 1-Sp - 16	9.26865	7.22882	7.22882	9.09762	8.13706	7.22882	10.3994	9.83425	8.90164	7.22882	13.5324	7.34253	7.22882	8.7231	10.2259	12.2175	8.21898	10.2943	7.58257	8.92932	9.50807	9.2327	8.34221	10.3645	11.1265	9.33375	8.14663	13.5444	9.51557	7.22882	9.42022	10.8065	12.0928	11.5106
carb-type 2	227	LacNAc-Sp - 06	1	carb-type 2	227	LacNAc-Sp - 06	8.58732	7.87467	9.34613	9.55735	7.6386	10.1888	9.19271	8.27013	9.81817	8.47927	11.4664	7.63861	8.69034	7.22882	7.22882	8.93186	9.65342	9.40279	8.72741	9.26624	10.1628	7.22882	10.181	8.09762	9.5646	10.7253	8.9222	11.4749	8.66807	8.63402	7.22882	7.22882	8.6409	10.1289
carb-GlcNAc	228	LNT-2-Sp - 15	1	carb-GlcNAc	228	LNT-2-Sp - 15	11.5476	11.9135	11.4102	12.7619	13.1394	11.6497	13.0694	11.8625	10.6357	12.0031	12.3969	11.2712	12.692	9.84917	11.4603	13.8726	11.7352	12.1171	12.1232	11.4317	12.6738	13.2224	11.6071	13.2923	12.4883	11.6065	11.636	12.4855	11.5814	12.7144	9.84124	11.3084	13.9327	12.4346
glycolipid	229	GD1a-Sp - 05	1	glycolipid	229	GD1a-Sp - 05	7.22882	7.22882	7.22882	7.22882	7.22882	7.22882	8.2994	8.13056	7.22882	7.22882	8.93641	7.22882	7.22882	7.22882	7.22882	7.37037	8.02239	7.22882	7.22882	7.22882	7.22882	7.22882	7.22882	7.6386	9.12239	7.22882	8.00545	8.83687	7.22882	7.22882	7.22882	7.22882	7.61345	8.18489
[truncated: 276 more rows]
